# Supplementary material for: Identification of Novel Physiological Substrates of Mycobacterium bovis BCG Protein Kinase G (PknG) by Label-free Quantitative Phosphoproteomics
Source: Mol Cell Proteomics. 2018 Mar 16;17(7):1365–77. doi: 10.1074/mcp.RA118.000705 (PMC6030727; doi:10.1074/mcp.RA118.000705)
Supplement: Supplemental Data [file supp_RA118.000705_136253_0_supp_81852_p4lhw6.xlsx]

## Sheet: evidence
Sequence	Length	Modifications	Modified sequence	Oxidation (M) Probabilities	Phospho (STY) Probabilities	Oxidation (M) Score Diffs	Phospho (STY) Score Diffs	Acetyl (Protein N-term)	Oxidation (M)	Phospho (STY)	Missed cleavages	Proteins	Leading proteins	Leading razor protein	Type	Raw file	Fraction	Experiment	MS/MS m/z	Charge	m/z	Mass	Resolution	Uncalibrated - Calibrated m/z [ppm]	Uncalibrated - Calibrated m/z [Da]	Mass Error [ppm]	Mass Error [Da]	Uncalibrated Mass Error [ppm]	Uncalibrated Mass Error [Da]	Max intensity m/z 0	Retention time	Retention length	Calibrated retention time	Calibrated retention time start	Calibrated retention time finish	Retention time calibration	Match time difference	Match m/z difference	Match q-value	Match score	Number of data points	Number of scans	Number of isotopic peaks	PIF	Fraction of total spectrum	Base peak fraction	PEP	MS/MS Count	MS/MS Scan Number
AAAAAAADPGPGDAPTSASR	20	Unmodified	_AAAAAAADPGPGDAPTSASR_					0	0	0	0	tr|A0A0H3MB81|A0A0H3MB81_MYCBP	tr|A0A0H3MB81|A0A0H3MB81_MYCBP	tr|A0A0H3MB81|A0A0H3MB81_MYCBP	MULTI-MSMS	160318_BCG_Wt2_F1_3ul	1	BCG_Wt2	862.91	2	862.913547	1723.81254	37971.29	-0.20726	-0.00017885	0.48956	0.00042245	0.2823	0.0002436	862.9135951749	37.354	1.7825	37.354	36.857	38.64	0					345	123	4	0	0	0	1.8713E-46	3	6219
AAAAAAADPGPGDAPTSASR	20	Unmodified	_AAAAAAADPGPGDAPTSASR_					0	0	0	0	tr|A0A0H3MB81|A0A0H3MB81_MYCBP	tr|A0A0H3MB81|A0A0H3MB81_MYCBP	tr|A0A0H3MB81|A0A0H3MB81_MYCBP	MULTI-MSMS	160318_BCG_Wt2_F2_4ul	2	BCG_Wt2	862.91	2	862.913547	1723.81254	38708.66	-1.1647	-0.001005	1.3199	0.001139	0.15519	0.00013392	862.914560360712	38.613	1.0227	37.76	37.487	38.509	-0.85241					124	46	3	0	0	0	2.8602E-13	2	6528
AAAAAAADPGPGDAPTSASR	20	Unmodified	_AAAAAAADPGPGDAPTSASR_					0	0	0	0	tr|A0A0H3MB81|A0A0H3MB81_MYCBP	tr|A0A0H3MB81|A0A0H3MB81_MYCBP	tr|A0A0H3MB81|A0A0H3MB81_MYCBP	MULTI-MSMS	160318_BCG_Wt3_F1_3ul	1	BCG_Wt3	863.41	2	862.913547	1723.81254	40033.91	-0.55016	-0.00047474	0.6267	0.00054078	0.076539	6.6047E-05	862.913703173198	38.762	0.6711	37.107	36.891	37.562	-1.6546					51	28	3	0	0	0	5.175E-09	1	7149
AAAAAAADPGPGDAPTSASR	20	Unmodified	_AAAAAAADPGPGDAPTSASR_					0	0	0	0	tr|A0A0H3MB81|A0A0H3MB81_MYCBP	tr|A0A0H3MB81|A0A0H3MB81_MYCBP	tr|A0A0H3MB81|A0A0H3MB81_MYCBP	MULTI-MSMS	160318_BCG_Wt3_F2_4ul	2	BCG_Wt3	862.91	2	862.913547	1723.81254	39672.21	-1.2611	-0.0010882	1.6817	0.0014512	0.42057	0.00036292	862.914198400074	38.085	0.92736	37.491	37.108	38.035	-0.59349					95	42	3	0	0	0	1.2415E-12	1	6119
AAAAAAADPGPGDAPTSASR	20	Unmodified	_AAAAAAADPGPGDAPTSASR_					0	0	0	0	tr|A0A0H3MB81|A0A0H3MB81_MYCBP	tr|A0A0H3MB81|A0A0H3MB81_MYCBP	tr|A0A0H3MB81|A0A0H3MB81_MYCBP	MULTI-MSMS	160318_BCG_Wt3_F4_4ul	3	BCG_Wt3	862.91	2	862.913547	1723.81254	38198.95	-1.0685	-0.00092206	1.0817	0.00093342	0.013166	1.1361E-05	862.914300925975	38.111	1.0545	37.367	36.914	37.968	-0.74456					173	51	4	0	0	0	2.6721E-06	2	5635
AAAAAAADPGPGDAPTSASR	20	Unmodified	_AAAAAAADPGPGDAPTSASR_					0	0	0	0	tr|A0A0H3MB81|A0A0H3MB81_MYCBP	tr|A0A0H3MB81|A0A0H3MB81_MYCBP	tr|A0A0H3MB81|A0A0H3MB81_MYCBP	MULTI-MSMS	160318_BCG_Wt4_F1_3ul	1	BCG_Wt4	862.91	2	862.913547	1723.81254	38055.63	-1.2956	-0.001118	0.3226	0.00027838	-0.97296	-0.00083958	862.913743938067	38.382	0.90215	36.968	36.598	37.5	-1.4143					119	44	3	0	0	0	1.3889E-08	2	6635
AAAAAAADPGPGDAPTSASR	20	Unmodified	_AAAAAAADPGPGDAPTSASR_					0	0	0	0	tr|A0A0H3MB81|A0A0H3MB81_MYCBP	tr|A0A0H3MB81|A0A0H3MB81_MYCBP	tr|A0A0H3MB81|A0A0H3MB81_MYCBP	MULTI-MSMS	160318_PknG1_F2_12uL	2	PknG1	862.91	2	862.913547	1723.81254	38781.36	-0.44875	-0.00038723	1.8432	0.0015905	1.3945	0.0012033	863.416911548764	37.883	0.86902	37.789	37.368	38.237	-0.093689					100	39	3	0	0	0	7.4109E-10	1	6118
AAAAAAADPGPGDAPTSASR	20	Unmodified	_AAAAAAADPGPGDAPTSASR_					0	0	0	0	tr|A0A0H3MB81|A0A0H3MB81_MYCBP	tr|A0A0H3MB81|A0A0H3MB81_MYCBP	tr|A0A0H3MB81|A0A0H3MB81_MYCBP	MULTI-MSMS	160318_PknG1_F3_8ul	3	PknG1	862.91	2	862.913547	1723.81254	37843.52	-0.54523	-0.00047049	0.8388	0.00072382	0.29357	0.00025333	862.91408754302	37.637	0.90374	37.771	37.328	38.231	0.13455					124	44	3	0	0	0	7.6259E-07	1	5972
AAAAAAADPGPGDAPTSASR	20	Unmodified	_AAAAAAADPGPGDAPTSASR_					0	0	0	0	tr|A0A0H3MB81|A0A0H3MB81_MYCBP	tr|A0A0H3MB81|A0A0H3MB81_MYCBP	tr|A0A0H3MB81|A0A0H3MB81_MYCBP	MULTI-MSMS	160318_PknG2_F1_3ul	1	PknG2	862.91	2	862.913547	1723.81254	37870.3	0.013669	1.1796E-05	0.6401	0.00055235	0.65377	0.00056414	862.913307618202	39.448	2.1164	37.881	37.317	39.433	-1.5668					232	92	4	0	0	0	9.4152E-46	3	7382
AAAAAAADPGPGDAPTSASR	20	Unmodified	_AAAAAAADPGPGDAPTSASR_					0	0	0	0	tr|A0A0H3MB81|A0A0H3MB81_MYCBP	tr|A0A0H3MB81|A0A0H3MB81_MYCBP	tr|A0A0H3MB81|A0A0H3MB81_MYCBP	MULTI-MSMS	160318_PknG2_F3_4ul	3	PknG2	863.42	2	862.913547	1723.81254	38294.02	-0.78266	-0.00067537	0.4211	0.00036337	-0.36156	-0.000312	862.913958999463	38.367	0.80771	37.568	37.155	37.963	-0.79893					111	41	3	0	0	0	0.054462	1	5931
AAAAAAADPGPGDAPTSASR	20	Unmodified	_AAAAAAADPGPGDAPTSASR_					0	0	0	0	tr|A0A0H3MB81|A0A0H3MB81_MYCBP	tr|A0A0H3MB81|A0A0H3MB81_MYCBP	tr|A0A0H3MB81|A0A0H3MB81_MYCBP	MULTI-MSMS	160318_PknG4_F2_4ul	2	PknG4	862.91	2	862.913547	1723.81254	38871.89	-0.55951	-0.00048281	0.386	0.00033308	-0.17352	-0.00014973	863.41536177664	37.439	0.53793	37.546	37.378	37.916	0.10735					62	41	2	0	0	0	0.052942	1	5321
AAAAAAADPGPGDAPTSASR	20	Unmodified	_AAAAAAADPGPGDAPTSASR_					0	0	0	0	tr|A0A0H3MB81|A0A0H3MB81_MYCBP	tr|A0A0H3MB81|A0A0H3MB81_MYCBP	tr|A0A0H3MB81|A0A0H3MB81_MYCBP	MULTI-MATCH	160318_BCG_Wt4_F1_3ul	1	BCG_Wt4		2	862.913547	1723.81254	36820.93	-0.9026	-0.00077887	-3.6459	-0.0031461	-4.5485	-0.003925	862.909027582807	38.968	0.064095	37.554	37.527	37.591	-1.4143	-0.097701	-0.0078999	NaN	74.732	7	5	2	NaN	NaN	NaN	NaN	0
AAAAADVVILDLEDGVAEAQK	21	Unmodified	_AAAAADVVILDLEDGVAEAQK_					0	0	0	0	tr|A0A0H3MFP0|A0A0H3MFP0_MYCBP	tr|A0A0H3MFP0|A0A0H3MFP0_MYCBP	tr|A0A0H3MFP0|A0A0H3MFP0_MYCBP	MULTI-MSMS	160318_PknG4_F1_3ul	1	PknG4	690.36	3	690.363548	2068.06881	42760.46	0.41638	0.00028746	-0.052855	-3.6489E-05	0.36353	0.00025097	690.36313341806	82.736	0.90336	82.982	82.697	83.601	0.24625					101	37	4	0	0	0	3.5905E-09	1	26939
AAAAADVVILDLEDGVAEAQK	21	Unmodified	_AAAAADVVILDLEDGVAEAQK_					0	0	0	0	tr|A0A0H3MFP0|A0A0H3MFP0_MYCBP	tr|A0A0H3MFP0|A0A0H3MFP0_MYCBP	tr|A0A0H3MFP0|A0A0H3MFP0_MYCBP	MULTI-MSMS	160318_PknG4_F2_4ul	2	PknG4	690.36	3	690.363548	2068.06881	43105.55	0.086451	5.9683E-05	0.31556	0.00021785	0.40201	0.00027753	690.364115702351	83.135	0.58273	83.243	82.958	83.54	0.10769					54	23	3	0	0	0	0.025061	1	24603
AAAAAFEAAFAATVPPPLIAANR	23	Unmodified	_AAAAAFEAAFAATVPPPLIAANR_					0	0	0	0	tr|A0A0H3MDY0|A0A0H3MDY0_MYCBP	tr|A0A0H3MDY0|A0A0H3MDY0_MYCBP	tr|A0A0H3MDY0|A0A0H3MDY0_MYCBP	MULTI-MSMS	160318_BCG_Wt2_F2_4ul	2	BCG_Wt2	738.07	3	737.735539	2210.18479	41045.02	0.96121	0.00070912	0.81875	0.00060402	1.78	0.0013131	737.736426807008	84.258	1.2152	84.007	83.601	84.816	-0.25092					143	50	4	0	0	0	5.635E-06	1	27351
AAAAAFEQAHAMTVPPALVTANR	23	Unmodified	_AAAAAFEQAHAMTVPPALVTANR_					0	0	0	0	tr|A0A0H3M8U4|A0A0H3M8U4_MYCBP	tr|A0A0H3M8U4|A0A0H3M8U4_MYCBP	tr|A0A0H3M8U4|A0A0H3M8U4_MYCBP	MULTI-MSMS	160318_BCG_Wt2_F1_3ul	1	BCG_Wt2	770.07	3	770.067071	2307.17938	40893.48	-0.1217	-9.3717E-05	0.50572	0.00038944	0.38402	0.00029572	770.402601592769	69.388	1.6263	69.388	68.943	70.57	0					159	75	3	0	0	0	5.6437E-21	1	20809
AAAAAFEQAHAMTVPPALVTANR	23	Unmodified	_AAAAAFEQAHAMTVPPALVTANR_					0	0	0	0	tr|A0A0H3M8U4|A0A0H3M8U4_MYCBP	tr|A0A0H3M8U4|A0A0H3M8U4_MYCBP	tr|A0A0H3M8U4|A0A0H3M8U4_MYCBP	MULTI-MSMS	160318_BCG_Wt2_F2_4ul	2	BCG_Wt2	770.4	3	770.067071	2307.17938	40669.67	-0.65037	-0.00050083	1.1778	0.00090697	0.52741	0.00040614	770.4026269488	80.404	1.0999	80.053	79.552	80.652	-0.35117					100	45	4	0	0	0	0.00018454	1	25671
AAAAAFEQAHAMTVPPALVTANR	23	Unmodified	_AAAAAFEQAHAMTVPPALVTANR_					0	0	0	0	tr|A0A0H3M8U4|A0A0H3M8U4_MYCBP	tr|A0A0H3M8U4|A0A0H3M8U4_MYCBP	tr|A0A0H3M8U4|A0A0H3M8U4_MYCBP	MULTI-MSMS	160318_BCG_Wt3_F2_4ul	2	BCG_Wt3	770.4	3	770.067071	2307.17938	40896.53	-0.13273	-0.00010221	1.153	0.00088786	1.0202	0.00078565	770.402227722811	68.591	1.109	68.998	68.559	69.668	0.40768					100	46	3	0	0	0	4.9344E-15	1	20408
AAAAAFEQAHAMTVPPALVTANR	23	Unmodified	_AAAAAFEQAHAMTVPPALVTANR_					0	0	0	0	tr|A0A0H3M8U4|A0A0H3M8U4_MYCBP	tr|A0A0H3M8U4|A0A0H3M8U4_MYCBP	tr|A0A0H3M8U4|A0A0H3M8U4_MYCBP	MULTI-MSMS	160318_PknG1_F2_12uL	2	PknG1	770.4	3	770.067071	2307.17938	40290.33	-0.25357	-0.00019526	-1.2343	-0.0009505	-1.4879	-0.0011458	770.40073227656	76.222	0.9357	75.928	75.243	76.179	-0.29383					67	38	3	0	0	0	0.036977	1	23383
AAAAAFEQAHAMTVPPALVTANR	23	Unmodified	_AAAAAFEQAHAMTVPPALVTANR_					0	0	0	0	tr|A0A0H3M8U4|A0A0H3M8U4_MYCBP	tr|A0A0H3M8U4|A0A0H3M8U4_MYCBP	tr|A0A0H3M8U4|A0A0H3M8U4_MYCBP	MULTI-MATCH	160318_BCG_Wt4_F1_3ul	1	BCG_Wt4		3	770.067071	2307.17938	39673.85	-0.033294	-2.5639E-05	1.3485	0.0010385	1.3152	0.0010128	770.40293398458	69.251	1.3253	69.541	69.095	70.421	0.28939	0.23162	0.00080722	NaN	92.565	141	56	4	NaN	NaN	NaN	NaN	0
AAAAAGASGFYAK	13	Unmodified	_AAAAAGASGFYAK_					0	0	0	0	tr|A0A0H3M4M1|A0A0H3M4M1_MYCBP	tr|A0A0H3M4M1|A0A0H3M4M1_MYCBP	tr|A0A0H3M4M1|A0A0H3M4M1_MYCBP	MULTI-MSMS	160318_BCG_Wt2_F2_4ul	2	BCG_Wt2	578.79	2	578.293288	1154.57202	45389.12	0.36786	0.00021273	-0.40696	-0.00023534	-0.039101	-2.2612E-05	578.293218563145	44.422	0.8439	43.269	42.964	43.808	-1.1532					77	43	2	0	0	0	0.00026109	1	9247
AAAAAGASGFYAK	13	Unmodified	_AAAAAGASGFYAK_					0	0	0	0	tr|A0A0H3M4M1|A0A0H3M4M1_MYCBP	tr|A0A0H3M4M1|A0A0H3M4M1_MYCBP	tr|A0A0H3M4M1|A0A0H3M4M1_MYCBP	MULTI-SECPEP	160318_PknG1_F2_12uL	2	PknG1	579.29	2	578.293288	1154.57202	44956.54	-0.31563	-0.00018253	-0.40551	-0.00023451	-0.72115	-0.00041704	578.293329287429	42.818	0.93936	42.825	42.419	43.359	0.0065727					93	52	2	0	0	0	0.0021621	1	8355
AAAAAGASGFYAK	13	Unmodified	_AAAAAGASGFYAK_					0	0	0	0	tr|A0A0H3M4M1|A0A0H3M4M1_MYCBP	tr|A0A0H3M4M1|A0A0H3M4M1_MYCBP	tr|A0A0H3M4M1|A0A0H3M4M1_MYCBP	MULTI-SECPEP	160318_PknG1_F3_8ul	3	PknG1	579.29	2	578.293288	1154.57202	45245.61	-0.29978	-0.00017336	-0.92138	-0.00053283	-1.2212	-0.00070619	578.29274540976	42.726	0.84874	42.782	42.418	43.267	0.056332					81	45	2	0	0	0	0.048665	1	8290
AAAAAGASGFYAK	13	Unmodified	_AAAAAGASGFYAK_					0	0	0	0	tr|A0A0H3M4M1|A0A0H3M4M1_MYCBP	tr|A0A0H3M4M1|A0A0H3M4M1_MYCBP	tr|A0A0H3M4M1|A0A0H3M4M1_MYCBP	MULTI-SECPEP	160318_PknG2_F1_3ul	1	PknG2	578.89	2	578.293288	1154.57202	48534.34	1.0147	0.00058681	0.78009	0.00045112	1.7948	0.0010379	578.293638811841	45.153	0.9203	43.449	43.123	44.043	-1.7038					83	47	2	0	0	0	0.0012748	1	10026
AAAAAGASGFYAK	13	Unmodified	_AAAAAGASGFYAK_					0	0	0	0	tr|A0A0H3M4M1|A0A0H3M4M1_MYCBP	tr|A0A0H3M4M1|A0A0H3M4M1_MYCBP	tr|A0A0H3M4M1|A0A0H3M4M1_MYCBP	MULTI-MATCH	160318_BCG_Wt2_F1_3ul	1	BCG_Wt2		2	578.293288	1154.57202	46075.88	1.1053	0.00063921	0.50763	0.00029356	1.613	0.00093277	578.293861778581	43.01	0.75065	43.01	42.76	43.511	0	-0.069939	0.00057908	NaN	39.006	75	44	2	NaN	NaN	NaN	NaN	0
AAAAAGASGFYAK	13	Unmodified	_AAAAAGASGFYAK_					0	0	0	0	tr|A0A0H3M4M1|A0A0H3M4M1_MYCBP	tr|A0A0H3M4M1|A0A0H3M4M1_MYCBP	tr|A0A0H3M4M1|A0A0H3M4M1_MYCBP	MULTI-MATCH	160318_BCG_Wt4_F1_3ul	1	BCG_Wt4		2	578.293288	1154.57202	45746.31	0.16823	9.7285E-05	1.4129	0.00081705	1.5811	0.00091434	578.294133339185	43.624	1.4293	42.811	42.435	43.864	-0.81305	-0.26963	0.0016261	NaN	39.006	110	70	2	NaN	NaN	NaN	NaN	0
AAAAAGASGFYAK	13	Unmodified	_AAAAAGASGFYAK_					0	0	0	0	tr|A0A0H3M4M1|A0A0H3M4M1_MYCBP	tr|A0A0H3M4M1|A0A0H3M4M1_MYCBP	tr|A0A0H3M4M1|A0A0H3M4M1_MYCBP	MULTI-MATCH	160318_PknG2_F3_4ul	3	PknG2		2	578.293288	1154.57202	56364.07	-0.77465	-0.00044797	-0.18469	-0.0001068	-0.95934	-0.00055478	578.293902487348	43.822	0.25857	42.923	42.821	43.08	-0.89906	-0.15699	-0.00022165	NaN	39.006	17	11	2	NaN	NaN	NaN	NaN	0
AAAAAPQAPPKPADTAAAGNGVVAALAAK	29	Unmodified	_AAAAAPQAPPKPADTAAAGNGVVAALAAK_					0	0	0	1	sp|A1KI36|KGD_MYCBP	sp|A1KI36|KGD_MYCBP	sp|A1KI36|KGD_MYCBP	MULTI-MSMS	160318_BCG_Wt4_F1_3ul	1	BCG_Wt4	848.13	3	847.797638	2540.37108	38485.01	-0.99221	-0.00084119	0.83259	0.00070586	-0.15962	-0.00013533	848.132437021077	63.755	1.1661	64.044	63.659	64.825	0.28936					170	51	4	0	0	0	6.1276E-05	1	18503
AAAAAPQAPPKPADTAAAGNGVVAALAAK	29	Unmodified	_AAAAAPQAPPKPADTAAAGNGVVAALAAK_					0	0	0	1	sp|A1KI36|KGD_MYCBP	sp|A1KI36|KGD_MYCBP	sp|A1KI36|KGD_MYCBP	MULTI-MATCH	160318_BCG_Wt2_F1_3ul	1	BCG_Wt2		3	847.797638	2540.37108	38236.07	1.5078	0.0012783	1.5652	0.001327	3.073	0.0026053	848.132952142001	63.503	1.452	63.503	63.061	64.513	-3.8147E-06	-0.27053	0.0008158	NaN	31.157	198	66	4	NaN	NaN	NaN	NaN	0
AAAAAVDRYLMGSSALPAPVKPTAAPLQ	28	Unmodified	_AAAAAVDRYLMGSSALPAPVKPTAAPLQ_					0	0	0	2	tr|A0A0H3MC72|A0A0H3MC72_MYCBP	tr|A0A0H3MC72|A0A0H3MC72_MYCBP	tr|A0A0H3MC72|A0A0H3MC72_MYCBP	MULTI-MSMS	160318_BCG_Wt2_F1_3ul	1	BCG_Wt2	913.49	3	913.1617	2736.46327	36924.77	0.00066939	6.1126E-07	-0.12016	-0.00010972	-0.11949	-0.00010911	913.495440841775	74.301	1.3194	74.301	73.87	75.189	0					224	56	6	0	0	0	1.975E-10	2	23322
AAAAAVDRYLMGSSALPAPVKPTAAPLQ	28	Unmodified	_AAAAAVDRYLMGSSALPAPVKPTAAPLQ_					0	0	0	2	tr|A0A0H3MC72|A0A0H3MC72_MYCBP	tr|A0A0H3MC72|A0A0H3MC72_MYCBP	tr|A0A0H3MC72|A0A0H3MC72_MYCBP	MULTI-MSMS	160318_BCG_Wt4_F1_3ul	1	BCG_Wt4	913.5	3	913.1617	2736.46327	37090.79	-0.3475	-0.00031733	-0.13206	-0.0001206	-0.47957	-0.00043792	913.495876189014	74.155	2.2368	74.444	73.8	76.037	0.28942					346	94	5	0	0	0	1.1088E-07	3	23322
AAAAAVDRYLMGSSALPAPVKPTAAPLQ	28	Unmodified	_AAAAAVDRYLMGSSALPAPVKPTAAPLQ_					0	0	0	2	tr|A0A0H3MC72|A0A0H3MC72_MYCBP	tr|A0A0H3MC72|A0A0H3MC72_MYCBP	tr|A0A0H3MC72|A0A0H3MC72_MYCBP	MULTI-MSMS	160318_BCG_Wt4_F4_4ul	3	BCG_Wt4	913.83	3	913.1617	2736.46327	37676.13	-0.60528	-0.00055272	0.12734	0.00011629	-0.47793	-0.00043643	913.495980505986	76.624	1.2828	76.784	76.12	77.402	0.1593					161	54	4	0	0	0	0.0003572	1	23793
AAAADIEAIAAR	12	Unmodified	_AAAADIEAIAAR_					0	0	0	0	sp|A1KM65|MIAA_MYCBP	sp|A1KM65|MIAA_MYCBP	sp|A1KM65|MIAA_MYCBP	MSMS	160318_PknG1_F3_8ul	3	PknG1	571.81	2	571.811845	1141.60914	NaN	NaN	NaN	NaN	NaN	NaN	NaN	NaN	59.415	1	59.371	58.871	59.871	-0.043808								0	0	0	0.023368	1	15852
AAAADIEAIAAR	12	Unmodified	_AAAADIEAIAAR_					0	0	0	0	sp|A1KM65|MIAA_MYCBP	sp|A1KM65|MIAA_MYCBP	sp|A1KM65|MIAA_MYCBP	MSMS	160318_PknG1_F3_8ul	3	PknG1	571.81	2	571.811845	1141.60914	NaN	NaN	NaN	NaN	NaN	NaN	NaN	NaN	59.938	1	59.894	59.394	60.394	-0.043804								0	0	0	0.0014322	1	16091
AAAADQLQTWAAR	13	Unmodified	_AAAADQLQTWAAR_					0	0	0	0	tr|A0A0H3MDN2|A0A0H3MDN2_MYCBP	tr|A0A0H3MDN2|A0A0H3MDN2_MYCBP	tr|A0A0H3MDN2|A0A0H3MDN2_MYCBP	MULTI-MSMS	160318_BCG_Wt4_F1_3ul	1	BCG_Wt4	686.85	2	686.852032	1371.68951	41524.16	-0.51065	-0.00035074	0.64219	0.00044109	0.13154	9.0347E-05	686.850752551598	60.356	1.0528	60.745	60.354	61.407	0.38955					116	44	4	0	0	0	2.6238E-07	1	16818
AAAADQLQTWAAR	13	Unmodified	_AAAADQLQTWAAR_					0	0	0	0	tr|A0A0H3MDN2|A0A0H3MDN2_MYCBP	tr|A0A0H3MDN2|A0A0H3MDN2_MYCBP	tr|A0A0H3MDN2|A0A0H3MDN2_MYCBP	MULTI-MSMS	160318_BCG_Wt4_F4_4ul	3	BCG_Wt4	686.85	2	686.852032	1371.68951	45237.64	0.11022	7.5708E-05	-1.1125	-0.00076413	-1.0023	-0.00068842	686.849887923271	63.297	1.0267	63.156	62.484	63.511	-0.14162					102	52	3	0	0	0	0.0074677	1	17539
AAAAEELDVDGIAVR	15	Unmodified	_AAAAEELDVDGIAVR_					0	0	0	0	tr|A0A0H3MAH6|A0A0H3MAH6_MYCBP	tr|A0A0H3MAH6|A0A0H3MAH6_MYCBP	tr|A0A0H3MAH6|A0A0H3MAH6_MYCBP	MULTI-SECPEP	160318_BCG_Wt2_F1_3ul	1	BCG_Wt2	750.85	2	750.388645	1498.76274	40268.72	0.798	0.00059881	-1.3759	-0.0010324	-0.57787	-0.00043363	750.387974921151	67.637	0.61439	67.637	67.341	67.955	0					56	26	3	0	0	0	2.642E-05	1	20005
AAAAELADWMQNPEGQASSLESIGR	25	Unmodified	_AAAAELADWMQNPEGQASSLESIGR_					0	0	0	0	tr|A0A0H3MC20|A0A0H3MC20_MYCBP	tr|A0A0H3MC20|A0A0H3MC20_MYCBP	tr|A0A0H3MC20|A0A0H3MC20_MYCBP	MULTI-MSMS	160318_BCG_Wt2_F1_3ul	1	BCG_Wt2	868.75	3	868.078253	2601.21293	36748.8	1.0479	0.00090968	-0.54443	-0.00047261	0.50349	0.00043707	868.412054757658	80.281	1.1511	80.281	79.924	81.076	0					182	48	6	0	0	0	1.4829E-24	1	25918
AAAAELADWMQNPEGQASSLESIGR	25	Unmodified	_AAAAELADWMQNPEGQASSLESIGR_					0	0	0	0	tr|A0A0H3MC20|A0A0H3MC20_MYCBP	tr|A0A0H3MC20|A0A0H3MC20_MYCBP	tr|A0A0H3MC20|A0A0H3MC20_MYCBP	MULTI-MSMS	160318_BCG_Wt2_F1_3ul	1	BCG_Wt2	1302.11	2	1301.61374	2601.21293	30661.69	0.49198	0.00064037	-0.17877	-0.00023268	0.31322	0.00040769	1302.61636608888	80.308	0.80016	80.308	80.019	80.819	0					120	33	5	0	0	0	1.2005E-92	1	25930
AAAAELADWMQNPEGQASSLESIGR	25	Unmodified	_AAAAELADWMQNPEGQASSLESIGR_					0	0	0	0	tr|A0A0H3MC20|A0A0H3MC20_MYCBP	tr|A0A0H3MC20|A0A0H3MC20_MYCBP	tr|A0A0H3MC20|A0A0H3MC20_MYCBP	MULTI-MSMS	160318_BCG_Wt2_F2_4ul	2	BCG_Wt2	868.74	3	868.078253	2601.21293	37426.14	-0.13759	-0.00011944	-0.01262	-1.0955E-05	-0.15021	-0.00013039	868.412669149948	82.268	1.0238	81.917	81.399	82.423	-0.35118					121	42	4	0	0	0	1.5452E-32	2	26462
AAAAELADWMQNPEGQASSLESIGR	25	Unmodified	_AAAAELADWMQNPEGQASSLESIGR_					0	0	0	0	tr|A0A0H3MC20|A0A0H3MC20_MYCBP	tr|A0A0H3MC20|A0A0H3MC20_MYCBP	tr|A0A0H3MC20|A0A0H3MC20_MYCBP	MULTI-MSMS	160318_BCG_Wt2_F4_4ul	3	BCG_Wt2	868.41	3	868.078253	2601.21293	37077.39	0.088385	7.6725E-05	-1.6455	-0.0014284	-1.5571	-0.0013517	868.410751506083	81.649	0.59974	81.342	80.87	81.47	-0.30694					74	24	4	0	0	0	1.6637E-17	1	25684
AAAAELADWMQNPEGQASSLESIGR	25	Unmodified	_AAAAELADWMQNPEGQASSLESIGR_					0	0	0	0	tr|A0A0H3MC20|A0A0H3MC20_MYCBP	tr|A0A0H3MC20|A0A0H3MC20_MYCBP	tr|A0A0H3MC20|A0A0H3MC20_MYCBP	MULTI-MSMS	160318_BCG_Wt2_F4_4ul	3	BCG_Wt2	1302.12	2	1301.61374	2601.21293	29411.36	-0.84518	-0.0011001	-0.29324	-0.00038169	-1.1384	-0.0014818	1302.11629101615	81.669	0.88949	81.362	80.87	81.759	-0.30694					53	36	3	0	0	0	8.3619E-43	1	25754
AAAAELADWMQNPEGQASSLESIGR	25	Unmodified	_AAAAELADWMQNPEGQASSLESIGR_					0	0	0	0	tr|A0A0H3MC20|A0A0H3MC20_MYCBP	tr|A0A0H3MC20|A0A0H3MC20_MYCBP	tr|A0A0H3MC20|A0A0H3MC20_MYCBP	MULTI-MSMS	160318_BCG_Wt3_F1_3ul	1	BCG_Wt3	1302.11	2	1301.61374	2601.21293	30462.92	-0.90383	-0.0011764	-1.1076	-0.0014417	-2.0114	-0.0026181	1302.11634933668	80.024	0.66946	80.274	80.004	80.673	0.24959					89	27	4	0	0	0	1.833E-32	2	26232
AAAAELADWMQNPEGQASSLESIGR	25	Unmodified	_AAAAELADWMQNPEGQASSLESIGR_					0	0	0	0	tr|A0A0H3MC20|A0A0H3MC20_MYCBP	tr|A0A0H3MC20|A0A0H3MC20_MYCBP	tr|A0A0H3MC20|A0A0H3MC20_MYCBP	MULTI-MSMS	160318_BCG_Wt3_F1_3ul	1	BCG_Wt3	868.41	3	868.078253	2601.21293	36945.62	-0.25334	-0.00021992	-1.0046	-0.0008721	-1.258	-0.001092	868.412619830579	80.065	1.1478	80.315	79.932	81.08	0.24959					169	47	6	0	0	0	1.688E-32	1	26251
AAAAELADWMQNPEGQASSLESIGR	25	Unmodified	_AAAAELADWMQNPEGQASSLESIGR_					0	0	0	0	tr|A0A0H3MC20|A0A0H3MC20_MYCBP	tr|A0A0H3MC20|A0A0H3MC20_MYCBP	tr|A0A0H3MC20|A0A0H3MC20_MYCBP	MULTI-MSMS	160318_BCG_Wt3_F2_4ul	2	BCG_Wt3	868.41	3	868.078253	2601.21293	37098.64	-0.90613	-0.0007866	-0.42011	-0.00036469	-1.3262	-0.0011513	868.413233811225	80.04	1.5128	80.349	79.956	81.468	0.30844					204	62	6	0	0	0	7.6224E-33	2	25740
AAAAELADWMQNPEGQASSLESIGR	25	Unmodified	_AAAAELADWMQNPEGQASSLESIGR_					0	0	0	0	tr|A0A0H3MC20|A0A0H3MC20_MYCBP	tr|A0A0H3MC20|A0A0H3MC20_MYCBP	tr|A0A0H3MC20|A0A0H3MC20_MYCBP	MULTI-MSMS	160318_BCG_Wt3_F2_4ul	2	BCG_Wt3	1302.11	2	1301.61374	2601.21293	29727.6	-1.2659	-0.0016477	-1.6477	-0.0021447	-2.9136	-0.0037924	1302.115240374	80.003	0.86607	80.311	80.027	80.893	0.30844					115	35	5	0	0	0	2.8602E-93	1	25719
AAAAELADWMQNPEGQASSLESIGR	25	Unmodified	_AAAAELADWMQNPEGQASSLESIGR_					0	0	0	0	tr|A0A0H3MC20|A0A0H3MC20_MYCBP	tr|A0A0H3MC20|A0A0H3MC20_MYCBP	tr|A0A0H3MC20|A0A0H3MC20_MYCBP	MULTI-MSMS	160318_BCG_Wt4_F1_3ul	1	BCG_Wt4	868.41	3	868.078253	2601.21293	36830.64	-0.091942	-7.9813E-05	-0.31448	-0.00027299	-0.40642	-0.0003528	868.412706750052	80.066	1.3808	80.356	80.018	81.399	0.28944					166	57	4	0	0	0	2.3869E-08	1	25913
AAAAELADWMQNPEGQASSLESIGR	25	Unmodified	_AAAAELADWMQNPEGQASSLESIGR_					0	0	0	0	tr|A0A0H3MC20|A0A0H3MC20_MYCBP	tr|A0A0H3MC20|A0A0H3MC20_MYCBP	tr|A0A0H3MC20|A0A0H3MC20_MYCBP	MULTI-MSMS	160318_BCG_Wt4_F1_3ul	1	BCG_Wt4	1301.61	2	1301.61374	2601.21293	30765.51	-0.57487	-0.00074826	-0.081161	-0.00010564	-0.65603	-0.0008539	1302.11488132014	80.072	0.8813	80.361	80.09	80.971	0.28944					119	36	5	0	0	0	2.8165E-08	1	25924
AAAAELADWMQNPEGQASSLESIGR	25	Unmodified	_AAAAELADWMQNPEGQASSLESIGR_					0	0	0	0	tr|A0A0H3MC20|A0A0H3MC20_MYCBP	tr|A0A0H3MC20|A0A0H3MC20_MYCBP	tr|A0A0H3MC20|A0A0H3MC20_MYCBP	MULTI-MSMS	160318_PknG1_F2_12uL	2	PknG1	1301.61	2	1301.61374	2601.21293	29213.52	-1.3327	-0.0017346	-0.25293	-0.00032921	-1.5856	-0.0020638	1302.1174775449	81.099	0.69186	80.805	80.535	81.227	-0.29378					74	28	4	0	0	0	0.0086559	1	25795
AAAAELADWMQNPEGQASSLESIGR	25	Unmodified	_AAAAELADWMQNPEGQASSLESIGR_					0	0	0	0	tr|A0A0H3MC20|A0A0H3MC20_MYCBP	tr|A0A0H3MC20|A0A0H3MC20_MYCBP	tr|A0A0H3MC20|A0A0H3MC20_MYCBP	MULTI-MSMS	160318_PknG2_F1_3ul	1	PknG2	868.41	3	868.078253	2601.21293	36795.94	0.059259	5.1441E-05	-0.94862	-0.00082348	-0.88936	-0.00077203	868.412225906954	81.591	1.0975	81.491	81.004	82.101	-0.10027					113	45	5	0	0	0	1.928E-08	1	26715
AAAAELADWMQNPEGQASSLESIGR	25	Unmodified	_AAAAELADWMQNPEGQASSLESIGR_					0	0	0	0	tr|A0A0H3MC20|A0A0H3MC20_MYCBP	tr|A0A0H3MC20|A0A0H3MC20_MYCBP	tr|A0A0H3MC20|A0A0H3MC20_MYCBP	MULTI-MSMS	160318_PknG2_F3_4ul	3	PknG2	1301.61	2	1301.61374	2601.21293	29715.45	-1.6434	-0.002139	0.95735	0.0012461	-0.68604	-0.00089295	1301.61540140509	81.461	0.62016	81.164	80.891	81.511	-0.29726					66	25	3	0	0	0	2.314E-17	1	25360
AAAAELADWMQNPEGQASSLESIGR	25	Unmodified	_AAAAELADWMQNPEGQASSLESIGR_					0	0	0	0	tr|A0A0H3MC20|A0A0H3MC20_MYCBP	tr|A0A0H3MC20|A0A0H3MC20_MYCBP	tr|A0A0H3MC20|A0A0H3MC20_MYCBP	MULTI-MSMS	160318_PknG4_F1_3ul	1	PknG4	868.41	3	868.078253	2601.21293	33989.6	0.16183	0.00014048	1.372	0.001191	1.5338	0.0013315	868.413280424583	80.002	0.89904	80.348	80.049	80.948	0.34646					135	37	6	0	0	0	4.4143E-33	2	25748
AAAAELADWMQNPEGQASSLESIGR	25	Unmodified	_AAAAELADWMQNPEGQASSLESIGR_					0	0	0	0	tr|A0A0H3MC20|A0A0H3MC20_MYCBP	tr|A0A0H3MC20|A0A0H3MC20_MYCBP	tr|A0A0H3MC20|A0A0H3MC20_MYCBP	MULTI-SECPEP	160318_PknG4_F1_3ul	1	PknG4	1302.11	2	1301.61374	2601.21293	26359.64	-0.39458	-0.0005136	0.27399	0.00035663	-0.1206	-0.00015697	1302.11798058405	79.981	0.52048	80.327	80.167	80.688	0.34646					77	21	5	0	0	0	1.0092E-58	1	25629
AAAAELADWMQNPEGQASSLESIGR	25	Unmodified	_AAAAELADWMQNPEGQASSLESIGR_					0	0	0	0	tr|A0A0H3MC20|A0A0H3MC20_MYCBP	tr|A0A0H3MC20|A0A0H3MC20_MYCBP	tr|A0A0H3MC20|A0A0H3MC20_MYCBP	MULTI-MATCH	160318_BCG_Wt2_F1_3ul	1	BCG_Wt2		3	868.078253	2601.21293	36582.52	0.55802	0.0004844	0.42993	0.00037321	0.98794	0.00085761	868.41374213639	81.165	0.11662	81.165	81.123	81.24	0	-0.21186	0.0027717	NaN	103.02	6	4	2	NaN	NaN	NaN	NaN	0
AAAAELADWMQNPEGQASSLESIGR	25	Unmodified	_AAAAELADWMQNPEGQASSLESIGR_					0	0	0	0	tr|A0A0H3MC20|A0A0H3MC20_MYCBP	tr|A0A0H3MC20|A0A0H3MC20_MYCBP	tr|A0A0H3MC20|A0A0H3MC20_MYCBP	MULTI-MATCH	160318_PknG1_F1_8ul	1	PknG1		3	868.078253	2601.21293	52768.52	-0.29468	-0.0002558	-0.97707	-0.00084817	-1.2718	-0.001104	868.41157967136	80.696	0.13102	80.346	80.268	80.399	-0.35035	-0.14713	-0.0012191	NaN	109.68	8	5	2	NaN	NaN	NaN	NaN	0
AAAAELADWMQNPEGQASSLESIGR	25	Unmodified	_AAAAELADWMQNPEGQASSLESIGR_					0	0	0	0	tr|A0A0H3MC20|A0A0H3MC20_MYCBP	tr|A0A0H3MC20|A0A0H3MC20_MYCBP	tr|A0A0H3MC20|A0A0H3MC20_MYCBP	MULTI-MATCH	160318_PknG2_F3_4ul	3	PknG2		3	868.078253	2601.21293	36759.37	-1.2468	-0.0010823	0.10736	9.32E-05	-1.1394	-0.00098908	868.412862875809	81.397	1.0014	81.1	80.819	81.821	-0.29726	-0.27622	0.0019316	NaN	103.02	128	41	5	NaN	NaN	NaN	NaN	0
AAAAGDELDTVAR	13	Unmodified	_AAAAGDELDTVAR_					0	0	0	0	tr|A0A0H3M8L9|A0A0H3M8L9_MYCBP	tr|A0A0H3M8L9|A0A0H3M8L9_MYCBP	tr|A0A0H3M8L9|A0A0H3M8L9_MYCBP	MULTI-MSMS	160318_BCG_Wt2_F2_4ul	2	BCG_Wt2	630.82	2	630.314948	1258.61534	44819.17	-0.12452	-7.8486E-05	0.91613	0.00057745	0.79161	0.00049897	630.315235614644	48.962	0.80566	47.909	47.609	48.415	-1.0529					58	43	2	0	0	0	6.099E-05	1	11139
AAAAGDELDTVAR	13	Unmodified	_AAAAGDELDTVAR_					0	0	0	0	tr|A0A0H3M8L9|A0A0H3M8L9_MYCBP	tr|A0A0H3M8L9|A0A0H3M8L9_MYCBP	tr|A0A0H3M8L9|A0A0H3M8L9_MYCBP	MULTI-MSMS	160318_BCG_Wt3_F2_4ul	2	BCG_Wt3	630.32	2	630.314948	1258.61534	43732.35	-0.12671	-7.9864E-05	-0.25485	-0.00016063	-0.38155	-0.0002405	630.314719646714	47.365	0.9397	47.472	47.049	47.989	0.10672					74	45	2	0	0	0	8.9323E-05	1	10468
AAAAGDELDTVAR	13	Unmodified	_AAAAGDELDTVAR_					0	0	0	0	tr|A0A0H3M8L9|A0A0H3M8L9_MYCBP	tr|A0A0H3M8L9|A0A0H3M8L9_MYCBP	tr|A0A0H3M8L9|A0A0H3M8L9_MYCBP	MULTI-MSMS	160318_BCG_Wt3_F4_4ul	3	BCG_Wt3	630.31	2	630.314948	1258.61534	44256.88	-0.14222	-8.9646E-05	-1.3826	-0.00087145	-1.5248	-0.0009611	630.313863272523	47.66	0.97478	47.517	47.139	48.114	-0.14313					108	59	2	0	0	0	0.0023416	1	9463
AAAAGDELDTVAR	13	Unmodified	_AAAAGDELDTVAR_					0	0	0	0	tr|A0A0H3M8L9|A0A0H3M8L9_MYCBP	tr|A0A0H3M8L9|A0A0H3M8L9_MYCBP	tr|A0A0H3M8L9|A0A0H3M8L9_MYCBP	MULTI-SECPEP	160318_BCG_Wt4_F1_3ul	1	BCG_Wt4	631.04	2	630.314948	1258.61534	42018.47	-0.25529	-0.00016091	-0.13668	-8.615E-05	-0.39197	-0.00024706	630.315111441226	47.787	0.90865	47.776	47.401	48.31	-0.011322					83	46	2	0	0	0	0.0053169	1	10959
AAAAGDELDTVAR	13	Unmodified	_AAAAGDELDTVAR_					0	0	0	0	tr|A0A0H3M8L9|A0A0H3M8L9_MYCBP	tr|A0A0H3M8L9|A0A0H3M8L9_MYCBP	tr|A0A0H3M8L9|A0A0H3M8L9_MYCBP	MULTI-MSMS	160318_BCG_Wt4_F2_4ul	2	BCG_Wt4	630.31	2	630.314948	1258.61534	44561	-0.015036	-9.4773E-06	-0.86217	-0.00054344	-0.87721	-0.00055292	630.314246162506	47.409	0.81215	47.516	47.182	47.994	0.10685					125	65	2	0	0	0	0.043125	1	8584
AAAAGDELDTVAR	13	Unmodified	_AAAAGDELDTVAR_					0	0	0	0	tr|A0A0H3M8L9|A0A0H3M8L9_MYCBP	tr|A0A0H3M8L9|A0A0H3M8L9_MYCBP	tr|A0A0H3M8L9|A0A0H3M8L9_MYCBP	MULTI-MSMS	160318_BCG_Wt4_F4_4ul	3	BCG_Wt4	630.31	2	630.314948	1258.61534	43846.14	-0.21423	-0.00013503	-0.41521	-0.00026171	-0.62944	-0.00039675	630.314424884071	49.249	1.4175	47.804	47.345	48.763	-1.4448					166	75	3	0	0	0	5.9824E-08	2	11423
AAAAGDELDTVAR	13	Unmodified	_AAAAGDELDTVAR_					0	0	0	0	tr|A0A0H3M8L9|A0A0H3M8L9_MYCBP	tr|A0A0H3M8L9|A0A0H3M8L9_MYCBP	tr|A0A0H3M8L9|A0A0H3M8L9_MYCBP	MULTI-MSMS	160318_PknG1_F2_12uL	2	PknG1	630.31	2	630.314948	1258.61534	43226.96	0.052172	3.2884E-05	-0.74525	-0.00046974	-0.69308	-0.00043686	630.314475134945	47.599	0.86542	47.706	47.312	48.177	0.1068					69	41	2	0	0	0	2.027E-05	1	10425
AAAAGDELDTVAR	13	Unmodified	_AAAAGDELDTVAR_					0	0	0	0	tr|A0A0H3M8L9|A0A0H3M8L9_MYCBP	tr|A0A0H3M8L9|A0A0H3M8L9_MYCBP	tr|A0A0H3M8L9|A0A0H3M8L9_MYCBP	MULTI-MSMS	160318_PknG1_F3_8ul	3	PknG1	630.31	2	630.314948	1258.61534	42588.4	-0.13434	-8.4679E-05	-0.93436	-0.00058894	-1.0687	-0.00067362	630.314282372399	47.516	1.5662	47.673	47.229	48.795	0.15656					122	69	3	0	0	0	4.1004E-07	1	10346
AAAAGDELDTVAR	13	Unmodified	_AAAAGDELDTVAR_					0	0	0	0	tr|A0A0H3M8L9|A0A0H3M8L9_MYCBP	tr|A0A0H3M8L9|A0A0H3M8L9_MYCBP	tr|A0A0H3M8L9|A0A0H3M8L9_MYCBP	MULTI-MSMS	160318_PknG2_F1_3ul	1	PknG2	630.31	2	630.314948	1258.61534	45070.38	-0.0077349	-4.8754E-06	-0.18832	-0.0001187	-0.19605	-0.00012357	630.314814191741	49.631	0.91957	48.128	47.721	48.64	-1.5034					91	43	3	0	0	0	4.1004E-07	1	11931
AAAAGDELDTVAR	13	Unmodified	_AAAAGDELDTVAR_					0	0	0	0	tr|A0A0H3M8L9|A0A0H3M8L9_MYCBP	tr|A0A0H3M8L9|A0A0H3M8L9_MYCBP	tr|A0A0H3M8L9|A0A0H3M8L9_MYCBP	MULTI-MSMS	160318_PknG2_F2_4ul	2	PknG2	630.31	2	630.314948	1258.61534	43028.21	0.029299	1.8468E-05	-0.67271	-0.00042402	-0.64341	-0.00040555	630.314320362112	49.2	1.8823	48.103	47.436	49.318	-1.0966					222	115	2	0	0	0	1.7068E-05	1	10395
AAAAGDELDTVAR	13	Unmodified	_AAAAGDELDTVAR_					0	0	0	0	tr|A0A0H3M8L9|A0A0H3M8L9_MYCBP	tr|A0A0H3M8L9|A0A0H3M8L9_MYCBP	tr|A0A0H3M8L9|A0A0H3M8L9_MYCBP	MULTI-MSMS	160318_PknG2_F3_4ul	3	PknG2	630.31	2	630.314948	1258.61534	42997.66	-0.28598	-0.00018025	-0.32265	-0.00020337	-0.60863	-0.00038363	630.314618969178	48.581	0.79808	47.682	47.252	48.05	-0.89901					75	42	2	0	0	0	0.00064573	1	10350
AAAAGDELDTVAR	13	Unmodified	_AAAAGDELDTVAR_					0	0	0	0	tr|A0A0H3M8L9|A0A0H3M8L9_MYCBP	tr|A0A0H3M8L9|A0A0H3M8L9_MYCBP	tr|A0A0H3M8L9|A0A0H3M8L9_MYCBP	MULTI-MSMS	160318_PknG4_F1_3ul	1	PknG4	630.32	2	630.314948	1258.61534	43576.82	-0.20815	-0.0001312	1.624	0.0010236	1.4158	0.0008924	630.314964445389	47.659	0.82145	47.604	47.204	48.025	-0.05439					84	37	3	0	0	0	5.0361E-13	1	10446
AAAAGDELDTVAR	13	Unmodified	_AAAAGDELDTVAR_					0	0	0	0	tr|A0A0H3M8L9|A0A0H3M8L9_MYCBP	tr|A0A0H3M8L9|A0A0H3M8L9_MYCBP	tr|A0A0H3M8L9|A0A0H3M8L9_MYCBP	MULTI-MSMS	160318_PknG4_F2_4ul	2	PknG4	630.31	2	630.314948	1258.61534	43295.01	-0.034976	-2.2046E-05	-0.46534	-0.00029331	-0.50032	-0.00031536	630.314666246064	47.375	1.0777	47.683	47.233	48.311	0.3078					136	73	2	0	0	0	1.7068E-05	1	9343
AAAAGDELDTVAR	13	Unmodified	_AAAAGDELDTVAR_					0	0	0	0	tr|A0A0H3M8L9|A0A0H3M8L9_MYCBP	tr|A0A0H3M8L9|A0A0H3M8L9_MYCBP	tr|A0A0H3M8L9|A0A0H3M8L9_MYCBP	MULTI-MATCH	160318_BCG_Wt2_F1_3ul	1	BCG_Wt2		2	630.314948	1258.61534	44347.65	0.11877	7.486E-05	0.40645	0.00025619	0.52522	0.00033105	630.315190747467	47.71	0.65788	47.71	47.577	48.235	0	-0.027371	0.00095361	NaN	66.004	77	50	2	NaN	NaN	NaN	NaN	0
AAAAGDELDTVAR	13	Unmodified	_AAAAGDELDTVAR_					0	0	0	0	tr|A0A0H3M8L9|A0A0H3M8L9_MYCBP	tr|A0A0H3M8L9|A0A0H3M8L9_MYCBP	tr|A0A0H3M8L9|A0A0H3M8L9_MYCBP	MULTI-MATCH	160318_PknG4_F3_4ul	3	PknG4		2	630.314948	1258.61534	44497.1	-0.13187	-8.312E-05	-0.89915	-0.00056675	-1.031	-0.00064987	630.313609557017	47.821	0.52567	47.777	47.485	48.011	-0.044018	0.039653	-0.00069227	NaN	66.004	98	58	2	NaN	NaN	NaN	NaN	0
AAAAGFDTMLVTVDVPVAGAR	21	Unmodified	_AAAAGFDTMLVTVDVPVAGAR_					0	0	0	0	tr|A0A0H3ME46|A0A0H3ME46_MYCBP	tr|A0A0H3ME46|A0A0H3ME46_MYCBP	tr|A0A0H3ME46|A0A0H3ME46_MYCBP	MSMS	160318_BCG_Wt4_F1_3ul	1	BCG_Wt4	1016.53	2	1016.53023	2031.04591	NaN	NaN	NaN	NaN	NaN	NaN	NaN	NaN	78.804	1	79.093	78.593	79.593	0.28944								0	0	0	0.0059464	1	25431
AAAAGFDTMLVTVDVPVAGAR	21	Unmodified	_AAAAGFDTMLVTVDVPVAGAR_					0	0	0	0	tr|A0A0H3ME46|A0A0H3ME46_MYCBP	tr|A0A0H3ME46|A0A0H3ME46_MYCBP	tr|A0A0H3ME46|A0A0H3ME46_MYCBP	MULTI-MSMS	160318_BCG_Wt4_F2_4ul	2	BCG_Wt4	1017.03	2	1016.53023	2031.04591	33858.08	-0.80242	-0.00081568	0.64247	0.00065309	-0.15995	-0.00016259	1017.03050833936	78.979	0.49855	79.186	78.992	79.49	0.20744					51	31	3	0	0	0	0.019835	1	21086
AAAAGFDTMLVTVDVPVAGAR	21	Unmodified	_AAAAGFDTMLVTVDVPVAGAR_					0	0	0	0	tr|A0A0H3ME46|A0A0H3ME46_MYCBP	tr|A0A0H3ME46|A0A0H3ME46_MYCBP	tr|A0A0H3ME46|A0A0H3ME46_MYCBP	MULTI-MSMS	160318_BCG_Wt4_F4_4ul	3	BCG_Wt4	1016.53	2	1016.53023	2031.04591	34852.63	-0.44977	-0.00045721	-1.7773	-0.0018067	-2.227	-0.0022639	1016.52876362736	79.691	0.93291	79.75	79.475	80.408	0.059105					62	38	3	0	0	0	5.7119E-05	1	25114
AAAAGGQVIAEPADIPSVGR	20	Unmodified	_AAAAGGQVIAEPADIPSVGR_					0	0	0	0	tr|A0A0H3M2K7|A0A0H3M2K7_MYCBP	tr|A0A0H3M2K7|A0A0H3M2K7_MYCBP	tr|A0A0H3M2K7|A0A0H3M2K7_MYCBP	MULTI-MSMS	160318_BCG_Wt2_F1_3ul	1	BCG_Wt2	925.99	2	925.491964	1848.96938	37260.39	1.6008	0.0014815	0.36189	0.00033492	1.9627	0.0018164	925.993887420992	63.45	0.81447	63.45	63.084	63.898	3.8147E-06					109	36	4	0	0	0	1.1139E-14	1	17909
AAAAGGQVIAEPADIPSVGR	20	Unmodified	_AAAAGGQVIAEPADIPSVGR_					0	0	0	0	tr|A0A0H3M2K7|A0A0H3M2K7_MYCBP	tr|A0A0H3M2K7|A0A0H3M2K7_MYCBP	tr|A0A0H3M2K7|A0A0H3M2K7_MYCBP	MULTI-SECPEP	160318_BCG_Wt2_F4_4ul	3	BCG_Wt2	926.41	2	925.491964	1848.96938	37652.17	-0.32695	-0.00030259	-1.0157	-0.00094006	-1.3427	-0.0012426	925.490999488184	65.529	1.3482	64.62	64.139	65.487	-0.90839					169	57	4	0	0	0	8.2298E-05	1	18499
AAAAGGQVIAEPADIPSVGR	20	Unmodified	_AAAAGGQVIAEPADIPSVGR_					0	0	0	0	tr|A0A0H3M2K7|A0A0H3M2K7_MYCBP	tr|A0A0H3M2K7|A0A0H3M2K7_MYCBP	tr|A0A0H3M2K7|A0A0H3M2K7_MYCBP	MULTI-SECPEP	160318_BCG_Wt3_F1_3ul	1	BCG_Wt3	926.07	2	925.491964	1848.96938	36880.63	-0.28459	-0.00026339	1.1591	0.0010727	0.87447	0.00080932	925.99670370587	63.488	0.95726	63.437	63.014	63.971	-0.051064					119	40	4	0	0	0	0.00041415	1	18627
AAAAGGQVIAEPADIPSVGR	20	Unmodified	_AAAAGGQVIAEPADIPSVGR_					0	0	0	0	tr|A0A0H3M2K7|A0A0H3M2K7_MYCBP	tr|A0A0H3M2K7|A0A0H3M2K7_MYCBP	tr|A0A0H3M2K7|A0A0H3M2K7_MYCBP	MULTI-MSMS	160318_BCG_Wt3_F2_4ul	2	BCG_Wt3	925.99	2	925.491964	1848.96938	37586.55	-0.52373	-0.00048471	-1.1948	-0.0011058	-1.7186	-0.0015905	925.490847296763	63.221	0.87142	63.428	63.014	63.886	0.20697					113	37	4	0	0	0	1.8115E-06	1	17825
AAAAGGQVIAEPADIPSVGR	20	Unmodified	_AAAAGGQVIAEPADIPSVGR_					0	0	0	0	tr|A0A0H3M2K7|A0A0H3M2K7_MYCBP	tr|A0A0H3M2K7|A0A0H3M2K7_MYCBP	tr|A0A0H3M2K7|A0A0H3M2K7_MYCBP	MULTI-SECPEP	160318_PknG1_F3_8ul	3	PknG1	926.41	2	925.491964	1848.96938	38086.66	-0.14009	-0.00012965	-0.49812	-0.000461	-0.63821	-0.00059065	925.99353128085	64.126	1.0196	63.881	63.56	64.58	-0.24421					100	43	3	0	0	0	0.050585	1	17961
AAAAGGQVIAEPADIPSVGR	20	Unmodified	_AAAAGGQVIAEPADIPSVGR_					0	0	0	0	tr|A0A0H3M2K7|A0A0H3M2K7_MYCBP	tr|A0A0H3M2K7|A0A0H3M2K7_MYCBP	tr|A0A0H3M2K7|A0A0H3M2K7_MYCBP	MULTI-SECPEP	160318_PknG4_F1_3ul	1	PknG4	926.41	2	925.491964	1848.96938	39434.16	0.35968	0.00033288	-0.27934	-0.00025853	0.080346	7.4359E-05	925.49153180242	63.38	0.5741	63.826	63.561	64.135	0.44667					49	24	3	0	0	0	0.048344	1	17906
AAAAGGQVIAEPADIPSVGR	20	Unmodified	_AAAAGGQVIAEPADIPSVGR_					0	0	0	0	tr|A0A0H3M2K7|A0A0H3M2K7_MYCBP	tr|A0A0H3M2K7|A0A0H3M2K7_MYCBP	tr|A0A0H3M2K7|A0A0H3M2K7_MYCBP	MULTI-MATCH	160318_BCG_Wt3_F4_4ul	3	BCG_Wt3		2	925.491964	1848.96938	38039.54	-0.91024	-0.00084242	-0.48855	-0.00045215	-1.3988	-0.0012946	925.490992960355	63.722	1.0088	63.98	63.672	64.681	0.25795	-0.13701	0.00042257	NaN	44.788	127	58	3	NaN	NaN	NaN	NaN	0
AAAAGGQVIAEPADIPSVGR	20	Unmodified	_AAAAGGQVIAEPADIPSVGR_					0	0	0	0	tr|A0A0H3M2K7|A0A0H3M2K7_MYCBP	tr|A0A0H3M2K7|A0A0H3M2K7_MYCBP	tr|A0A0H3M2K7|A0A0H3M2K7_MYCBP	MULTI-MATCH	160318_BCG_Wt4_F1_3ul	1	BCG_Wt4		2	925.491964	1848.96938	36607.25	-0.81592	-0.00075512	1.652	0.0015289	0.8361	0.0007738	925.492778205367	63.04	1.1889	63.429	62.984	64.173	0.38955	-0.12355	0.0024843	NaN	87.554	174	52	5	NaN	NaN	NaN	NaN	0
AAAAGGQVIAEPADIPSVGR	20	Unmodified	_AAAAGGQVIAEPADIPSVGR_					0	0	0	0	tr|A0A0H3M2K7|A0A0H3M2K7_MYCBP	tr|A0A0H3M2K7|A0A0H3M2K7_MYCBP	tr|A0A0H3M2K7|A0A0H3M2K7_MYCBP	MULTI-MATCH	160318_BCG_Wt4_F2_4ul	2	BCG_Wt4		2	925.491964	1848.96938	37225.39	-1.0851	-0.0010042	0.28073	0.00025982	-0.80435	-0.00074442	925.993867508319	63.741	0.23558	63.747	63.534	63.769	0.0067215	0.1945	-5.3957E-05	NaN	87.554	31	19	2	NaN	NaN	NaN	NaN	0
AAAAGGQVIAEPADIPSVGR	20	Unmodified	_AAAAGGQVIAEPADIPSVGR_					0	0	0	0	tr|A0A0H3M2K7|A0A0H3M2K7_MYCBP	tr|A0A0H3M2K7|A0A0H3M2K7_MYCBP	tr|A0A0H3M2K7|A0A0H3M2K7_MYCBP	MULTI-MATCH	160318_PknG2_F3_4ul	3	PknG2		2	925.491964	1848.96938	38620.44	-0.97559	-0.00090291	-0.56766	-0.00052536	-1.5433	-0.0014283	925.993928799736	64.779	0.91431	63.981	63.628	64.542	-0.79858	-0.13632	0.00027614	NaN	44.788	104	43	3	NaN	NaN	NaN	NaN	0
AAAAHVLPDAQLTAAEQR	18	Unmodified	_AAAAHVLPDAQLTAAEQR_					0	0	0	0	tr|A0A0H3MC20|A0A0H3MC20_MYCBP	tr|A0A0H3MC20|A0A0H3MC20_MYCBP	tr|A0A0H3MC20|A0A0H3MC20_MYCBP	MULTI-MSMS	160318_BCG_Wt2_F1_3ul	1	BCG_Wt2	611.66	3	611.65863	1831.95406	44691.57	-1.3993	-0.00085592	0.30744	0.00018805	-1.0919	-0.00066787	611.658567635763	56.41	1.7026	56.41	56.001	57.704	0					305	88	5	0	0	0	4.0037E-06	2	14683
AAAAHVLPDAQLTAAEQR	18	Unmodified	_AAAAHVLPDAQLTAAEQR_					0	0	0	0	tr|A0A0H3MC20|A0A0H3MC20_MYCBP	tr|A0A0H3MC20|A0A0H3MC20_MYCBP	tr|A0A0H3MC20|A0A0H3MC20_MYCBP	MULTI-SECPEP	160318_BCG_Wt3_F2_4ul	2	BCG_Wt3	611.31	3	611.65863	1831.95406	45992.84	-0.17182	-0.0001051	0.42558	0.00026031	0.25375	0.00015521	611.993005316027	54.776	1.0403	55.183	54.856	55.896	0.40744					119	43	4	0	0	0	0.032118	1	14099
AAAAHVLPDAQLTAAEQR	18	Unmodified	_AAAAHVLPDAQLTAAEQR_					0	0	0	0	tr|A0A0H3MC20|A0A0H3MC20_MYCBP	tr|A0A0H3MC20|A0A0H3MC20_MYCBP	tr|A0A0H3MC20|A0A0H3MC20_MYCBP	MULTI-SECPEP	160318_BCG_Wt4_F1_3ul	1	BCG_Wt4	611.31	3	611.65863	1831.95406	45283.34	0.1276	7.8049E-05	0.51975	0.00031791	0.64735	0.00039596	611.658768052311	55.891	1.5171	56.381	55.931	57.448	0.48974					187	69	4	0	0	0	0.032118	1	14950
AAAAHVLPDAQLTAAEQR	18	Unmodified	_AAAAHVLPDAQLTAAEQR_					0	0	0	0	tr|A0A0H3MC20|A0A0H3MC20_MYCBP	tr|A0A0H3MC20|A0A0H3MC20_MYCBP	tr|A0A0H3MC20|A0A0H3MC20_MYCBP	MULTI-SECPEP	160318_PknG4_F1_3ul	1	PknG4	611.63	3	611.65863	1831.95406	45651.87	0.087498	5.3519E-05	-0.56979	-0.00034852	-0.48229	-0.000295	611.992510967007	55.052	0.81466	55.398	55.118	55.933	0.34645					61	34	2	0	0	0	0.018701	1	13911
AAAAHVLPDAQLTAAEQR	18	Unmodified	_AAAAHVLPDAQLTAAEQR_					0	0	0	0	tr|A0A0H3MC20|A0A0H3MC20_MYCBP	tr|A0A0H3MC20|A0A0H3MC20_MYCBP	tr|A0A0H3MC20|A0A0H3MC20_MYCBP	MULTI-MATCH	160318_BCG_Wt3_F1_3ul	1	BCG_Wt3		3	611.65863	1831.95406	45789.02	0.40167	0.00024569	-0.55751	-0.00034101	-0.15584	-9.5323E-05	611.658340583252	56.769	1.2477	56.717	56.275	57.523	-0.051064	0.21461	-0.0013098	NaN	56.121	108	56	2	NaN	NaN	NaN	NaN	0
AAAAIGETDEYGR	13	Unmodified	_AAAAIGETDEYGR_					0	0	0	0	tr|A0A0H3MAD2|A0A0H3MAD2_MYCBP	tr|A0A0H3MAD2|A0A0H3MAD2_MYCBP	tr|A0A0H3MAD2|A0A0H3MAD2_MYCBP	MULTI-MSMS	160318_BCG_Wt2_F1_3ul	1	BCG_Wt2	662.31	2	662.312406	1322.61026	43409.31	0.27982	0.00018533	-0.67937	-0.00044996	-0.39955	-0.00026463	662.312008176117	43.459	2.3714	43.459	43.064	45.435	0					470	159	5	0	0	0	2.2852E-22	4	8890
AAAAIGETDEYGR	13	Unmodified	_AAAAIGETDEYGR_					0	0	0	0	tr|A0A0H3MAD2|A0A0H3MAD2_MYCBP	tr|A0A0H3MAD2|A0A0H3MAD2_MYCBP	tr|A0A0H3MAD2|A0A0H3MAD2_MYCBP	MSMS	160318_BCG_Wt2_F1_3ul	1	BCG_Wt2	662.31	2	662.312406	1322.61026	NaN	NaN	NaN	NaN	NaN	NaN	NaN	NaN	45.468	1	45.468	44.968	45.968	0								0	0	0	0.00094387	1	9672
AAAAIGETDEYGR	13	Unmodified	_AAAAIGETDEYGR_					0	0	0	0	tr|A0A0H3MAD2|A0A0H3MAD2_MYCBP	tr|A0A0H3MAD2|A0A0H3MAD2_MYCBP	tr|A0A0H3MAD2|A0A0H3MAD2_MYCBP	MULTI-SECPEP	160318_BCG_Wt2_F2_4ul	2	BCG_Wt2	662.26	2	662.312406	1322.61026	41365.41	0.61588	0.0004079	-0.63115	-0.00041802	-0.015277	-1.0118E-05	662.311690515881	44.874	1.2611	43.721	43.346	44.607	-1.1531					149	70	3	0	0	0	0.00037773	1	9425
AAAAIGETDEYGR	13	Unmodified	_AAAAIGETDEYGR_					0	0	0	0	tr|A0A0H3MAD2|A0A0H3MAD2_MYCBP	tr|A0A0H3MAD2|A0A0H3MAD2_MYCBP	tr|A0A0H3MAD2|A0A0H3MAD2_MYCBP	MULTI-MSMS	160318_BCG_Wt3_F1_3ul	1	BCG_Wt3	662.31	2	662.312406	1322.61026	42168.85	0.38893	0.00025759	-1.2136	-0.0008038	-0.8247	-0.00054621	662.311695925913	44.568	0.88	43.615	43.278	44.158	-0.95303					77	37	3	0	0	0	4.5254E-07	1	9733
AAAAIGETDEYGR	13	Unmodified	_AAAAIGETDEYGR_					0	0	0	0	tr|A0A0H3MAD2|A0A0H3MAD2_MYCBP	tr|A0A0H3MAD2|A0A0H3MAD2_MYCBP	tr|A0A0H3MAD2|A0A0H3MAD2_MYCBP	MULTI-MSMS	160318_BCG_Wt3_F2_4ul	2	BCG_Wt3	662.31	2	662.312406	1322.61026	43023.68	-0.58167	-0.00038525	-0.41145	-0.00027251	-0.99313	-0.00065776	662.312228762952	43.561	1.1464	43.368	42.993	44.139	-0.19378					119	55	3	0	0	0	7.7399E-10	1	8700
AAAAIGETDEYGR	13	Unmodified	_AAAAIGETDEYGR_					0	0	0	0	tr|A0A0H3MAD2|A0A0H3MAD2_MYCBP	tr|A0A0H3MAD2|A0A0H3MAD2_MYCBP	tr|A0A0H3MAD2|A0A0H3MAD2_MYCBP	MULTI-MSMS	160318_BCG_Wt3_F4_4ul	3	BCG_Wt3	662.31	2	662.312406	1322.61026	43261.33	-0.4709	-0.00031188	0.78488	0.00051983	0.31398	0.00020795	662.312874090201	43.883	1.2055	43.54	43.101	44.307	-0.34362					176	84	3	0	0	0	0.0037589	2	7827
AAAAIGETDEYGR	13	Unmodified	_AAAAIGETDEYGR_					0	0	0	0	tr|A0A0H3MAD2|A0A0H3MAD2_MYCBP	tr|A0A0H3MAD2|A0A0H3MAD2_MYCBP	tr|A0A0H3MAD2|A0A0H3MAD2_MYCBP	MULTI-MSMS	160318_BCG_Wt4_F1_3ul	1	BCG_Wt4	662.31	2	662.312406	1322.61026	42912.16	0.60644	0.00040166	-0.94225	-0.00062406	-0.33581	-0.00022241	662.311903253049	44.032	1.5159	43.419	43.036	44.552	-0.61261					191	72	4	0	0	0	3.0207E-13	1	9190
AAAAIGETDEYGR	13	Unmodified	_AAAAIGETDEYGR_					0	0	0	0	tr|A0A0H3MAD2|A0A0H3MAD2_MYCBP	tr|A0A0H3MAD2|A0A0H3MAD2_MYCBP	tr|A0A0H3MAD2|A0A0H3MAD2_MYCBP	MULTI-MSMS	160318_BCG_Wt4_F2_4ul	2	BCG_Wt4	662.31	2	662.312406	1322.61026	43210	-0.54995	-0.00036424	0.34513	0.00022858	-0.20482	-0.00013566	662.312749284384	43.69	0.93493	43.597	43.166	44.101	-0.093643					199	79	3	0	0	0	4.3897E-05	1	7219
AAAAIGETDEYGR	13	Unmodified	_AAAAIGETDEYGR_					0	0	0	0	tr|A0A0H3MAD2|A0A0H3MAD2_MYCBP	tr|A0A0H3MAD2|A0A0H3MAD2_MYCBP	tr|A0A0H3MAD2|A0A0H3MAD2_MYCBP	MULTI-SECPEP	160318_BCG_Wt4_F4_4ul	3	BCG_Wt4	663.25	2	662.312406	1322.61026	42588.45	-0.20499	-0.00013576	-1.0775	-0.00071361	-1.2824	-0.00084937	662.312407733193	45.012	1.4701	43.467	42.974	44.444	-1.5451					214	87	3	0	0	0	0.00024328	1	9535
AAAAIGETDEYGR	13	Unmodified	_AAAAIGETDEYGR_					0	0	0	0	tr|A0A0H3MAD2|A0A0H3MAD2_MYCBP	tr|A0A0H3MAD2|A0A0H3MAD2_MYCBP	tr|A0A0H3MAD2|A0A0H3MAD2_MYCBP	MULTI-MSMS	160318_PknG1_F1_8ul	1	PknG1	662.31	2	662.312406	1322.61026	43271.35	-0.2082	-0.00013789	0.073335	4.8571E-05	-0.13486	-8.9322E-05	662.312432559685	46.871	0.99013	45.919	45.258	46.249	-0.95183					221	119	2	0	0	0	0.043125	1	7195
AAAAIGETDEYGR	13	Unmodified	_AAAAIGETDEYGR_					0	0	0	0	tr|A0A0H3MAD2|A0A0H3MAD2_MYCBP	tr|A0A0H3MAD2|A0A0H3MAD2_MYCBP	tr|A0A0H3MAD2|A0A0H3MAD2_MYCBP	MULTI-MSMS	160318_PknG1_F2_12uL	2	PknG1	662.31	2	662.312406	1322.61026	42536.9	-0.18777	-0.00012436	0.62338	0.00041287	0.43562	0.00028851	662.313164393571	43.571	0.72871	43.577	43.124	43.852	0.0065384					115	41	4	0	0	0	1.7068E-05	1	8646
AAAAIGETDEYGR	13	Unmodified	_AAAAIGETDEYGR_					0	0	0	0	tr|A0A0H3MAD2|A0A0H3MAD2_MYCBP	tr|A0A0H3MAD2|A0A0H3MAD2_MYCBP	tr|A0A0H3MAD2|A0A0H3MAD2_MYCBP	MULTI-MSMS	160318_PknG1_F3_8ul	3	PknG1	662.31	2	662.312406	1322.61026	42878.87	-0.43631	-0.00028897	0.32195	0.00021323	-0.11436	-7.5739E-05	662.313026131645	43.507	0.80389	43.564	43.143	43.947	0.056297					143	51	4	0	0	0	3.2196E-07	1	8585
AAAAIGETDEYGR	13	Unmodified	_AAAAIGETDEYGR_					0	0	0	0	tr|A0A0H3MAD2|A0A0H3MAD2_MYCBP	tr|A0A0H3MAD2|A0A0H3MAD2_MYCBP	tr|A0A0H3MAD2|A0A0H3MAD2_MYCBP	MULTI-MSMS	160318_PknG2_F1_3ul	1	PknG2	662.31	2	662.312406	1322.61026	42106.34	0.84299	0.00055832	-0.23223	-0.00015381	0.61076	0.00040451	662.312301860334	45.373	1.3988	43.67	43.25	44.649	-1.7038					200	68	4	0	0	0	3.1426E-07	1	9962
AAAAIGETDEYGR	13	Unmodified	_AAAAIGETDEYGR_					0	0	0	0	tr|A0A0H3MAD2|A0A0H3MAD2_MYCBP	tr|A0A0H3MAD2|A0A0H3MAD2_MYCBP	tr|A0A0H3MAD2|A0A0H3MAD2_MYCBP	MULTI-MSMS	160318_PknG2_F2_4ul	2	PknG2	662.31	2	662.312406	1322.61026	42103.38	-0.22087	-0.00014628	0.16311	0.00010803	-0.057759	-3.8255E-05	662.312679363684	44.944	2.0153	43.847	43.342	45.358	-1.0966					273	152	3	0	0	0	1.0474E-09	3	8775
AAAAIGETDEYGR	13	Unmodified	_AAAAIGETDEYGR_					0	0	0	0	tr|A0A0H3MAD2|A0A0H3MAD2_MYCBP	tr|A0A0H3MAD2|A0A0H3MAD2_MYCBP	tr|A0A0H3MAD2|A0A0H3MAD2_MYCBP	MULTI-MSMS	160318_PknG2_F3_4ul	3	PknG2	662.31	2	662.312406	1322.61026	41907.86	-0.41294	-0.00027349	-0.067141	-4.4468E-05	-0.48008	-0.00031796	662.312332573482	44.48	0.74916	43.681	43.261	44.01	-0.79885					153	51	4	0	0	0	1.0216E-09	2	8769
AAAAIGETDEYGR	13	Unmodified	_AAAAIGETDEYGR_					0	0	0	0	tr|A0A0H3MAD2|A0A0H3MAD2_MYCBP	tr|A0A0H3MAD2|A0A0H3MAD2_MYCBP	tr|A0A0H3MAD2|A0A0H3MAD2_MYCBP	MULTI-MSMS	160318_PknG4_F1_3ul	1	PknG4	662.31	2	662.312406	1322.61026	43085.35	-0.20157	-0.0001335	-0.60057	-0.00039776	-0.80214	-0.00053127	662.312044394254	43.806	1.3765	43.451	42.973	44.349	-0.35503					229	70	5	0	0	0	3.0207E-13	2	8761
AAAAIGETDEYGR	13	Unmodified	_AAAAIGETDEYGR_					0	0	0	0	tr|A0A0H3MAD2|A0A0H3MAD2_MYCBP	tr|A0A0H3MAD2|A0A0H3MAD2_MYCBP	tr|A0A0H3MAD2|A0A0H3MAD2_MYCBP	MULTI-MSMS	160318_PknG4_F2_4ul	2	PknG4	662.31	2	662.312406	1322.61026	42950.75	-0.39097	-0.00025895	0.29193	0.00019335	-0.099046	-6.5599E-05	662.312596657356	43.353	1.9822	43.661	43.179	45.162	0.3078					472	175	4	0	0	0	2.6353E-13	3	7697
AAAAIGETDEYGR	13	Unmodified	_AAAAIGETDEYGR_					0	0	0	0	tr|A0A0H3MAD2|A0A0H3MAD2_MYCBP	tr|A0A0H3MAD2|A0A0H3MAD2_MYCBP	tr|A0A0H3MAD2|A0A0H3MAD2_MYCBP	MULTI-MSMS	160318_PknG4_F3_4ul	3	PknG4	662.31	2	662.312406	1322.61026	43091.46	-0.38238	-0.00025326	0.50713	0.00033588	0.12475	8.2622E-05	662.312789274411	43.695	1.346	43.651	43.306	44.652	-0.044018					390	160	3	0	0	0	0.00064573	3	6633
AAAAIGETDEYGR	13	Unmodified	_AAAAIGETDEYGR_					0	0	0	0	tr|A0A0H3MAD2|A0A0H3MAD2_MYCBP	tr|A0A0H3MAD2|A0A0H3MAD2_MYCBP	tr|A0A0H3MAD2|A0A0H3MAD2_MYCBP	MULTI-MATCH	160318_BCG_Wt2_F1_3ul	1	BCG_Wt2		2	662.312406	1322.61026	NaN	-0.11586	-7.6738E-05	-0.34869	-0.00023094	-0.46455	-0.00030768	662.312383217589	45.91	0.074081	45.91	45.89	45.964	0	-0.16503	-0.00027028	NaN	15.941	7	6	2	NaN	NaN	NaN	NaN	0
AAAAIGETDEYGR	13	Unmodified	_AAAAIGETDEYGR_					0	0	0	0	tr|A0A0H3MAD2|A0A0H3MAD2_MYCBP	tr|A0A0H3MAD2|A0A0H3MAD2_MYCBP	tr|A0A0H3MAD2|A0A0H3MAD2_MYCBP	MULTI-MATCH	160318_PknG4_F1_3ul	1	PknG4		2	662.312406	1322.61026	41629.03	-0.14382	-9.5255E-05	-1.5428	-0.0010218	-1.6866	-0.0011171	662.31157979892	46.552	0.12154	46.397	46.312	46.434	-0.1546	0.32166	-0.0018521	NaN	15.941	7	5	2	NaN	NaN	NaN	NaN	0
AAAANNWIDER	11	Unmodified	_AAAANNWIDER_					0	0	0	0	tr|A0A0H3MAL2|A0A0H3MAL2_MYCBP	tr|A0A0H3MAL2|A0A0H3MAL2_MYCBP	tr|A0A0H3MAL2|A0A0H3MAL2_MYCBP	MULTI-SECPEP	160318_BCG_Wt2_F1_3ul	1	BCG_Wt2	615.87	2	615.796726	1229.5789	43198.19	-1.7023	-0.0010483	1.2474	0.00076815	-0.45491	-0.00028013	615.798126705866	54.921	2.3531	54.921	54.531	56.884	-3.8147E-06					292	127	4	0	0	0	0.0042737	1	14088
AAAANNWIDER	11	Unmodified	_AAAANNWIDER_					0	0	0	0	tr|A0A0H3MAL2|A0A0H3MAL2_MYCBP	tr|A0A0H3MAL2|A0A0H3MAL2_MYCBP	tr|A0A0H3MAL2|A0A0H3MAL2_MYCBP	MULTI-MSMS	160318_BCG_Wt2_F2_4ul	2	BCG_Wt2	615.8	2	615.796726	1229.5789	45030.8	-0.60313	-0.00037141	-0.0038229	-2.3541E-06	-0.60696	-0.00037376	615.796940171653	56.819	2.2485	55.966	55.055	57.304	-0.85241					223	95	4	0	0	0	5.6109E-11	1	14665
AAAANNWIDER	11	Unmodified	_AAAANNWIDER_					0	0	0	0	tr|A0A0H3MAL2|A0A0H3MAL2_MYCBP	tr|A0A0H3MAL2|A0A0H3MAL2_MYCBP	tr|A0A0H3MAL2|A0A0H3MAL2_MYCBP	MULTI-SECPEP	160318_BCG_Wt2_F2_4ul	2	BCG_Wt2	616.28	2	615.796726	1229.5789	43973.29	-0.30628	-0.00018861	-1.9617	-0.001208	-2.268	-0.0013966	615.795332188898	59.621	1.5233	58.668	58.297	59.82	-0.95266					83	63	2	0	0	0	0.031419	1	16441
AAAANNWIDER	11	Unmodified	_AAAANNWIDER_					0	0	0	0	tr|A0A0H3MAL2|A0A0H3MAL2_MYCBP	tr|A0A0H3MAL2|A0A0H3MAL2_MYCBP	tr|A0A0H3MAL2|A0A0H3MAL2_MYCBP	MULTI-MSMS	160318_BCG_Wt2_F4_4ul	3	BCG_Wt2	615.8	2	615.796726	1229.5789	43849.65	-0.56044	-0.00034512	1.0541	0.00064912	0.49367	0.000304	615.79763009678	55.424	0.92893	54.615	54.258	55.187	-0.80817					76	41	2	0	0	0	1.8682E-07	2	13962
AAAANNWIDER	11	Unmodified	_AAAANNWIDER_					0	0	0	0	tr|A0A0H3MAL2|A0A0H3MAL2_MYCBP	tr|A0A0H3MAL2|A0A0H3MAL2_MYCBP	tr|A0A0H3MAL2|A0A0H3MAL2_MYCBP	MULTI-MSMS	160318_BCG_Wt3_F2_4ul	2	BCG_Wt3	615.8	2	615.796726	1229.5789	43091.04	-0.17017	-0.00010479	0.49001	0.00030175	0.31983	0.00019695	615.79725979278	53.787	2.0366	54.194	53.716	55.752	0.40744					203	86	4	0	0	0	8.6995E-13	2	13625
AAAANNWIDER	11	Unmodified	_AAAANNWIDER_					0	0	0	0	tr|A0A0H3MAL2|A0A0H3MAL2_MYCBP	tr|A0A0H3MAL2|A0A0H3MAL2_MYCBP	tr|A0A0H3MAL2|A0A0H3MAL2_MYCBP	MULTI-MSMS	160318_BCG_Wt3_F4_4ul	3	BCG_Wt3	615.8	2	615.796726	1229.5789	42043.84	-0.076434	-4.7068E-05	-0.26016	-0.00016021	-0.3366	-0.00020728	615.796825795081	54.422	1.7655	54.68	54.134	55.9	0.25781					232	94	4	0	0	0	4.8371E-11	2	12441
AAAANNWIDER	11	Unmodified	_AAAANNWIDER_					0	0	0	0	tr|A0A0H3MAL2|A0A0H3MAL2_MYCBP	tr|A0A0H3MAL2|A0A0H3MAL2_MYCBP	tr|A0A0H3MAL2|A0A0H3MAL2_MYCBP	MULTI-MSMS	160318_BCG_Wt4_F1_3ul	1	BCG_Wt4	615.8	2	615.796726	1229.5789	44281.04	-0.76145	-0.0004689	0.49682	0.00030594	-0.26463	-0.00016296	615.796967293836	54.218	1.4404	54.708	54.267	55.707	0.48974					149	70	3	0	0	0	5.32E-11	2	13942
AAAANNWIDER	11	Unmodified	_AAAANNWIDER_					0	0	0	0	tr|A0A0H3MAL2|A0A0H3MAL2_MYCBP	tr|A0A0H3MAL2|A0A0H3MAL2_MYCBP	tr|A0A0H3MAL2|A0A0H3MAL2_MYCBP	MULTI-MSMS	160318_BCG_Wt4_F4_4ul	3	BCG_Wt4	615.8	2	615.796726	1229.5789	43642.03	-0.34304	-0.00021124	-0.54621	-0.00033635	-0.88925	-0.0005476	615.796620596171	56.673	2.1427	55.829	55.184	57.327	-0.84348					282	104	4	0	0	0	4.5628E-11	3	14923
AAAANNWIDER	11	Unmodified	_AAAANNWIDER_					0	0	0	0	tr|A0A0H3MAL2|A0A0H3MAL2_MYCBP	tr|A0A0H3MAL2|A0A0H3MAL2_MYCBP	tr|A0A0H3MAL2|A0A0H3MAL2_MYCBP	MULTI-MSMS	160318_PknG1_F2_12uL	2	PknG1	615.8	2	615.796726	1229.5789	43784.72	-0.46658	-0.00028732	0.19939	0.00012278	-0.26719	-0.00016454	615.797049432114	53.911	2.0554	54.118	53.605	55.66	0.20702					248	92	5	0	0	0	6.3842E-12	2	13465
AAAANNWIDER	11	Unmodified	_AAAANNWIDER_					0	0	0	0	tr|A0A0H3MAL2|A0A0H3MAL2_MYCBP	tr|A0A0H3MAL2|A0A0H3MAL2_MYCBP	tr|A0A0H3MAL2|A0A0H3MAL2_MYCBP	MULTI-MSMS	160318_PknG1_F3_8ul	3	PknG1	615.8	2	615.796726	1229.5789	43121.81	0.0033377	2.0554E-06	-0.2667	-0.00016423	-0.26336	-0.00016218	615.796740754387	53.908	2.2331	54.065	53.596	55.829	0.1566					272	98	5	0	0	0	2.8957E-11	2	13455
AAAANNWIDER	11	Unmodified	_AAAANNWIDER_					0	0	0	0	tr|A0A0H3MAL2|A0A0H3MAL2_MYCBP	tr|A0A0H3MAL2|A0A0H3MAL2_MYCBP	tr|A0A0H3MAL2|A0A0H3MAL2_MYCBP	MULTI-MSMS	160318_PknG2_F2_4ul	2	PknG2	615.8	2	615.796726	1229.5789	44122.58	-0.5761	-0.00035476	-0.53023	-0.00032651	-1.1063	-0.00068128	615.796739707431	56.397	4.7481	55.901	55.13	59.878	-0.4953					495	283	2	0	0	0	2.7996E-09	8	13907
AAAANNWIDER	11	Unmodified	_AAAANNWIDER_					0	0	0	0	tr|A0A0H3MAL2|A0A0H3MAL2_MYCBP	tr|A0A0H3MAL2|A0A0H3MAL2_MYCBP	tr|A0A0H3MAL2|A0A0H3MAL2_MYCBP	MULTI-MSMS	160318_PknG2_F3_4ul	3	PknG2	615.8	2	615.796726	1229.5789	42505.18	-1.1389	-0.00070133	0.61489	0.00037864	-0.52402	-0.00032269	615.797414020273	55.252	1.2124	54.453	53.972	55.185	-0.79873					160	60	4	0	0	0	5.1438E-11	2	13572
AAAANNWIDER	11	Unmodified	_AAAANNWIDER_					0	0	0	0	tr|A0A0H3MAL2|A0A0H3MAL2_MYCBP	tr|A0A0H3MAL2|A0A0H3MAL2_MYCBP	tr|A0A0H3MAL2|A0A0H3MAL2_MYCBP	MULTI-MSMS	160318_PknG4_F1_3ul	1	PknG4	615.8	2	615.796726	1229.5789	45112.95	0.49036	0.00030196	0.27195	0.00016747	0.76231	0.00046943	615.797391829926	53.563	0.71653	53.909	53.638	54.354	0.34646					60	30	3	0	0	0	2.4513E-05	1	13179
AAAANNWIDER	11	Unmodified	_AAAANNWIDER_					0	0	0	0	tr|A0A0H3MAL2|A0A0H3MAL2_MYCBP	tr|A0A0H3MAL2|A0A0H3MAL2_MYCBP	tr|A0A0H3MAL2|A0A0H3MAL2_MYCBP	MULTI-SECPEP	160318_PknG4_F2_4ul	2	PknG4	615.52	2	615.796726	1229.5789	44177.76	-0.12097	-7.4493E-05	-0.27116	-0.00016698	-0.39213	-0.00024147	615.796735788277	54.155	1.0456	54.663	54.231	55.276	0.50824					118	66	2	0	0	0	0.0075753	1	12053
AAAANNWIDER	11	Unmodified	_AAAANNWIDER_					0	0	0	0	tr|A0A0H3MAL2|A0A0H3MAL2_MYCBP	tr|A0A0H3MAL2|A0A0H3MAL2_MYCBP	tr|A0A0H3MAL2|A0A0H3MAL2_MYCBP	MULTI-MATCH	160318_BCG_Wt3_F2_4ul	2	BCG_Wt3		2	615.796726	1229.5789	44063.94	-0.47223	-0.0002908	-1.3943	-0.00085858	-1.8665	-0.0011494	616.296696389969	55.433	0.4314	55.94	55.71	56.141	0.50748	0.019185	-0.0011839	NaN	105.46	20	17	2	NaN	NaN	NaN	NaN	0
AAAANNWIDER	11	Unmodified	_AAAANNWIDER_					0	0	0	0	tr|A0A0H3MAL2|A0A0H3MAL2_MYCBP	tr|A0A0H3MAL2|A0A0H3MAL2_MYCBP	tr|A0A0H3MAL2|A0A0H3MAL2_MYCBP	MULTI-MATCH	160318_BCG_Wt3_F4_4ul	3	BCG_Wt3		2	615.796726	1229.5789	47173.32	-0.57928	-0.00035672	-4.8296	-0.002974	-5.4088	-0.0033307	615.793224483612	58.603	0.25664	59.161	58.987	59.244	0.5585	0.24669	-0.0025586	NaN	30.563	22	16	2	NaN	NaN	NaN	NaN	0
AAAANNWIDER	11	Unmodified	_AAAANNWIDER_					0	0	0	0	tr|A0A0H3MAL2|A0A0H3MAL2_MYCBP	tr|A0A0H3MAL2|A0A0H3MAL2_MYCBP	tr|A0A0H3MAL2|A0A0H3MAL2_MYCBP	MULTI-MATCH	160318_BCG_Wt4_F2_4ul	2	BCG_Wt4		2	615.796726	1229.5789	44399.32	-0.15755	-9.7019E-05	-1.1781	-0.00072547	-1.3356	-0.00082249	615.796916432744	55.043	0.21708	55.651	55.603	55.82	0.60794	-0.27057	-0.00091768	NaN	105.46	23	17	2	NaN	NaN	NaN	NaN	0
AAAANNWIDER	11	Unmodified	_AAAANNWIDER_					0	0	0	0	tr|A0A0H3MAL2|A0A0H3MAL2_MYCBP	tr|A0A0H3MAL2|A0A0H3MAL2_MYCBP	tr|A0A0H3MAL2|A0A0H3MAL2_MYCBP	MULTI-MATCH	160318_BCG_Wt4_F2_4ul	2	BCG_Wt4		2	615.796726	1229.5789	43854.96	-0.066119	-4.0716E-05	-0.21357	-0.00013152	-0.27969	-0.00017223	615.79677551324	54.025	1.3658	54.333	53.937	55.302	0.3073	0.20869	-0.00029581	NaN	137.89	251	103	3	NaN	NaN	NaN	NaN	0
AAAANNWIDER	11	Unmodified	_AAAANNWIDER_					0	0	0	0	tr|A0A0H3MAL2|A0A0H3MAL2_MYCBP	tr|A0A0H3MAL2|A0A0H3MAL2_MYCBP	tr|A0A0H3MAL2|A0A0H3MAL2_MYCBP	MULTI-MATCH	160318_PknG1_F3_8ul	3	PknG1		2	615.796726	1229.5789	44029.93	-0.36603	-0.0002254	-1.4934	-0.00091962	-1.8594	-0.001145	616.296532763029	55.786	0.55869	56.243	56.021	56.579	0.45724	0.32186	-0.001306	NaN	105.46	33	27	2	NaN	NaN	NaN	NaN	0
AAAANNWIDER	11	Unmodified	_AAAANNWIDER_					0	0	0	0	tr|A0A0H3MAL2|A0A0H3MAL2_MYCBP	tr|A0A0H3MAL2|A0A0H3MAL2_MYCBP	tr|A0A0H3MAL2|A0A0H3MAL2_MYCBP	MULTI-MATCH	160318_PknG2_F2_4ul	2	PknG2		2	615.796726	1229.5789	44122.59	-0.94588	-0.00058247	-0.33379	-0.00020555	-1.2797	-0.00078802	615.797086192934	55.621	0.059444	54.825	54.77	54.829	-0.79594	0.11069	-0.00085746	NaN	118.28	6	4	2	NaN	NaN	NaN	NaN	0
AAAANPPMIR	10	Unmodified	_AAAANPPMIR_					0	0	0	0	tr|A0A0H3M9B4|A0A0H3M9B4_MYCBP	tr|A0A0H3M9B4|A0A0H3M9B4_MYCBP	tr|A0A0H3M9B4|A0A0H3M9B4_MYCBP	MULTI-SECPEP	160318_PknG1_F2_12uL	2	PknG1	505.9	2	506.273844	1010.53313	50181.4	-1.1829	-0.00059889	3.5332	0.0017887	2.3502	0.0011899	506.27632835844	41.697	0.9348	41.704	40.926	41.861	0.0065765					71	55	2	0	0	0	0.049463	1	7856
AAAANPPMIR	10	Unmodified	_AAAANPPMIR_					0	0	0	0	tr|A0A0H3M9B4|A0A0H3M9B4_MYCBP	tr|A0A0H3M9B4|A0A0H3M9B4_MYCBP	tr|A0A0H3M9B4|A0A0H3M9B4_MYCBP	MULTI-MSMS	160318_PknG2_F2_4ul	2	PknG2	506.28	2	506.273844	1010.53313	54327.76	-0.50499	-0.00025567	1.7324	0.00087707	1.2274	0.00062141	506.275577305668	43.379	1.1136	42.182	41.863	42.976	-1.1968					144	82	3	0	0	0	0.005674	2	8084
AAAANPPMIR	10	Unmodified	_AAAANPPMIR_					0	0	0	0	tr|A0A0H3M9B4|A0A0H3M9B4_MYCBP	tr|A0A0H3M9B4|A0A0H3M9B4_MYCBP	tr|A0A0H3M9B4|A0A0H3M9B4_MYCBP	MULTI-MATCH	160318_BCG_Wt2_F1_3ul	1	BCG_Wt2		2	506.273844	1010.53313	53914.5	0.074033	3.7481E-05	0.3814	0.00019309	0.45544	0.00023058	506.274235713646	41.781	0.16975	41.781	41.665	41.835	3.8147E-06	-0.18429	-0.001463	NaN	29.743	18	11	2	NaN	NaN	NaN	NaN	0
AAAANPPMIR	10	Unmodified	_AAAANPPMIR_					0	0	0	0	tr|A0A0H3M9B4|A0A0H3M9B4_MYCBP	tr|A0A0H3M9B4|A0A0H3M9B4_MYCBP	tr|A0A0H3M9B4|A0A0H3M9B4_MYCBP	MULTI-MATCH	160318_BCG_Wt2_F2_4ul	2	BCG_Wt2		2	506.273844	1010.53313	55878.25	-0.562	-0.00028453	0.94539	0.00047862	0.38339	0.0001941	506.274939366157	43.434	0.53837	42.281	41.834	42.373	-1.1532	0.31564	-0.00089189	NaN	29.743	46	29	2	NaN	NaN	NaN	NaN	0
AAAAPGTSSLSLDEIAESVIR	21	Unmodified	_AAAAPGTSSLSLDEIAESVIR_					0	0	0	0	tr|A0A0H3M2X0|A0A0H3M2X0_MYCBP	tr|A0A0H3M2X0|A0A0H3M2X0_MYCBP	tr|A0A0H3M2X0|A0A0H3M2X0_MYCBP	MULTI-MSMS	160318_BCG_Wt2_F1_3ul	1	BCG_Wt2	687.03	3	686.695298	2057.06406	40271.96	0.6729	0.00046208	-2.8085	-0.0019286	-2.1356	-0.0014665	687.027855879352	81.38	0.4238	81.38	81.216	81.64	0					29	17	2	0	0	0	0.0051943	1	26500
AAAAPGTSSLSLDEIAESVIR	21	Unmodified	_AAAAPGTSSLSLDEIAESVIR_					0	0	0	0	tr|A0A0H3M2X0|A0A0H3M2X0_MYCBP	tr|A0A0H3M2X0|A0A0H3M2X0_MYCBP	tr|A0A0H3M2X0|A0A0H3M2X0_MYCBP	MULTI-MSMS	160318_BCG_Wt4_F1_3ul	1	BCG_Wt4	1030.04	2	1029.53931	2057.06406	32029.49	-0.56467	-0.00058135	-0.17105	-0.0001761	-0.73571	-0.00075745	1030.04304562788	81.051	0.4992	81.341	80.971	81.47	0.28944					47	20	3	0	0	0	1.2458E-06	1	26373
AAAAPGTSSLSLDEIAESVIR	21	Unmodified	_AAAAPGTSSLSLDEIAESVIR_					0	0	0	0	tr|A0A0H3M2X0|A0A0H3M2X0_MYCBP	tr|A0A0H3M2X0|A0A0H3M2X0_MYCBP	tr|A0A0H3M2X0|A0A0H3M2X0_MYCBP	MULTI-MSMS	160318_BCG_Wt4_F4_4ul	3	BCG_Wt4	1030.05	2	1029.53931	2057.06406	34113.38	-0.53144	-0.00054714	0.91037	0.00093727	0.37894	0.00039013	1030.04282918272	81.627	0.48136	81.787	81.477	81.958	0.15935					30	19	3	0	0	0	0.054275	1	26040
AAADALEIQTAPPDR	15	Unmodified	_AAADALEIQTAPPDR_					0	0	0	0	tr|A0A0H3M8V5|A0A0H3M8V5_MYCBP	tr|A0A0H3M8V5|A0A0H3M8V5_MYCBP	tr|A0A0H3M8V5|A0A0H3M8V5_MYCBP	MULTI-MSMS	160318_BCG_Wt2_F4_4ul	3	BCG_Wt2	770.89	2	769.894094	1537.77364	40879.23	-0.73685	-0.00056729	-1.3665	-0.0010521	-2.1034	-0.0016194	770.393251302195	57.705	0.97374	56.797	56.431	57.405	-0.90842					89	39	3	0	0	0	5.1383E-05	1	14795
AAADALEIQTAPPDR	15	Unmodified	_AAADALEIQTAPPDR_					0	0	0	0	tr|A0A0H3M8V5|A0A0H3M8V5_MYCBP	tr|A0A0H3M8V5|A0A0H3M8V5_MYCBP	tr|A0A0H3M8V5|A0A0H3M8V5_MYCBP	MULTI-SECPEP	160318_BCG_Wt3_F2_4ul	2	BCG_Wt3	770.35	2	769.894094	1537.77364	35857.34	-1.4268	-0.0010985	-2.8907	-0.0022256	-4.3175	-0.003324	770.393463197031	55.963	0.6153	56.371	56.208	56.823	0.40723					34	25	2	0	0	0	0.051256	1	14618
AAADALEIQTAPPDR	15	Unmodified	_AAADALEIQTAPPDR_					0	0	0	0	tr|A0A0H3M8V5|A0A0H3M8V5_MYCBP	tr|A0A0H3M8V5|A0A0H3M8V5_MYCBP	tr|A0A0H3M8V5|A0A0H3M8V5_MYCBP	MULTI-SECPEP	160318_PknG2_F3_4ul	3	PknG2	770.35	2	769.894094	1537.77364	41598.28	-1.9509	-0.001502	-0.28203	-0.00021714	-2.233	-0.0017192	769.895118294094	57.433	0.67309	56.935	56.664	57.337	-0.49808					50	31	2	0	0	0	0.027418	1	14486
AAADALEIQTAPPDR	15	Unmodified	_AAADALEIQTAPPDR_					0	0	0	0	tr|A0A0H3M8V5|A0A0H3M8V5_MYCBP	tr|A0A0H3M8V5|A0A0H3M8V5_MYCBP	tr|A0A0H3M8V5|A0A0H3M8V5_MYCBP	MULTI-SECPEP	160318_PknG4_F1_3ul	1	PknG4	770.36	2	769.894094	1537.77364	42733.5	-0.0072555	-5.586E-06	-0.59506	-0.00045814	-0.60232	-0.00046372	770.393494138555	56.147	0.67586	56.594	56.267	56.943	0.44667					52	28	3	0	0	0	0.061617	1	14469
AAADALEIQTAPPDR	15	Unmodified	_AAADALEIQTAPPDR_					0	0	0	0	tr|A0A0H3M8V5|A0A0H3M8V5_MYCBP	tr|A0A0H3M8V5|A0A0H3M8V5_MYCBP	tr|A0A0H3M8V5|A0A0H3M8V5_MYCBP	MULTI-MSMS	160318_PknG4_F2_4ul	2	PknG4	770.39	2	769.894094	1537.77364	40785.5	-0.40689	-0.00031326	-1.8754	-0.0014439	-2.2823	-0.0017571	770.392082578156	56.328	0.77593	57.037	56.685	57.461	0.70864					105	50	3	0	0	0	0.051936	1	13042
AAADALHALQSVGIHQ	16	Unmodified	_AAADALHALQSVGIHQ_					0	0	0	0	tr|A0A0H3M5D5|A0A0H3M5D5_MYCBP	tr|A0A0H3M5D5|A0A0H3M5D5_MYCBP	tr|A0A0H3M5D5|A0A0H3M5D5_MYCBP	MULTI-MSMS	160318_BCG_Wt2_F1_3ul	1	BCG_Wt2	534.96	3	534.617994	1600.83215	48344.45	1.4668	0.00078417	0.89799	0.00048008	2.3648	0.0012643	534.618124139226	70.564	0.54389	70.564	70.223	70.767	0					44	24	2	0	0	0	0.049208	1	21322
AAADALHALQSVGIHQ	16	Unmodified	_AAADALHALQSVGIHQ_					0	0	0	0	tr|A0A0H3M5D5|A0A0H3M5D5_MYCBP	tr|A0A0H3M5D5|A0A0H3M5D5_MYCBP	tr|A0A0H3M5D5|A0A0H3M5D5_MYCBP	MULTI-MATCH	160318_BCG_Wt4_F1_3ul	1	BCG_Wt4		3	534.617994	1600.83215	51323.66	0.32696	0.0001748	0.7444	0.00039797	1.0714	0.00057277	534.618125931524	70.2	0.5663	70.59	70.239	70.806	0.38961	0.012833	-0.00013766	NaN	9.4984	50	23	3	NaN	NaN	NaN	NaN	0
AAADALR	7	Unmodified	_AAADALR_					0	0	0	0	tr|A0A0H3M824|A0A0H3M824_MYCBP	tr|A0A0H3M824|A0A0H3M824_MYCBP	tr|A0A0H3M824|A0A0H3M824_MYCBP	MULTI-MSMS	160318_PknG2_F1_3ul	1	PknG2	344.19	2	344.192845	686.371138	60507.77	-0.38211	-0.00013152	-0.19511	-6.7154E-05	-0.57722	-0.00019867	344.192770775296	29.774	3.3465	28.872	27.449	30.795	-0.90192					638	215	4	0	0	0	0.0027438	1	2654
AAADSAELPLFR	12	Unmodified	_AAADSAELPLFR_					0	0	0	0	sp|A1KHG1|ENO_MYCBP	sp|A1KHG1|ENO_MYCBP	sp|A1KHG1|ENO_MYCBP	MULTI-MSMS	160318_BCG_Wt2_F1_3ul	1	BCG_Wt2	630.83	2	630.832777	1259.651	42619.09	1.2642	0.00079751	0.32952	0.00020787	1.5937	0.0010054	630.833113530224	71.842	2.851	71.842	71.065	73.916	7.6294E-06					346	123	5	0	0	0	4.6067E-24	4	21955
AAADSAELPLFR	12	Unmodified	_AAADSAELPLFR_					0	0	0	0	sp|A1KHG1|ENO_MYCBP	sp|A1KHG1|ENO_MYCBP	sp|A1KHG1|ENO_MYCBP	MULTI-MSMS	160318_BCG_Wt2_F2_4ul	2	BCG_Wt2	630.83	2	630.832777	1259.651	43312.94	-0.38167	-0.00024077	-0.55345	-0.00034913	-0.93512	-0.0005899	630.832218530036	79.755	3.7319	79.404	77.715	81.447	-0.35117					350	155	4	0	0	0	4.1234E-15	3	25567
AAADSAELPLFR	12	Unmodified	_AAADSAELPLFR_					0	0	0	0	sp|A1KHG1|ENO_MYCBP	sp|A1KHG1|ENO_MYCBP	sp|A1KHG1|ENO_MYCBP	MULTI-MSMS	160318_BCG_Wt3_F1_3ul	1	BCG_Wt3	630.83	2	630.832777	1259.651	45546.53	-0.1194	-7.5322E-05	-0.12242	-7.7226E-05	-0.24182	-0.00015255	630.832895773842	72.005	1.0416	72.154	71.668	72.71	0.14938					103	43	3	0	0	0	0.00013232	1	22503
AAADSAELPLFR	12	Unmodified	_AAADSAELPLFR_					0	0	0	0	sp|A1KHG1|ENO_MYCBP	sp|A1KHG1|ENO_MYCBP	sp|A1KHG1|ENO_MYCBP	MULTI-MSMS	160318_BCG_Wt3_F2_4ul	2	BCG_Wt3	630.83	2	630.832777	1259.651	43830.64	0.42403	0.00026749	0.045458	2.8676E-05	0.46948	0.00029617	630.833124375727	71.115	1.3504	71.623	70.858	72.209	0.50813					184	56	4	0	0	0	1.6294E-16	1	21588
AAADSAELPLFR	12	Unmodified	_AAADSAELPLFR_					0	0	0	0	sp|A1KHG1|ENO_MYCBP	sp|A1KHG1|ENO_MYCBP	sp|A1KHG1|ENO_MYCBP	MULTI-MSMS	160318_BCG_Wt3_F4_4ul	3	BCG_Wt3	630.83	2	630.832777	1259.651	44169.8	-0.081726	-5.1555E-05	-1.1015	-0.00069489	-1.1833	-0.00074644	630.832250707158	72.269	1.6202	72.427	71.579	73.199	0.15785					267	92	4	0	0	0	6.606E-07	1	19912
AAADSAELPLFR	12	Unmodified	_AAADSAELPLFR_					0	0	0	0	sp|A1KHG1|ENO_MYCBP	sp|A1KHG1|ENO_MYCBP	sp|A1KHG1|ENO_MYCBP	MULTI-MSMS	160318_BCG_Wt4_F1_3ul	1	BCG_Wt4	630.83	2	630.832777	1259.651	43755.92	0.16971	0.00010706	-0.32876	-0.0002074	-0.15906	-0.00010034	630.832709543287	71.412	1.3272	71.801	71.019	72.346	0.38961					183	55	5	0	0	0	9.5452E-24	2	22002
AAADSAELPLFR	12	Unmodified	_AAADSAELPLFR_					0	0	0	0	sp|A1KHG1|ENO_MYCBP	sp|A1KHG1|ENO_MYCBP	sp|A1KHG1|ENO_MYCBP	MULTI-SECPEP	160318_PknG1_F2_12uL	2	PknG1	630.33	2	630.832777	1259.651	43468.7	-0.53549	-0.0003378	0.93699	0.00059109	0.4015	0.00025328	630.83379150067	73.157	1.7997	72.863	71.942	73.741	-0.29388					145	74	3	0	0	0	0.0040086	1	22291
AAADSAELPLFR	12	Unmodified	_AAADSAELPLFR_					0	0	0	0	sp|A1KHG1|ENO_MYCBP	sp|A1KHG1|ENO_MYCBP	sp|A1KHG1|ENO_MYCBP	MULTI-MATCH	160318_BCG_Wt4_F4_4ul	3	BCG_Wt4		2	630.832777	1259.651	49123.82	-0.030408	-1.9182E-05	-0.94849	-0.00059834	-0.97889	-0.00061752	630.832699064539	71.173	0.39937	71.232	71.071	71.471	0.058952	-0.49881	-0.001094	NaN	171.92	20	18	2	NaN	NaN	NaN	NaN	0
AAADVGAPAAVGGLLLGGAER	21	Unmodified	_AAADVGAPAAVGGLLLGGAER_					0	0	0	0	tr|A0A0G2Q9M3|A0A0G2Q9M3_MYCBP	tr|A0A0G2Q9M3|A0A0G2Q9M3_MYCBP	tr|A0A0G2Q9M3|A0A0G2Q9M3_MYCBP	MULTI-MSMS	160318_BCG_Wt2_F1_3ul	1	BCG_Wt2	918.5	2	918.502332	1834.99011	37271.66	-1.8126	-0.0016649	-1.5673	-0.0014396	-3.3799	-0.0031044	918.500059103784	76.55	0.74271	76.55	76.27	77.012	0					97	31	4	0	0	0	0.0052759	1	24137
AAADVGAPAAVGGLLLGGAER	21	Unmodified	_AAADVGAPAAVGGLLLGGAER_					0	0	0	0	tr|A0A0G2Q9M3|A0A0G2Q9M3_MYCBP	tr|A0A0G2Q9M3|A0A0G2Q9M3_MYCBP	tr|A0A0G2Q9M3|A0A0G2Q9M3_MYCBP	MULTI-MSMS	160318_BCG_Wt2_F1_3ul	1	BCG_Wt2	613	3	612.670647	1834.99011	45709.66	-1.2806	-0.00078459	-0.6473	-0.00039658	-1.9279	-0.0011812	612.670350753028	76.678	0.72026	76.678	76.292	77.012	0					60	30	3	0	0	0	0.028785	1	24139
AAADVGAPAAVGGLLLGGAER	21	Unmodified	_AAADVGAPAAVGGLLLGGAER_					0	0	0	0	tr|A0A0G2Q9M3|A0A0G2Q9M3_MYCBP	tr|A0A0G2Q9M3|A0A0G2Q9M3_MYCBP	tr|A0A0G2Q9M3|A0A0G2Q9M3_MYCBP	MULTI-MSMS	160318_BCG_Wt3_F2_4ul	2	BCG_Wt3	918.5	2	918.502332	1834.99011	38044.98	-0.45228	-0.00041542	-0.28432	-0.00026115	-0.7366	-0.00067657	919.004121424912	76.04	0.66423	76.349	76.084	76.748	0.30824					76	27	4	0	0	0	3.9389E-09	1	23860
AAADVGAPAAVGGLLLGGAER	21	Unmodified	_AAADVGAPAAVGGLLLGGAER_					0	0	0	0	tr|A0A0G2Q9M3|A0A0G2Q9M3_MYCBP	tr|A0A0G2Q9M3|A0A0G2Q9M3_MYCBP	tr|A0A0G2Q9M3|A0A0G2Q9M3_MYCBP	MULTI-MSMS	160318_BCG_Wt4_F1_3ul	1	BCG_Wt4	918.5	2	918.502332	1834.99011	37391.96	-0.26067	-0.00023943	-1.0465	-0.00096118	-1.3071	-0.0012006	918.500817837555	76.109	0.69138	76.498	76.208	76.9	0.38963					66	28	4	0	0	0	4.1978E-09	1	24164
AAADVGAPAAVGGLLLGGAER	21	Unmodified	_AAADVGAPAAVGGLLLGGAER_					0	0	0	0	tr|A0A0G2Q9M3|A0A0G2Q9M3_MYCBP	tr|A0A0G2Q9M3|A0A0G2Q9M3_MYCBP	tr|A0A0G2Q9M3|A0A0G2Q9M3_MYCBP	MULTI-MSMS	160318_PknG1_F3_8ul	3	PknG1	918.5	2	918.502332	1834.99011	39672.07	-0.61066	-0.00056089	0.56437	0.00051838	-0.04629	-4.2517E-05	919.004121703619	78.326	1.1397	77.882	77.287	78.426	-0.44444					101	47	3	0	0	0	0.025713	1	24465
AAADVGAPAAVGGLLLGGAER	21	Unmodified	_AAADVGAPAAVGGLLLGGAER_					0	0	0	0	tr|A0A0G2Q9M3|A0A0G2Q9M3_MYCBP	tr|A0A0G2Q9M3|A0A0G2Q9M3_MYCBP	tr|A0A0G2Q9M3|A0A0G2Q9M3_MYCBP	MULTI-MSMS	160318_PknG2_F2_4ul	2	PknG2	918.5	2	918.502332	1834.99011	39254.25	-1.0866	-0.00099808	0.98831	0.00090776	-0.098333	-9.0319E-05	918.503711647002	79.27	0.54305	78.876	78.597	79.14	-0.39459					32	21	2	0	0	0	0.057576	1	23627
AAADVGAPAAVGGLLLGGAER	21	Unmodified	_AAADVGAPAAVGGLLLGGAER_					0	0	0	0	tr|A0A0G2Q9M3|A0A0G2Q9M3_MYCBP	tr|A0A0G2Q9M3|A0A0G2Q9M3_MYCBP	tr|A0A0G2Q9M3|A0A0G2Q9M3_MYCBP	MULTI-MATCH	160318_BCG_Wt4_F1_3ul	1	BCG_Wt4		3	612.670647	1834.99011	47794.47	0.051107	3.1312E-05	-0.12621	-7.7323E-05	-0.0751	-4.6011E-05	612.670630812132	76.145	0.54859	76.535	76.208	76.757	0.38963	-0.0041351	0.00043975	NaN	12.448	55	22	3	NaN	NaN	NaN	NaN	0
AAADVGAPAAVGGLLLGGAER	21	Unmodified	_AAADVGAPAAVGGLLLGGAER_					0	0	0	0	tr|A0A0G2Q9M3|A0A0G2Q9M3_MYCBP	tr|A0A0G2Q9M3|A0A0G2Q9M3_MYCBP	tr|A0A0G2Q9M3|A0A0G2Q9M3_MYCBP	MULTI-MATCH	160318_BCG_Wt4_F4_4ul	3	BCG_Wt4		2	918.502332	1834.99011	37200.29	-0.58239	-0.00053492	1.6108	0.0014796	1.0284	0.00094463	918.503566914958	77.231	0.72374	77.391	76.972	77.695	0.1593	-0.3799	0.0012963	NaN	15.237	46	30	2	NaN	NaN	NaN	NaN	0
AAADVGAPAAVGGLLLGGAER	21	Unmodified	_AAADVGAPAAVGGLLLGGAER_					0	0	0	0	tr|A0A0G2Q9M3|A0A0G2Q9M3_MYCBP	tr|A0A0G2Q9M3|A0A0G2Q9M3_MYCBP	tr|A0A0G2Q9M3|A0A0G2Q9M3_MYCBP	MULTI-MATCH	160318_PknG4_F1_3ul	1	PknG4		2	918.502332	1834.99011	NaN	0.30392	0.00027915	1.1607	0.0010661	1.4646	0.0013453	918.50336540029	76.07	0.32941	76.416	76.304	76.634	0.34646	-0.036837	0.0034556	NaN	64.522	21	13	3	NaN	NaN	NaN	NaN	0
AAAEAEGYPLHSFPGEPPFVR	21	Unmodified	_AAAEAEGYPLHSFPGEPPFVR_					0	0	0	0	tr|A0A0H3M4Z3|A0A0H3M4Z3_MYCBP	tr|A0A0H3M4Z3|A0A0H3M4Z3_MYCBP	tr|A0A0H3M4Z3|A0A0H3M4Z3_MYCBP	MULTI-MSMS	160318_BCG_Wt2_F1_3ul	1	BCG_Wt2	748.37	3	748.035766	2241.08547	40222.46	-0.32826	-0.00024555	0.74515	0.0005574	0.41688	0.00031184	748.371196763465	72.756	0.69005	72.756	72.46	73.15	0					57	29	3	0	0	0	0.00044933	1	22477
AAAEDEEQFR	10	Unmodified	_AAAEDEEQFR_					0	0	0	0	tr|A0A0H3MDW5|A0A0H3MDW5_MYCBP	tr|A0A0H3MDW5|A0A0H3MDW5_MYCBP	tr|A0A0H3MDW5|A0A0H3MDW5_MYCBP	MSMS	160318_PknG4_F2_4ul	2	PknG4	583.26	2	583.259642	1164.50473	NaN	NaN	NaN	NaN	NaN	NaN	NaN	NaN	37.321	1	37.429	36.929	37.929	0.10735								0	0	0	0.02627	1	5316
AAAEFVGSVNGGNR	14	Unmodified	_AAAEFVGSVNGGNR_					0	0	0	0	tr|A0A0H3MAM3|A0A0H3MAM3_MYCBP	tr|A0A0H3MAM3|A0A0H3MAM3_MYCBP	tr|A0A0H3MAM3|A0A0H3MAM3_MYCBP	MULTI-MSMS	160318_BCG_Wt2_F1_3ul	1	BCG_Wt2	674.83	2	674.83384	1347.65313	42530.05	0.30209	0.00020386	-0.53156	-0.00035872	-0.22948	-0.00015486	674.833528340388	47.612	1.2704	47.612	47.228	48.498	-3.8147E-06					214	98	3	0	0	0	1.1478E-14	1	10674
AAAEFVGSVNGGNR	14	Unmodified	_AAAEFVGSVNGGNR_					0	0	0	0	tr|A0A0H3MAM3|A0A0H3MAM3_MYCBP	tr|A0A0H3MAM3|A0A0H3MAM3_MYCBP	tr|A0A0H3MAM3|A0A0H3MAM3_MYCBP	MULTI-MSMS	160318_BCG_Wt3_F2_4ul	2	BCG_Wt3	674.83	2	674.83384	1347.65313	43477.98	-0.55234	-0.00037274	1.0032	0.00067697	0.45082	0.00030423	674.834466582983	47.096	1.2136	47.202	46.798	48.012	0.10672					116	60	3	0	0	0	0.00103	1	10279
AAAEFVGSVNGGNR	14	Unmodified	_AAAEFVGSVNGGNR_					0	0	0	0	tr|A0A0H3MAM3|A0A0H3MAM3_MYCBP	tr|A0A0H3MAM3|A0A0H3MAM3_MYCBP	tr|A0A0H3MAM3|A0A0H3MAM3_MYCBP	MULTI-MSMS	160318_PknG1_F2_12uL	2	PknG1	674.84	2	674.83384	1347.65313	45487.11	-0.27419	-0.00018503	2.016	0.0013604	1.7418	0.0011754	674.835111658164	47.331	0.72086	47.437	47.12	47.841	0.1068					62	36	2	0	0	0	0.00019918	1	10416
AAAEFVGSVNGGNR	14	Unmodified	_AAAEFVGSVNGGNR_					0	0	0	0	tr|A0A0H3MAM3|A0A0H3MAM3_MYCBP	tr|A0A0H3MAM3|A0A0H3MAM3_MYCBP	tr|A0A0H3MAM3|A0A0H3MAM3_MYCBP	MULTI-MSMS	160318_PknG1_F3_8ul	3	PknG1	674.84	2	674.83384	1347.65313	46140.76	-0.51869	-0.00035003	3.301	0.0022276	2.7823	0.0018776	674.836740427033	47.236	0.65902	47.392	47.128	47.787	0.15656					52	31	2	0	0	0	0.00103	1	10337
AAAEFVGSVNGGNR	14	Unmodified	_AAAEFVGSVNGGNR_					0	0	0	0	tr|A0A0H3MAM3|A0A0H3MAM3_MYCBP	tr|A0A0H3MAM3|A0A0H3MAM3_MYCBP	tr|A0A0H3MAM3|A0A0H3MAM3_MYCBP	MULTI-MATCH	160318_BCG_Wt3_F1_3ul	1	BCG_Wt3		2	674.83384	1347.65313	43301.39	0.044471	3.0011E-05	0.23808	0.00016067	0.28255	0.00019068	674.833941544094	47.895	1.1026	47.443	47.107	48.209	-0.45194	-0.035702	-0.00068607	NaN	98.942	106	50	3	NaN	NaN	NaN	NaN	0
AAAEFVGSVNGGNR	14	Unmodified	_AAAEFVGSVNGGNR_					0	0	0	0	tr|A0A0H3MAM3|A0A0H3MAM3_MYCBP	tr|A0A0H3MAM3|A0A0H3MAM3_MYCBP	tr|A0A0H3MAM3|A0A0H3MAM3_MYCBP	MULTI-MATCH	160318_BCG_Wt3_F4_4ul	3	BCG_Wt3		2	674.83384	1347.65313	43300.84	-0.63311	-0.00042725	1.5251	0.0010292	0.89199	0.00060195	674.835083523189	47.646	1.098	47.503	47.079	48.177	-0.14313	0.024536	0.001051	NaN	98.942	152	67	3	NaN	NaN	NaN	NaN	0
AAAEFVPR	8	Unmodified	_AAAEFVPR_					0	0	0	0	tr|A0A0H3MF09|A0A0H3MF09_MYCBP	tr|A0A0H3MF09|A0A0H3MF09_MYCBP	tr|A0A0H3MF09|A0A0H3MF09_MYCBP	MULTI-MSMS	160318_BCG_Wt2_F1_3ul	1	BCG_Wt2	430.73	2	430.734877	859.455202	53248.49	0.47537	0.00020476	1.0239	0.00044104	1.4993	0.0006458	430.735078885412	44.515	1.3496	44.515	44.013	45.363	0					164	89	3	0	0	0	0.0015169	1	9305
AAAEFVPR	8	Unmodified	_AAAEFVPR_					0	0	0	0	tr|A0A0H3MF09|A0A0H3MF09_MYCBP	tr|A0A0H3MF09|A0A0H3MF09_MYCBP	tr|A0A0H3MF09|A0A0H3MF09_MYCBP	MULTI-SECPEP	160318_BCG_Wt3_F2_4ul	2	BCG_Wt3	431.2	2	430.734877	859.455202	54796.88	0.076524	3.2962E-05	0.51401	0.0002214	0.59053	0.00025436	430.735286173326	43.898	0.93019	43.704	43.333	44.263	-0.19378					75	46	2	0	0	0	0.021478	1	9079
AAAEFVPR	8	Unmodified	_AAAEFVPR_					0	0	0	0	tr|A0A0H3MF09|A0A0H3MF09_MYCBP	tr|A0A0H3MF09|A0A0H3MF09_MYCBP	tr|A0A0H3MF09|A0A0H3MF09_MYCBP	MULTI-MSMS	160318_PknG1_F3_8ul	3	PknG1	430.74	2	430.734877	859.455202	52936.46	0.20698	8.9153E-05	0.89051	0.00038357	1.0975	0.00047273	430.735180982201	44.11	1.2024	44.267	43.629	44.831	0.15654					126	74	3	0	0	0	0.015524	1	8838
AAAEFVPR	8	Unmodified	_AAAEFVPR_					0	0	0	0	tr|A0A0H3MF09|A0A0H3MF09_MYCBP	tr|A0A0H3MF09|A0A0H3MF09_MYCBP	tr|A0A0H3MF09|A0A0H3MF09_MYCBP	MULTI-MSMS	160318_PknG2_F1_3ul	1	PknG2	430.74	2	430.734877	859.455202	53267.66	0.078833	3.3956E-05	0.34894	0.0001503	0.42777	0.00018426	430.734941866977	46.983	1.0974	45.279	44.935	46.032	-1.7038					132	60	4	0	0	0	0.00034702	1	10832
AAAEFVPR	8	Unmodified	_AAAEFVPR_					0	0	0	0	tr|A0A0H3MF09|A0A0H3MF09_MYCBP	tr|A0A0H3MF09|A0A0H3MF09_MYCBP	tr|A0A0H3MF09|A0A0H3MF09_MYCBP	MULTI-MATCH	160318_BCG_Wt2_F2_4ul	2	BCG_Wt2		2	430.734877	859.455202	53909.47	-0.13629	-5.8704E-05	2.6819	0.0011552	2.5456	0.0010965	430.735673409413	46.036	1.2675	44.883	44.483	45.751	-1.1532	0.025421	0.0010052	NaN	52.716	136	62	3	NaN	NaN	NaN	NaN	0
AAAEFVPR	8	Unmodified	_AAAEFVPR_					0	0	0	0	tr|A0A0H3MF09|A0A0H3MF09_MYCBP	tr|A0A0H3MF09|A0A0H3MF09_MYCBP	tr|A0A0H3MF09|A0A0H3MF09_MYCBP	MULTI-MATCH	160318_BCG_Wt4_F2_4ul	2	BCG_Wt4		2	430.734877	859.455202	55683.95	-0.38738	-0.00016686	1.6853	0.00072592	1.2979	0.00055906	430.734935848511	44.623	0.60501	44.629	44.262	44.868	0.0065994	-0.22813	0.00014668	NaN	52.716	67	49	2	NaN	NaN	NaN	NaN	0
AAAEFVPR	8	Unmodified	_AAAEFVPR_					0	0	0	0	tr|A0A0H3MF09|A0A0H3MF09_MYCBP	tr|A0A0H3MF09|A0A0H3MF09_MYCBP	tr|A0A0H3MF09|A0A0H3MF09_MYCBP	MULTI-MATCH	160318_PknG1_F2_12uL	2	PknG1		2	430.734877	859.455202	52757.44	0.034861	1.5016E-05	0.69334	0.00029864	0.7282	0.00031366	430.735177217188	44.078	1.1708	44.185	43.533	44.704	0.10678	0.13299	-1.5066E-05	NaN	25.574	105	68	2	NaN	NaN	NaN	NaN	0
AAAEFVPR	8	Unmodified	_AAAEFVPR_					0	0	0	0	tr|A0A0H3MF09|A0A0H3MF09_MYCBP	tr|A0A0H3MF09|A0A0H3MF09_MYCBP	tr|A0A0H3MF09|A0A0H3MF09_MYCBP	MULTI-MATCH	160318_PknG2_F2_4ul	2	PknG2		2	430.734877	859.455202	53878.46	-0.26066	-0.00011227	1.3019	0.00056077	1.0412	0.00044849	430.735114250319	46.409	1.2753	45.312	44.634	45.909	-1.0966	0.45509	-0.00018362	NaN	52.716	213	89	4	NaN	NaN	NaN	NaN	0
AAAEFVPR	8	Unmodified	_AAAEFVPR_					0	0	0	0	tr|A0A0H3MF09|A0A0H3MF09_MYCBP	tr|A0A0H3MF09|A0A0H3MF09_MYCBP	tr|A0A0H3MF09|A0A0H3MF09_MYCBP	MULTI-MATCH	160318_PknG2_F3_4ul	3	PknG2		2	430.734877	859.455202	56338.57	-0.35139	-0.00015136	0.52378	0.00022561	0.17239	7.4255E-05	430.734888642063	45.359	0.55204	44.56	44.311	44.863	-0.79882	-0.29694	-0.00085393	NaN	52.716	70	38	2	NaN	NaN	NaN	NaN	0
AAAEPAEAPTLAGHALR	17	Phospho (STY)	_AAAEPAEAPT(ph)LAGHALR_		AAAEPAEAPT(1)LAGHALR		AAAEPAEAPT(61.28)LAGHALR	0	0	1	0	tr|A0A0H3MC20|A0A0H3MC20_MYCBP	tr|A0A0H3MC20|A0A0H3MC20_MYCBP	tr|A0A0H3MC20|A0A0H3MC20_MYCBP	MULTI-MSMS	160318_BCG_Wt2_F4_4ul	3	BCG_Wt2	576.28	3	575.948843	1724.8247	45377.17	-0.45851	-0.00026408	1.7608	0.0010142	1.3023	0.00075007	575.94957802646	59.656	1.4297	58.747	58.019	59.449	-0.90842					205	70	4	0	0	0	1.8234E-06	1	15713
AAAEPAEAPTLAGHALR	17	Phospho (STY)	_AAAEPAEAPT(ph)LAGHALR_		AAAEPAEAPT(1)LAGHALR		AAAEPAEAPT(81.81)LAGHALR	0	0	1	0	tr|A0A0H3MC20|A0A0H3MC20_MYCBP	tr|A0A0H3MC20|A0A0H3MC20_MYCBP	tr|A0A0H3MC20|A0A0H3MC20_MYCBP	MULTI-MSMS	160318_PknG1_F3_8ul	3	PknG1	575.95	3	575.948843	1724.8247	45847.23	-0.091531	-5.2717E-05	0.28193	0.00016238	0.1904	0.00010966	575.949084391137	58.213	2.2164	58.369	57.9	60.116	0.15657					299	100	4	0	0	0	8.3074E-12	1	15349
AAAEPAEAPTLAGHALR	17	Phospho (STY)	_AAAEPAEAPT(ph)LAGHALR_		AAAEPAEAPT(1)LAGHALR		AAAEPAEAPT(66.54)LAGHALR	0	0	1	0	tr|A0A0H3MC20|A0A0H3MC20_MYCBP	tr|A0A0H3MC20|A0A0H3MC20_MYCBP	tr|A0A0H3MC20|A0A0H3MC20_MYCBP	MULTI-MSMS	160318_PknG2_F1_3ul	1	PknG2	576.28	3	575.948843	1724.8247	46377.71	-0.77408	-0.00044583	0.21977	0.00012657	-0.55431	-0.00031926	575.949354001976	59.002	1.3888	58.2	57.838	59.227	-0.80194					153	60	5	0	0	0	7.738E-08	1	16356
AAAEPAEAPTLAGHALR	17	Phospho (STY)	_AAAEPAEAPT(ph)LAGHALR_		AAAEPAEAPT(1)LAGHALR		AAAEPAEAPT(63)LAGHALR	0	0	1	0	tr|A0A0H3MC20|A0A0H3MC20_MYCBP	tr|A0A0H3MC20|A0A0H3MC20_MYCBP	tr|A0A0H3MC20|A0A0H3MC20_MYCBP	MULTI-MSMS	160318_PknG2_F3_4ul	3	PknG2	863.42	2	863.419626	1724.8247	35846	-0.78589	-0.00067856	0.94756	0.00081814	0.16166	0.00013958	863.42081541588	59.06	1.2222	58.462	57.957	59.179	-0.59829					193	57	4	0	0	0	6.0141E-07	1	15139
AAAEPAEAPTLAGHALR	17	Phospho (STY)	_AAAEPAEAPT(ph)LAGHALR_		AAAEPAEAPT(1)LAGHALR		AAAEPAEAPT(80.24)LAGHALR	0	0	1	0	tr|A0A0H3MC20|A0A0H3MC20_MYCBP	tr|A0A0H3MC20|A0A0H3MC20_MYCBP	tr|A0A0H3MC20|A0A0H3MC20_MYCBP	MULTI-MSMS	160318_PknG2_F3_4ul	3	PknG2	575.95	3	575.948843	1724.8247	46016.55	0.18959	0.00010919	0.59931	0.00034517	0.7889	0.00045437	575.949353427981	59.053	2.2086	58.455	57.783	59.991	-0.59828					374	102	6	0	0	0	1.0553E-11	2	15167
AAAEPAEAPTLAGHALR	17	Phospho (STY)	_AAAEPAEAPT(ph)LAGHALR_		AAAEPAEAPT(1)LAGHALR		AAAEPAEAPT(66.64)LAGHALR	0	0	1	0	tr|A0A0H3MC20|A0A0H3MC20_MYCBP	tr|A0A0H3MC20|A0A0H3MC20_MYCBP	tr|A0A0H3MC20|A0A0H3MC20_MYCBP	MULTI-MSMS	160318_PknG4_F1_3ul	1	PknG4	575.95	3	575.948843	1724.8247	45250.55	0.60349	0.00034758	0.41207	0.00023733	1.0156	0.00058491	575.949203992178	57.528	1.1868	57.974	57.502	58.689	0.44667					189	50	5	0	0	0	7.6492E-08	2	15239
AAAEPAEAPTLAGHALR	17	Phospho (STY)	_AAAEPAEAPT(ph)LAGHALR_					0	0	1	0	tr|A0A0H3MC20|A0A0H3MC20_MYCBP	tr|A0A0H3MC20|A0A0H3MC20_MYCBP	tr|A0A0H3MC20|A0A0H3MC20_MYCBP	MULTI-MATCH	160318_BCG_Wt2_F4_4ul	3	BCG_Wt2		2	863.419626	1724.8247	32014.58	-0.81566	-0.00070426	-2.247	-0.0019401	-3.0627	-0.0026444	863.417455322676	59.649	0.73544	58.74	58.348	59.083	-0.90842	0.059914	-0.0044667	NaN	62.999	55	35	3	NaN	NaN	NaN	NaN	0
AAAEPAEAPTLAGHALR	17	Phospho (STY)	_AAAEPAEAPT(ph)LAGHALR_					0	0	1	0	tr|A0A0H3MC20|A0A0H3MC20_MYCBP	tr|A0A0H3MC20|A0A0H3MC20_MYCBP	tr|A0A0H3MC20|A0A0H3MC20_MYCBP	MULTI-MATCH	160318_BCG_Wt4_F2_4ul	2	BCG_Wt4		3	575.948843	1724.8247	46742.63	-0.37247	-0.00021452	0.077262	4.4499E-05	-0.29521	-0.00017003	575.949019569971	58.126	0.064453	58.433	58.401	58.466	0.30726	0.29467	-0.00071513	NaN	81.807	6	4	2	NaN	NaN	NaN	NaN	0
AAAEPAEAPTLAGHALR	17	Phospho (STY)	_AAAEPAEAPT(ph)LAGHALR_					0	0	1	0	tr|A0A0H3MC20|A0A0H3MC20_MYCBP	tr|A0A0H3MC20|A0A0H3MC20_MYCBP	tr|A0A0H3MC20|A0A0H3MC20_MYCBP	MULTI-MATCH	160318_BCG_Wt4_F4_4ul	3	BCG_Wt4		3	575.948843	1724.8247	47688.54	-0.053241	-3.0664E-05	4.2567	0.0024516	4.2035	0.002421	576.287275979575	58.773	0.23787	57.93	57.803	58.041	-0.84344	-0.20862	0.0065063	NaN	81.807	12	9	2	NaN	NaN	NaN	NaN	0
AAAEPAEAPTLAGHALR	17	Phospho (STY)	_AAAEPAEAPT(ph)LAGHALR_					0	0	1	0	tr|A0A0H3MC20|A0A0H3MC20_MYCBP	tr|A0A0H3MC20|A0A0H3MC20_MYCBP	tr|A0A0H3MC20|A0A0H3MC20_MYCBP	MULTI-MATCH	160318_PknG1_F3_8ul	3	PknG1		2	863.419626	1724.8247	35792.59	-0.84026	-0.00072549	0.38924	0.00033608	-0.45101	-0.00038941	863.420516074774	58.356	0.86245	58.513	58.068	58.931	0.15656	-0.1678	8.5695E-05	NaN	62.999	64	39	2	NaN	NaN	NaN	NaN	0
AAAEPAEAPTLAGHALR	17	Unmodified	_AAAEPAEAPTLAGHALR_					0	0	0	0	tr|A0A0H3MC20|A0A0H3MC20_MYCBP	tr|A0A0H3MC20|A0A0H3MC20_MYCBP	tr|A0A0H3MC20|A0A0H3MC20_MYCBP	MULTI-MSMS	160318_BCG_Wt3_F1_3ul	1	BCG_Wt3	549.29	3	549.293399	1644.85837	47078.79	-0.11249	-6.1792E-05	-0.070003	-3.8452E-05	-0.1825	-0.00010024	549.293310953508	53.455	1.3246	53.304	52.769	54.094	-0.15128					144	59	4	0	0	0	4.9182E-05	1	14009
AAAEPAEAPTLAGHALR	17	Unmodified	_AAAEPAEAPTLAGHALR_					0	0	0	0	tr|A0A0H3MC20|A0A0H3MC20_MYCBP	tr|A0A0H3MC20|A0A0H3MC20_MYCBP	tr|A0A0H3MC20|A0A0H3MC20_MYCBP	MULTI-MATCH	160318_BCG_Wt2_F1_3ul	1	BCG_Wt2		3	549.293399	1644.85837	47216.59	-0.16792	-9.2237E-05	-0.87296	-0.00047951	-1.0409	-0.00057175	549.291707660389	53.288	1.2275	53.288	52.989	54.216	0	0.21363	-0.00035423	NaN	39.982	134	70	3	NaN	NaN	NaN	NaN	0
AAAEPAEAPTLAGHALR	17	Unmodified	_AAAEPAEAPTLAGHALR_					0	0	0	0	tr|A0A0H3MC20|A0A0H3MC20_MYCBP	tr|A0A0H3MC20|A0A0H3MC20_MYCBP	tr|A0A0H3MC20|A0A0H3MC20_MYCBP	MULTI-MATCH	160318_PknG4_F1_3ul	1	PknG4		3	549.293399	1644.85837	50191.11	0.35082	0.00019271	-1.1889	-0.00065305	-0.83808	-0.00046035	549.292306478123	52.285	0.74393	52.632	52.363	53.107	0.34646	-0.4428	-0.00087487	NaN	39.982	46	31	2	NaN	NaN	NaN	NaN	0
AAAEQLR	7	Unmodified	_AAAEQLR_					0	0	0	0	sp|A1KFN6|THIE_MYCBP	sp|A1KFN6|THIE_MYCBP	sp|A1KFN6|THIE_MYCBP	MULTI-MSMS	160318_PknG2_F1_3ul	1	PknG2	379.71	2	379.711402	757.408252	57587.24	-0.27777	-0.00010547	1.2649	0.00048032	0.98718	0.00037484	379.711555018976	32.399	1.9182	31.296	30.482	32.4	-1.1023					238	118	3	0	0	0	0.029166	1	4213
AAAEQLR	7	Unmodified	_AAAEQLR_					0	0	0	0	sp|A1KFN6|THIE_MYCBP	sp|A1KFN6|THIE_MYCBP	sp|A1KFN6|THIE_MYCBP	MULTI-MATCH	160318_PknG1_F1_8ul	1	PknG1		2	379.711402	757.408252	NaN	-0.18321	-6.9569E-05	-0.34027	-0.0001292	-0.52348	-0.00019877	379.711431678148	32.278	0.02216	31.126	31.117	31.139	-1.1523	0.047562	-0.00079189	NaN	24.851	4	2	2	NaN	NaN	NaN	NaN	0
AAAEQLR	7	Unmodified	_AAAEQLR_					0	0	0	0	sp|A1KFN6|THIE_MYCBP	sp|A1KFN6|THIE_MYCBP	sp|A1KFN6|THIE_MYCBP	MULTI-MATCH	160318_PknG2_F2_4ul	2	PknG2		2	379.711402	757.408252	56588.26	-0.61798	-0.00023466	0.39776	0.00015104	-0.22022	-8.362E-05	379.711957319564	31.408	0.86536	30.812	30.395	31.26	-0.59541	-0.26584	-0.00023141	NaN	24.851	125	79	2	NaN	NaN	NaN	NaN	0
AAAEVLIDQATARPV	15	Unmodified	_AAAEVLIDQATARPV_					0	0	0	0	tr|A0A0H3MAI8|A0A0H3MAI8_MYCBP	tr|A0A0H3MAI8|A0A0H3MAI8_MYCBP	tr|A0A0H3MAI8|A0A0H3MAI8_MYCBP	MULTI-MSMS	160318_BCG_Wt2_F1_3ul	1	BCG_Wt2	762.92	2	762.922655	1523.83076	40101.14	0.86748	0.00066182	0.22834	0.00017421	1.0958	0.00083603	762.922823206495	68.579	1.1943	68.579	68.165	69.359	7.6294E-06					164	52	4	0	0	0	1.0565E-31	1	20521
AAAGGGNGYSLR	12	Unmodified	_AAAGGGNGYSLR_					0	0	0	0	tr|A0A0H3M7E6|A0A0H3M7E6_MYCBP	tr|A0A0H3M7E6|A0A0H3M7E6_MYCBP	tr|A0A0H3M7E6|A0A0H3M7E6_MYCBP	MSMS	160318_BCG_Wt2_F2_4ul	2	BCG_Wt2	547.27	2	547.272887	1092.53122	NaN	NaN	NaN	NaN	NaN	NaN	NaN	NaN	37.653	1	36.801	36.301	37.301	-0.85241								0	0	0	0.021294	1	6151
AAAGPGPLVR	10	Unmodified	_AAAGPGPLVR_					0	0	0	0	sp|A1KL43|DGTL1_MYCBP	sp|A1KL43|DGTL1_MYCBP	sp|A1KL43|DGTL1_MYCBP	MULTI-SECPEP	160318_PknG1_F3_8ul	3	PknG1	455.33	2	454.769252	907.52395	53937.38	0.2012	9.15E-05	0.29909	0.00013602	0.50029	0.00022752	454.769298056695	39.372	0.65905	39.529	39.269	39.928	0.15651					53	35	2	0	0	0	0.011875	1	6908
AAAGPGPLVR	10	Unmodified	_AAAGPGPLVR_					0	0	0	0	sp|A1KL43|DGTL1_MYCBP	sp|A1KL43|DGTL1_MYCBP	sp|A1KL43|DGTL1_MYCBP	MULTI-MATCH	160318_PknG2_F3_4ul	3	PknG2		2	454.769252	907.52395	58949.92	-0.013645	-6.2051E-06	0.5522	0.00025112	0.53856	0.00024492	454.769291065997	40.374	0.24337	39.575	39.39	39.633	-0.79887	0.023048	0.00012916	NaN	38.567	13	12	2	NaN	NaN	NaN	NaN	0
AAAIAVPDDITEQLVAIIEFK	21	Unmodified	_AAAIAVPDDITEQLVAIIEFK_					0	0	0	0	tr|A0A0H3M8A6|A0A0H3M8A6_MYCBP	tr|A0A0H3M8A6|A0A0H3M8A6_MYCBP	tr|A0A0H3M8A6|A0A0H3M8A6_MYCBP	MULTI-MSMS	160318_BCG_Wt2_F1_3ul	1	BCG_Wt2	743.42	3	743.07886	2226.21475	40661.84	2.6184	0.0019457	1.3404	0.00099604	3.9588	0.0029417	743.414189029812	88.218	1.048	88.218	87.825	88.873	0					132	42	4	0	0	0	0.00014026	1	29548
AAAIAVPDDITEQLVAIIEFK	21	Unmodified	_AAAIAVPDDITEQLVAIIEFK_					0	0	0	0	tr|A0A0H3M8A6|A0A0H3M8A6_MYCBP	tr|A0A0H3M8A6|A0A0H3M8A6_MYCBP	tr|A0A0H3M8A6|A0A0H3M8A6_MYCBP	MULTI-MSMS	160318_BCG_Wt2_F1_3ul	1	BCG_Wt2	1114.62	2	1114.11465	2226.21475	33439.95	1.7318	0.0019294	1.929	0.0021492	3.6608	0.0040786	1114.11782584756	88.182	0.58284	88.182	87.925	88.508	-7.6294E-06					59	23	3	0	0	0	0.0005528	1	29575
AAAIAVPDDITEQLVAIIEFK	21	Unmodified	_AAAIAVPDDITEQLVAIIEFK_					0	0	0	0	tr|A0A0H3M8A6|A0A0H3M8A6_MYCBP	tr|A0A0H3M8A6|A0A0H3M8A6_MYCBP	tr|A0A0H3M8A6|A0A0H3M8A6_MYCBP	MULTI-MSMS	160318_BCG_Wt2_F2_4ul	2	BCG_Wt2	743.75	3	743.07886	2226.21475	40762.01	0.37398	0.0002779	2.9233	0.0021723	3.2973	0.0024502	743.413955287028	88.358	0.50258	88.207	87.99	88.493	-0.15067					32	20	2	0	0	0	0.024063	1	29357
AAAIAVPDDITEQLVAIIEFK	21	Unmodified	_AAAIAVPDDITEQLVAIIEFK_					0	0	0	0	tr|A0A0H3M8A6|A0A0H3M8A6_MYCBP	tr|A0A0H3M8A6|A0A0H3M8A6_MYCBP	tr|A0A0H3M8A6|A0A0H3M8A6_MYCBP	MULTI-MATCH	160318_BCG_Wt4_F1_3ul	1	BCG_Wt4		2	1114.11465	2226.21475	34449.57	0.0031817	3.5448E-06	3.1714	0.0035333	3.1746	0.0035368	1114.12110256994	87.761	0.39053	88.05	87.924	88.315	0.28944	-0.034859	0.0012766	NaN	28.831	37	16	3	NaN	NaN	NaN	NaN	0
AAAIAVPDDITEQLVAIIEFK	21	Unmodified	_AAAIAVPDDITEQLVAIIEFK_					0	0	0	0	tr|A0A0H3M8A6|A0A0H3M8A6_MYCBP	tr|A0A0H3M8A6|A0A0H3M8A6_MYCBP	tr|A0A0H3M8A6|A0A0H3M8A6_MYCBP	MULTI-MATCH	160318_BCG_Wt4_F2_4ul	2	BCG_Wt4		2	1114.11465	2226.21475	NaN	-0.61642	-0.00068676	4.377	0.0048765	3.7606	0.0041897	1114.61909765235	87.816	0.034851	88.023	88	88.035	0.20753	-0.06176	0.0039629	NaN	28.831	5	3	2	NaN	NaN	NaN	NaN	0
AAAIAVPDDITEQLVAIIEFK	21	Unmodified	_AAAIAVPDDITEQLVAIIEFK_					0	0	0	0	tr|A0A0H3M8A6|A0A0H3M8A6_MYCBP	tr|A0A0H3M8A6|A0A0H3M8A6_MYCBP	tr|A0A0H3M8A6|A0A0H3M8A6_MYCBP	MULTI-MATCH	160318_BCG_Wt4_F2_4ul	2	BCG_Wt4		3	743.07886	2226.21475	38832.04	0.061974	4.6052E-05	2.7012	0.0020072	2.7632	0.0020533	743.413361029992	87.747	0.1487	87.954	87.903	88.052	0.20753	-0.17188	0.0022016	NaN	36.454	19	17	2	NaN	NaN	NaN	NaN	0
AAAIEDGAELATSR	14	Unmodified	_AAAIEDGAELATSR_					0	0	0	0	sp|A1KJA4|3MGH_MYCBP	sp|A1KJA4|3MGH_MYCBP	sp|A1KJA4|3MGH_MYCBP	MULTI-MSMS	160318_BCG_Wt2_F1_3ul	1	BCG_Wt2	687.85	2	687.846613	1373.67867	42295.83	-2.1273	-0.0014632	0.40333	0.00027743	-1.7239	-0.0011858	687.846488885214	54.567	0.59453	54.567	54.31	54.904	0					59	27	3	0	0	0	0.00012734	1	13753
AAAIEDGAELATSR	14	Unmodified	_AAAIEDGAELATSR_					0	0	0	0	sp|A1KJA4|3MGH_MYCBP	sp|A1KJA4|3MGH_MYCBP	sp|A1KJA4|3MGH_MYCBP	MULTI-MSMS	160318_BCG_Wt2_F4_4ul	3	BCG_Wt2	687.85	2	687.846613	1373.67867	47468.07	-0.74428	-0.00051195	1.0546	0.00072541	0.31033	0.00021346	687.846661415211	55.365	0.42097	54.556	54.258	54.679	-0.80817					28	19	2	0	0	0	0.048615	1	13748
AAAIEDGAELATSR	14	Unmodified	_AAAIEDGAELATSR_					0	0	0	0	sp|A1KJA4|3MGH_MYCBP	sp|A1KJA4|3MGH_MYCBP	sp|A1KJA4|3MGH_MYCBP	MULTI-MSMS	160318_BCG_Wt3_F2_4ul	2	BCG_Wt3	687.85	2	687.846613	1373.67867	45304.82	0.067749	4.6601E-05	-0.70325	-0.00048373	-0.6355	-0.00043713	687.845777567056	53.786	0.46377	54.193	53.903	54.367	0.40744					28	19	2	0	0	0	1.5771E-05	1	13531
AAAIEDGAELATSR	14	Unmodified	_AAAIEDGAELATSR_					0	0	0	0	sp|A1KJA4|3MGH_MYCBP	sp|A1KJA4|3MGH_MYCBP	sp|A1KJA4|3MGH_MYCBP	MULTI-MSMS	160318_BCG_Wt3_F4_4ul	3	BCG_Wt3	687.85	2	687.846613	1373.67867	42830.53	-0.26343	-0.0001812	-1.0197	-0.00070139	-1.2831	-0.00088259	687.845819528291	54.16	0.71235	54.418	54.134	54.847	0.25781					73	35	3	0	0	0	0.044278	1	12213
AAAIEDGAELATSR	14	Unmodified	_AAAIEDGAELATSR_					0	0	0	0	sp|A1KJA4|3MGH_MYCBP	sp|A1KJA4|3MGH_MYCBP	sp|A1KJA4|3MGH_MYCBP	MULTI-SECPEP	160318_BCG_Wt4_F1_3ul	1	BCG_Wt4	688.68	2	687.846613	1373.67867	42576.83	-1.092	-0.00075111	0.0058095	3.996E-06	-1.0862	-0.00074711	687.84624128672	54.052	0.53289	54.541	54.197	54.729	0.48974					40	25	2	0	0	0	0.051987	1	13843
AAAIEDGAELATSR	14	Unmodified	_AAAIEDGAELATSR_					0	0	0	0	sp|A1KJA4|3MGH_MYCBP	sp|A1KJA4|3MGH_MYCBP	sp|A1KJA4|3MGH_MYCBP	MULTI-MSMS	160318_BCG_Wt4_F2_4ul	2	BCG_Wt4	687.85	2	687.846613	1373.67867	42729.7	-0.33563	-0.00023086	-0.43233	-0.00029737	-0.76796	-0.00052824	687.845922638799	54.187	0.75474	54.495	54.134	54.888	0.3073					119	56	3	0	0	0	0.0023758	1	11282
AAAIEDGAELATSR	14	Unmodified	_AAAIEDGAELATSR_					0	0	0	0	sp|A1KJA4|3MGH_MYCBP	sp|A1KJA4|3MGH_MYCBP	sp|A1KJA4|3MGH_MYCBP	MULTI-MSMS	160318_BCG_Wt4_F4_4ul	3	BCG_Wt4	687.85	2	687.846613	1373.67867	41491.98	-0.51769	-0.00035609	0.48895	0.00033632	-0.028742	-1.977E-05	687.846521928246	55.958	0.78576	54.814	54.377	55.162	-1.1441					56	38	2	0	0	0	0.00012734	1	14352
AAAIEDGAELATSR	14	Unmodified	_AAAIEDGAELATSR_					0	0	0	0	sp|A1KJA4|3MGH_MYCBP	sp|A1KJA4|3MGH_MYCBP	sp|A1KJA4|3MGH_MYCBP	MULTI-MSMS	160318_PknG1_F2_12uL	2	PknG1	688.35	2	687.846613	1373.67867	41818.1	-0.45948	-0.00031605	0.75788	0.00052131	0.2984	0.00020525	687.846219357321	53.979	0.73069	54.186	53.796	54.527	0.20702					67	32	3	0	0	0	7.6069E-06	1	13532
AAAIEDGAELATSR	14	Unmodified	_AAAIEDGAELATSR_					0	0	0	0	sp|A1KJA4|3MGH_MYCBP	sp|A1KJA4|3MGH_MYCBP	sp|A1KJA4|3MGH_MYCBP	MULTI-MSMS	160318_PknG1_F3_8ul	3	PknG1	687.85	2	687.846613	1373.67867	41525.8	0.10615	7.3013E-05	0.414	0.00028477	0.52015	0.00035778	687.846265246293	54.061	0.79681	54.218	53.832	54.628	0.1566					93	35	3	0	0	0	7.6069E-06	1	13370
AAAIEDGAELATSR	14	Unmodified	_AAAIEDGAELATSR_					0	0	0	0	sp|A1KJA4|3MGH_MYCBP	sp|A1KJA4|3MGH_MYCBP	sp|A1KJA4|3MGH_MYCBP	MULTI-MSMS	160318_PknG2_F1_3ul	1	PknG2	687.85	2	687.846613	1373.67867	42569.57	-2.0938	-0.0014402	0.15163	0.0001043	-1.9421	-0.0013359	687.847023586992	56.118	0.77875	55.216	54.911	55.69	-0.90208					69	34	3	0	0	0	7.6069E-06	1	15107
AAAIEDGAELATSR	14	Unmodified	_AAAIEDGAELATSR_					0	0	0	0	sp|A1KJA4|3MGH_MYCBP	sp|A1KJA4|3MGH_MYCBP	sp|A1KJA4|3MGH_MYCBP	MULTI-MSMS	160318_PknG2_F3_4ul	3	PknG2	687.84	2	687.846613	1373.67867	40583.73	-0.93608	-0.00064388	0.9053	0.00062271	-0.030784	-2.1175E-05	687.846284733616	55.134	0.78457	54.335	54.018	54.803	-0.79873					93	39	3	0	0	0	0.028801	2	13577
AAAIEDGAELATSR	14	Unmodified	_AAAIEDGAELATSR_					0	0	0	0	sp|A1KJA4|3MGH_MYCBP	sp|A1KJA4|3MGH_MYCBP	sp|A1KJA4|3MGH_MYCBP	MULTI-MSMS	160318_PknG4_F1_3ul	1	PknG4	687.85	2	687.846613	1373.67867	41543.13	-0.10969	-7.545E-05	0.61937	0.00042603	0.50968	0.00035058	687.847022978356	53.843	1.1766	54.189	53.778	54.955	0.34646					107	50	3	0	0	0	1.2424E-13	1	13349
AAAIEDGAELATSR	14	Unmodified	_AAAIEDGAELATSR_					0	0	0	0	sp|A1KJA4|3MGH_MYCBP	sp|A1KJA4|3MGH_MYCBP	sp|A1KJA4|3MGH_MYCBP	MULTI-MSMS	160318_PknG4_F2_4ul	2	PknG4	687.85	2	687.846613	1373.67867	41720.62	-0.30568	-0.00021026	0.6751	0.00046436	0.36942	0.0002541	687.847003364651	54.101	1.1042	54.609	54.244	55.348	0.50824					150	71	3	0	0	0	0.00019918	2	12135
AAAIEDGAELATSR	14	Unmodified	_AAAIEDGAELATSR_					0	0	0	0	sp|A1KJA4|3MGH_MYCBP	sp|A1KJA4|3MGH_MYCBP	sp|A1KJA4|3MGH_MYCBP	MULTI-MATCH	160318_PknG4_F3_4ul	3	PknG4		2	687.846613	1373.67867	41699.82	-0.41779	-0.00028738	-0.42087	-0.0002895	-0.83866	-0.00057687	688.347319291801	54.947	0.40211	55.177	54.946	55.348	0.2308	0.64066	-0.00094188	NaN	58.32	65	41	2	NaN	NaN	NaN	NaN	0
AAAIQADLR	9	Unmodified	_AAAIQADLR_					0	0	0	0	tr|A0A0H3M9X3|A0A0H3M9X3_MYCBP	tr|A0A0H3M9X3|A0A0H3M9X3_MYCBP	tr|A0A0H3M9X3|A0A0H3M9X3_MYCBP	MULTI-SECPEP	160318_PknG1_F2_12uL	2	PknG1	464.56	2	464.764166	927.513779	57170.6	0.20639	9.5922E-05	1.459	0.00067808	1.6654	0.000774	464.764274714233	43.1	0.72935	43.107	42.72	43.449	0.0065765					63	44	2	0	0	0	0.017962	1	8558
AAAIQADLR	9	Unmodified	_AAAIQADLR_					0	0	0	0	tr|A0A0H3M9X3|A0A0H3M9X3_MYCBP	tr|A0A0H3M9X3|A0A0H3M9X3_MYCBP	tr|A0A0H3M9X3|A0A0H3M9X3_MYCBP	MULTI-MATCH	160318_BCG_Wt2_F1_3ul	1	BCG_Wt2		2	464.764166	927.513779	53229.5	0.62499	0.00029047	0.50426	0.00023436	1.1293	0.00052484	464.764376994791	43.385	0.64397	43.385	43.064	43.708	0	0.051809	-0.00041503	NaN	36.424	78	41	3	NaN	NaN	NaN	NaN	0
AAAIQADLR	9	Unmodified	_AAAIQADLR_					0	0	0	0	tr|A0A0H3M9X3|A0A0H3M9X3_MYCBP	tr|A0A0H3M9X3|A0A0H3M9X3_MYCBP	tr|A0A0H3M9X3|A0A0H3M9X3_MYCBP	MULTI-MATCH	160318_BCG_Wt4_F1_3ul	1	BCG_Wt4		2	464.764166	927.513779	52122.74	0.82608	0.00038393	0.54618	0.00025384	1.3723	0.00063778	464.764428342833	44.162	0.88427	43.549	43.134	44.019	-0.61261	0.21609	-0.00037607	NaN	36.424	98	44	3	NaN	NaN	NaN	NaN	0
AAAIVSGVAQALATIEALSPS	21	Unmodified	_AAAIVSGVAQALATIEALSPS_					0	0	0	0	sp|A1KLC4|AHPD_MYCBP	sp|A1KLC4|AHPD_MYCBP	sp|A1KLC4|AHPD_MYCBP	MULTI-MSMS	160318_BCG_Wt2_F1_3ul	1	BCG_Wt2	647.7	3	647.361479	1939.06261	42019.02	1.1808	0.00076439	-0.087287	-5.6506E-05	1.0935	0.00070788	647.361454909527	89.343	1.9742	89.343	88.897	90.872	0					238	80	5	0	0	0	0.00019713	2	30238
AAAIVSGVAQALATIEALSPS	21	Unmodified	_AAAIVSGVAQALATIEALSPS_					0	0	0	0	sp|A1KLC4|AHPD_MYCBP	sp|A1KLC4|AHPD_MYCBP	sp|A1KLC4|AHPD_MYCBP	MULTI-MSMS	160318_BCG_Wt2_F2_4ul	2	BCG_Wt2	971.54	2	970.53858	1939.06261	36044.09	-0.24462	-0.00023741	-0.073322	-7.1161E-05	-0.31794	-0.00030857	971.040217567666	89.547	1.051	89.397	88.73	89.781	-0.15068					115	53	3	0	0	0	0.039888	2	29753
AAAIVSGVAQALATIEALSPS	21	Unmodified	_AAAIVSGVAQALATIEALSPS_					0	0	0	0	sp|A1KLC4|AHPD_MYCBP	sp|A1KLC4|AHPD_MYCBP	sp|A1KLC4|AHPD_MYCBP	MULTI-MSMS	160318_BCG_Wt2_F2_4ul	2	BCG_Wt2	647.36	3	647.361479	1939.06261	43343.94	1.107	0.00071662	-0.50501	-0.00032692	0.60197	0.00038969	647.695187874813	89.562	0.65112	89.411	89.07	89.721	-0.15067					87	34	4	0	0	0	0.032501	1	29785
AAAIVSGVAQALATIEALSPS	21	Unmodified	_AAAIVSGVAQALATIEALSPS_					0	0	0	0	sp|A1KLC4|AHPD_MYCBP	sp|A1KLC4|AHPD_MYCBP	sp|A1KLC4|AHPD_MYCBP	MULTI-MSMS	160318_PknG1_F2_12uL	2	PknG1	971.54	2	970.53858	1939.06261	37324.4	-0.86727	-0.00084172	0.59871	0.00058107	-0.26856	-0.00026064	971.040985792912	89.391	0.45702	89.097	88.916	89.373	-0.29369					96	40	3	0	0	0	0.064531	1	29293
AAAIVSGVAQALATIEALSPS	21	Unmodified	_AAAIVSGVAQALATIEALSPS_					0	0	0	0	sp|A1KLC4|AHPD_MYCBP	sp|A1KLC4|AHPD_MYCBP	sp|A1KLC4|AHPD_MYCBP	MULTI-MSMS	160318_PknG1_F3_8ul	3	PknG1	970.54	2	970.53858	1939.06261	36531.89	-0.080001	-7.7644E-05	-0.10042	-9.7463E-05	-0.18042	-0.00017511	971.040075946583	89.563	0.70155	89.119	88.862	89.563	-0.4443					101	27	5	0	0	0	0.025891	2	29626
AAAIVSGVAQALATIEALSPS	21	Unmodified	_AAAIVSGVAQALATIEALSPS_					0	0	0	0	sp|A1KLC4|AHPD_MYCBP	sp|A1KLC4|AHPD_MYCBP	sp|A1KLC4|AHPD_MYCBP	MULTI-MSMS	160318_PknG1_F3_8ul	3	PknG1	647.36	3	647.361479	1939.06261	43778.95	0.2322	0.00015032	0.56642	0.00036668	0.79863	0.000517	647.696008222245	89.568	0.67749	89.124	88.862	89.539	-0.4443					83	26	4	0	0	0	0.04327	1	29632
AAAIVSGVAQALATIEALSPS	21	Unmodified	_AAAIVSGVAQALATIEALSPS_					0	0	0	0	sp|A1KLC4|AHPD_MYCBP	sp|A1KLC4|AHPD_MYCBP	sp|A1KLC4|AHPD_MYCBP	MULTI-MSMS	160318_PknG2_F1_3ul	1	PknG2	970.54	2	970.53858	1939.06261	36669.63	-0.24646	-0.0002392	-1.426	-0.001384	-1.6724	-0.0016232	970.53854203249	89.464	0.54042	89.364	89.07	89.61	-0.10015					51	23	3	0	0	0	0.052925	1	30352
AAAIVSGVAQALATIEALSPS	21	Unmodified	_AAAIVSGVAQALATIEALSPS_					0	0	0	0	sp|A1KLC4|AHPD_MYCBP	sp|A1KLC4|AHPD_MYCBP	sp|A1KLC4|AHPD_MYCBP	MULTI-MSMS	160318_PknG2_F3_4ul	3	PknG2	971.04	2	970.53858	1939.06261	36485.29	-0.026477	-2.5697E-05	1.5564	0.0015105	1.5299	0.0014848	970.539974061654	89.483	0.61456	89.286	89.026	89.641	-0.19698					95	40	4	0	0	0	2.2985E-05	1	29047
AAAIVSGVAQALATIEALSPS	21	Unmodified	_AAAIVSGVAQALATIEALSPS_					0	0	0	0	sp|A1KLC4|AHPD_MYCBP	sp|A1KLC4|AHPD_MYCBP	sp|A1KLC4|AHPD_MYCBP	MULTI-MSMS	160318_PknG2_F3_4ul	3	PknG2	647.7	3	647.361479	1939.06261	45109.49	0.55247	0.00035764	2	0.0012947	2.5525	0.0016524	647.696889221728	89.506	0.54661	89.309	89.074	89.621	-0.19698					73	37	3	0	0	0	0.0026176	1	29105
AAAIVSGVAQALATIEALSPS	21	Unmodified	_AAAIVSGVAQALATIEALSPS_					0	0	0	0	sp|A1KLC4|AHPD_MYCBP	sp|A1KLC4|AHPD_MYCBP	sp|A1KLC4|AHPD_MYCBP	MULTI-MSMS	160318_PknG4_F1_3ul	1	PknG4	970.54	2	970.53858	1939.06261	36355.86	0.015146	1.47E-05	2.1905	0.0021259	2.2056	0.0021406	971.043224957765	89.221	0.70354	89.367	89.024	89.727	0.14603					76	28	4	0	0	0	3.0266E-05	1	29851
AAAIVSGVAQALATIEALSPS	21	Unmodified	_AAAIVSGVAQALATIEALSPS_					0	0	0	0	sp|A1KLC4|AHPD_MYCBP	sp|A1KLC4|AHPD_MYCBP	sp|A1KLC4|AHPD_MYCBP	MULTI-MATCH	160318_BCG_Wt3_F2_4ul	2	BCG_Wt3		2	970.53858	1939.06261	33517.71	-0.63462	-0.00061592	-2.3987	-0.0023281	-3.0334	-0.002944	970.538605639434	89.22	0.057251	89.228	89.179	89.237	0.0087433	-0.030869	-0.0058282	NaN	4.8769	5	4	2	NaN	NaN	NaN	NaN	0
AAAIVSGVAQALATIEALSPS	21	Unmodified	_AAAIVSGVAQALATIEALSPS_					0	0	0	0	sp|A1KLC4|AHPD_MYCBP	sp|A1KLC4|AHPD_MYCBP	sp|A1KLC4|AHPD_MYCBP	MULTI-MATCH	160318_PknG2_F2_4ul	2	PknG2		2	970.53858	1939.06261	36155.11	-1.1669	-0.0011325	0.57917	0.00056211	-0.58776	-0.00057044	971.040364617098	89.28	0.44626	89.287	89.138	89.584	0.0064697	0.027251	-4.7868E-05	NaN	4.8769	83	40	3	NaN	NaN	NaN	NaN	0
AAAIVSGVAQALATIEALSPS	21	Unmodified	_AAAIVSGVAQALATIEALSPS_					0	0	0	0	sp|A1KLC4|AHPD_MYCBP	sp|A1KLC4|AHPD_MYCBP	sp|A1KLC4|AHPD_MYCBP	MULTI-MATCH	160318_PknG4_F2_4ul	2	PknG4		2	970.53858	1939.06261	36500.09	-0.95088	-0.00092287	0.36908	0.00035821	-0.5818	-0.00056466	970.538957487336	89.219	0.26237	89.226	89.163	89.425	0.0074844	-0.03283	-0.00045566	NaN	4.8769	38	23	2	NaN	NaN	NaN	NaN	0
AAALAQPVILEPIMAVEVTTPEDYMGDVIGDLNSR	35	Unmodified	_AAALAQPVILEPIMAVEVTTPEDYMGDVIGDLNSR_					0	0	0	0	sp|A1KGG4|EFG_MYCBP	sp|A1KGG4|EFG_MYCBP	sp|A1KGG4|EFG_MYCBP	MULTI-MSMS	160318_BCG_Wt2_F1_3ul	1	BCG_Wt2	1233.96	3	1233.62671	3697.8583	30332.25	2.1174	0.002612	-1.2572	-0.0015509	0.86021	0.0010612	1234.29401828792	87.514	1.7526	87.514	86.975	88.727	7.6294E-06					316	71	7	0	0	0	3.0115E-20	3	29448
AAALAQPVILEPIMAVEVTTPEDYMGDVIGDLNSR	35	Unmodified	_AAALAQPVILEPIMAVEVTTPEDYMGDVIGDLNSR_					0	0	0	0	sp|A1KGG4|EFG_MYCBP	sp|A1KGG4|EFG_MYCBP	sp|A1KGG4|EFG_MYCBP	MULTI-MSMS	160318_BCG_Wt2_F1_3ul	1	BCG_Wt2	926.23	4	925.471851	3697.8583	35211.54	2.4516	0.0022689	-0.6669	-0.0006172	1.7847	0.0016517	925.972441958632	87.517	1.4355	87.517	86.878	88.313	0					216	58	7	0	0	0	0.0010443	1	29246
AAALAQPVILEPIMAVEVTTPEDYMGDVIGDLNSR	35	Unmodified	_AAALAQPVILEPIMAVEVTTPEDYMGDVIGDLNSR_					0	0	0	0	sp|A1KGG4|EFG_MYCBP	sp|A1KGG4|EFG_MYCBP	sp|A1KGG4|EFG_MYCBP	MULTI-MSMS	160318_BCG_Wt2_F2_4ul	2	BCG_Wt2	1234.29	3	1233.62671	3697.8583	31355.61	-0.69287	-0.00085474	-1.1611	-0.0014324	-1.854	-0.0022871	1234.29400080117	87.759	0.81802	87.608	87.22	88.038	-0.15069					149	37	5	0	0	0	7.4757E-15	2	28941
AAALAQPVILEPIMAVEVTTPEDYMGDVIGDLNSR	35	Unmodified	_AAALAQPVILEPIMAVEVTTPEDYMGDVIGDLNSR_					0	0	0	0	sp|A1KGG4|EFG_MYCBP	sp|A1KGG4|EFG_MYCBP	sp|A1KGG4|EFG_MYCBP	MULTI-MSMS	160318_BCG_Wt3_F2_4ul	2	BCG_Wt3	1233.96	3	1233.62671	3697.8583	32042.32	-0.68799	-0.00084873	-1.2133	-0.0014968	-1.9013	-0.0023455	1234.2934802744	87.277	0.58794	87.386	87.151	87.739	0.10877					148	33	6	0	0	0	4.009E-05	2	28951
AAALAQPVILEPIMAVEVTTPEDYMGDVIGDLNSR	35	Unmodified	_AAALAQPVILEPIMAVEVTTPEDYMGDVIGDLNSR_					0	0	0	0	sp|A1KGG4|EFG_MYCBP	sp|A1KGG4|EFG_MYCBP	sp|A1KGG4|EFG_MYCBP	MULTI-MSMS	160318_BCG_Wt4_F1_3ul	1	BCG_Wt4	1234.29	3	1233.62671	3697.8583	31167.37	-0.021741	-2.682E-05	-1.5233	-0.0018792	-1.5451	-0.001906	1234.29379150691	87.256	0.64317	87.545	87.281	87.924	0.28944					101	25	5	0	0	0	0.023588	1	29213
AAALAQPVILEPIMAVEVTTPEDYMGDVIGDLNSR	35	Unmodified	_AAALAQPVILEPIMAVEVTTPEDYMGDVIGDLNSR_					0	0	0	0	sp|A1KGG4|EFG_MYCBP	sp|A1KGG4|EFG_MYCBP	sp|A1KGG4|EFG_MYCBP	MULTI-MSMS	160318_PknG1_F1_8ul	1	PknG1	1234.29	3	1233.62671	3697.8583	31176.8	-1.0981	-0.0013547	-0.27075	-0.000334	-1.3689	-0.0016887	1234.29526879199	87.726	0.81566	87.376	87.126	87.942	-0.35035					279	56	6	0	0	0	0.062929	1	23004
AAALAQPVILEPIMAVEVTTPEDYMGDVIGDLNSR	35	Unmodified	_AAALAQPVILEPIMAVEVTTPEDYMGDVIGDLNSR_					0	0	0	0	sp|A1KGG4|EFG_MYCBP	sp|A1KGG4|EFG_MYCBP	sp|A1KGG4|EFG_MYCBP	MULTI-MSMS	160318_PknG1_F2_12uL	2	PknG1	1233.63	3	1233.62671	3697.8583	31926.9	-1.107	-0.0013656	0.23234	0.00028662	-0.87466	-0.001079	1234.29585551128	87.768	0.60321	87.574	87.263	87.866	-0.19349					153	41	5	0	0	0	0.051069	1	28592
AAALAQPVILEPIMAVEVTTPEDYMGDVIGDLNSR	35	Unmodified	_AAALAQPVILEPIMAVEVTTPEDYMGDVIGDLNSR_					0	0	0	0	sp|A1KGG4|EFG_MYCBP	sp|A1KGG4|EFG_MYCBP	sp|A1KGG4|EFG_MYCBP	MULTI-MSMS	160318_PknG1_F3_8ul	3	PknG1	1233.96	3	1233.62671	3697.8583	31015.71	-1.288	-0.001589	1.1097	0.0013689	-0.17837	-0.00022004	1234.29621691643	87.786	0.77916	87.442	87.21	87.989	-0.3441					150	34	5	0	0	0	5.2097E-20	2	28871
AAALAQPVILEPIMAVEVTTPEDYMGDVIGDLNSR	35	Unmodified	_AAALAQPVILEPIMAVEVTTPEDYMGDVIGDLNSR_					0	0	0	0	sp|A1KGG4|EFG_MYCBP	sp|A1KGG4|EFG_MYCBP	sp|A1KGG4|EFG_MYCBP	MULTI-MSMS	160318_PknG1_F3_8ul	3	PknG1	925.72	4	925.471851	3697.8583	35879.68	-0.57665	-0.00053367	1.5303	0.0014163	0.95366	0.00088259	925.974198772755	87.797	0.55302	87.453	87.306	87.859	-0.3441					77	23	4	0	0	0	0.0064291	1	28921
AAALAQPVILEPIMAVEVTTPEDYMGDVIGDLNSR	35	Unmodified	_AAALAQPVILEPIMAVEVTTPEDYMGDVIGDLNSR_					0	0	0	0	sp|A1KGG4|EFG_MYCBP	sp|A1KGG4|EFG_MYCBP	sp|A1KGG4|EFG_MYCBP	MULTI-MSMS	160318_PknG2_F1_3ul	1	PknG2	1234.3	3	1233.62671	3697.8583	31243.81	-0.82183	-0.0010138	-0.79878	-0.0009854	-1.6206	-0.0019992	1234.29441985202	87.687	1.0677	87.587	87.217	88.285	-0.10016					165	42	5	0	0	0	3.2738E-09	2	29714
AAALAQPVILEPIMAVEVTTPEDYMGDVIGDLNSR	35	Unmodified	_AAALAQPVILEPIMAVEVTTPEDYMGDVIGDLNSR_					0	0	0	0	sp|A1KGG4|EFG_MYCBP	sp|A1KGG4|EFG_MYCBP	sp|A1KGG4|EFG_MYCBP	MULTI-MSMS	160318_PknG2_F1_3ul	1	PknG2	925.97	4	925.471851	3697.8583	35937.69	-0.1129	-0.00010448	-0.46375	-0.00042918	-0.57664	-0.00053367	925.972027876689	87.702	0.67585	87.602	87.292	87.968	-0.10016					92	26	5	0	0	0	0.04864	1	29543
AAALAQPVILEPIMAVEVTTPEDYMGDVIGDLNSR	35	Unmodified	_AAALAQPVILEPIMAVEVTTPEDYMGDVIGDLNSR_					0	0	0	0	sp|A1KGG4|EFG_MYCBP	sp|A1KGG4|EFG_MYCBP	sp|A1KGG4|EFG_MYCBP	MULTI-MSMS	160318_PknG2_F3_4ul	3	PknG2	1234.29	3	1233.62671	3697.8583	30963.73	-1.4612	-0.0018025	-1.0166	-0.0012541	-2.4777	-0.0030566	1233.96026668616	87.689	0.78594	87.492	87.222	88.008	-0.197					117	32	5	0	0	0	3.6334E-26	1	28239
AAALAQPVILEPIMAVEVTTPEDYMGDVIGDLNSR	35	Unmodified	_AAALAQPVILEPIMAVEVTTPEDYMGDVIGDLNSR_					0	0	0	0	sp|A1KGG4|EFG_MYCBP	sp|A1KGG4|EFG_MYCBP	sp|A1KGG4|EFG_MYCBP	MULTI-MSMS	160318_PknG2_F3_4ul	3	PknG2	926.22	4	925.471851	3697.8583	35956.41	-1.5687	-0.0014518	-2.0976	-0.0019413	-3.6663	-0.0033931	925.969787158055	87.724	0.40282	87.527	87.342	87.745	-0.19699					28	16	3	0	0	0	0.0054896	1	28294
AAALAQPVILEPIMAVEVTTPEDYMGDVIGDLNSR	35	Unmodified	_AAALAQPVILEPIMAVEVTTPEDYMGDVIGDLNSR_					0	0	0	0	sp|A1KGG4|EFG_MYCBP	sp|A1KGG4|EFG_MYCBP	sp|A1KGG4|EFG_MYCBP	MULTI-MSMS	160318_PknG4_F1_3ul	1	PknG4	1234.29	3	1233.62671	3697.8583	30760.13	-1.9822	-0.0024454	-0.82146	-0.0010134	-2.8037	-0.0034587	1234.29449250769	87.335	2.4097	87.481	86.832	89.242	0.14603					391	98	6	0	0	0	5.5217E-55	2	29166
AAALAQPVILEPIMAVEVTTPEDYMGDVIGDLNSR	35	Unmodified	_AAALAQPVILEPIMAVEVTTPEDYMGDVIGDLNSR_					0	0	0	0	sp|A1KGG4|EFG_MYCBP	sp|A1KGG4|EFG_MYCBP	sp|A1KGG4|EFG_MYCBP	MULTI-MSMS	160318_PknG4_F1_3ul	1	PknG4	926.22	4	925.471851	3697.8583	35103.68	-1.4067	-0.0013018	0.59907	0.00055442	-0.80761	-0.00074742	925.723474875571	87.322	1.5561	87.468	87.101	88.657	0.14603					246	63	6	0	0	0	7.3302E-15	2	29170
AAALAQPVILEPIMAVEVTTPEDYMGDVIGDLNSR	35	Unmodified	_AAALAQPVILEPIMAVEVTTPEDYMGDVIGDLNSR_					0	0	0	0	sp|A1KGG4|EFG_MYCBP	sp|A1KGG4|EFG_MYCBP	sp|A1KGG4|EFG_MYCBP	MULTI-MSMS	160318_PknG4_F2_4ul	2	PknG4	1234.3	3	1233.62671	3697.8583	31772.18	-1.0002	-0.0012339	-0.60276	-0.00074358	-1.603	-0.0019775	1234.2950824471	87.491	0.51443	87.598	87.291	87.805	0.10769					107	32	5	0	0	0	1.9925E-05	1	26523
AAALEKAAAAR	11	Unmodified	_AAALEKAAAAR_					0	0	0	1	tr|A0A0H3MA76|A0A0H3MA76_MYCBP	tr|A0A0H3MA76|A0A0H3MA76_MYCBP	tr|A0A0H3MA76|A0A0H3MA76_MYCBP	MULTI-MSMS	160318_BCG_Wt2_F1_3ul	1	BCG_Wt2	521.8	2	521.803823	1041.59309	48981.52	-0.30279	-0.000158	-0.060721	-3.1684E-05	-0.36351	-0.00018968	521.803816390746	31.289	4.1794	31.289	30.334	34.513	0					835	307	5	0	0	0	6.3413E-11	4	3378
AAALEKAAAAR	11	Unmodified	_AAALEKAAAAR_					0	0	0	1	tr|A0A0H3MA76|A0A0H3MA76_MYCBP	tr|A0A0H3MA76|A0A0H3MA76_MYCBP	tr|A0A0H3MA76|A0A0H3MA76_MYCBP	MULTI-MSMS	160318_BCG_Wt2_F1_3ul	1	BCG_Wt2	348.2	3	348.204974	1041.59309	58416.26	-0.65173	-0.00022694	0.016806	5.8521E-06	-0.63492	-0.00022108	348.204994213424	31.314	3.3969	31.314	30.305	33.702	0					720	245	5	0	0	0	3.6726E-11	4	3776
AAALEKAAAAR	11	Unmodified	_AAALEKAAAAR_					0	0	0	1	tr|A0A0H3MA76|A0A0H3MA76_MYCBP	tr|A0A0H3MA76|A0A0H3MA76_MYCBP	tr|A0A0H3MA76|A0A0H3MA76_MYCBP	MULTI-MSMS	160318_BCG_Wt3_F1_3ul	1	BCG_Wt3	521.8	2	521.803823	1041.59309	48912.33	0.051266	2.6751E-05	-0.011732	-6.1218E-06	0.039534	2.0629E-05	521.803785830689	35.153	3.2717	33.399	31.996	35.268	-1.7548					439	177	4	0	0	0	0.030134	1	5211
AAALEKAAAAR	11	Unmodified	_AAALEKAAAAR_					0	0	0	1	tr|A0A0H3MA76|A0A0H3MA76_MYCBP	tr|A0A0H3MA76|A0A0H3MA76_MYCBP	tr|A0A0H3MA76|A0A0H3MA76_MYCBP	MULTI-MSMS	160318_BCG_Wt4_F1_3ul	1	BCG_Wt4	521.8	2	521.803823	1041.59309	49561.33	-0.20922	-0.00010917	0.3451	0.00018007	0.13588	7.0905E-05	521.803738144672	35.254	2.8616	33.539	32.974	35.836	-1.7149					483	192	4	0	0	0	0.0024824	1	5137
AAALEKAAAAR	11	Unmodified	_AAALEKAAAAR_					0	0	0	1	tr|A0A0H3MA76|A0A0H3MA76_MYCBP	tr|A0A0H3MA76|A0A0H3MA76_MYCBP	tr|A0A0H3MA76|A0A0H3MA76_MYCBP	MULTI-MSMS	160318_BCG_Wt4_F1_3ul	1	BCG_Wt4	348.2	3	348.204974	1041.59309	61241.02	-0.75291	-0.00026217	0.27532	9.5867E-05	-0.47759	-0.0001663	348.205066716478	35.232	1.3107	33.518	33.005	34.316	-1.7149					261	95	4	0	0	0	0.0013226	1	5177
AAALEKAAAAR	11	Unmodified	_AAALEKAAAAR_					0	0	0	1	tr|A0A0H3MA76|A0A0H3MA76_MYCBP	tr|A0A0H3MA76|A0A0H3MA76_MYCBP	tr|A0A0H3MA76|A0A0H3MA76_MYCBP	MULTI-SECPEP	160318_BCG_Wt4_F1_3ul	1	BCG_Wt4	348.53	3	348.204974	1041.59309	60264.52	-0.95131	-0.00033125	0.76689	0.00026703	-0.18442	-6.4216E-05	348.205172742851	34.49	0.79204	32.775	32.304	33.096	-1.7149					157	62	4	0	0	0	0.0032227	1	5068
AAALEKAAAAR	11	Unmodified	_AAALEKAAAAR_					0	0	0	1	tr|A0A0H3MA76|A0A0H3MA76_MYCBP	tr|A0A0H3MA76|A0A0H3MA76_MYCBP	tr|A0A0H3MA76|A0A0H3MA76_MYCBP	MULTI-MSMS	160318_PknG4_F1_3ul	1	PknG4	348.2	3	348.204974	1041.59309	59352.5	-0.91753	-0.00031949	-0.50034	-0.00017422	-1.4179	-0.00049371	348.204982226051	31.117	0.83571	30.161	29.756	30.592	-0.9563					106	56	3	0	0	0	0.00068519	1	2903
AAALEKAAAAR	11	Unmodified	_AAALEKAAAAR_					0	0	0	1	tr|A0A0H3MA76|A0A0H3MA76_MYCBP	tr|A0A0H3MA76|A0A0H3MA76_MYCBP	tr|A0A0H3MA76|A0A0H3MA76_MYCBP	MULTI-MSMS	160318_PknG4_F1_3ul	1	PknG4	521.8	2	521.803823	1041.59309	49061.72	0.055366	2.889E-05	0.47131	0.00024593	0.52668	0.00027482	521.804138017114	31.111	0.5353	30.154	29.935	30.471	-0.9563					69	37	2	0	0	0	0.058931	1	2984
AAALEKAAAAR	11	Unmodified	_AAALEKAAAAR_					0	0	0	1	tr|A0A0H3MA76|A0A0H3MA76_MYCBP	tr|A0A0H3MA76|A0A0H3MA76_MYCBP	tr|A0A0H3MA76|A0A0H3MA76_MYCBP	MULTI-MSMS	160318_PknG4_F1_3ul	1	PknG4	348.21	3	348.204974	1041.59309	54930.61	-0.80104	-0.00027893	-1.4317	-0.00049852	-2.2327	-0.00077745	348.205003311605	31.834	0.78281	30.877	30.53	31.313	-0.9563					142	51	4	0	0	0	0.034337	1	3133
AAALEKAAAARR	12	Unmodified	_AAALEKAAAARR_					0	0	0	2	tr|A0A0H3MA76|A0A0H3MA76_MYCBP	tr|A0A0H3MA76|A0A0H3MA76_MYCBP	tr|A0A0H3MA76|A0A0H3MA76_MYCBP	MULTI-SECPEP	160318_BCG_Wt3_F1_3ul	1	BCG_Wt3	300.69	4	300.430827	1197.6942	60932.31	-0.7589	-0.000228	0.36323	0.00010913	-0.39567	-0.00011887	300.681800560511	35.241	0.42894	33.486	33.333	33.762	-1.7548					37	22	3	0	0	0	0.014363	1	5401
AAALLDGSPAQVR	13	Unmodified	_AAALLDGSPAQVR_					0	0	0	0	sp|A1KKJ8|MURD_MYCBP	sp|A1KKJ8|MURD_MYCBP	sp|A1KKJ8|MURD_MYCBP	MULTI-SECPEP	160318_BCG_Wt2_F1_3ul	1	BCG_Wt2	635.2	2	634.851501	1267.68845	43022.72	-1.479	-0.00093896	0.91894	0.00058339	-0.56008	-0.00035557	634.851973512075	55.147	1.4279	55.147	54.762	56.19	0					137	78	2	0	0	0	0.00041262	1	14091
AAALLDGSPAQVR	13	Unmodified	_AAALLDGSPAQVR_					0	0	0	0	sp|A1KKJ8|MURD_MYCBP	sp|A1KKJ8|MURD_MYCBP	sp|A1KKJ8|MURD_MYCBP	MULTI-SECPEP	160318_BCG_Wt3_F2_4ul	2	BCG_Wt3	634.8	2	634.851501	1267.68845	45059.04	-0.061432	-3.9E-05	-0.57658	-0.00036604	-0.63801	-0.00040504	634.851159147444	53.872	0.88288	54.28	53.927	54.809	0.40744					79	37	3	0	0	0	0.0003595	1	13602
AAALLDGSPAQVR	13	Unmodified	_AAALLDGSPAQVR_					0	0	0	0	sp|A1KKJ8|MURD_MYCBP	sp|A1KKJ8|MURD_MYCBP	sp|A1KKJ8|MURD_MYCBP	MULTI-MSMS	160318_BCG_Wt3_F4_4ul	3	BCG_Wt3	634.85	2	634.851501	1267.68845	43508.73	-0.057907	-3.6762E-05	0.50911	0.00032321	0.4512	0.00028645	634.851574436573	54.548	0.8802	54.806	54.395	55.275	0.2578					101	44	3	0	0	0	0.00043261	1	12490
AAALLDGSPAQVR	13	Unmodified	_AAALLDGSPAQVR_					0	0	0	0	sp|A1KKJ8|MURD_MYCBP	sp|A1KKJ8|MURD_MYCBP	sp|A1KKJ8|MURD_MYCBP	MULTI-SECPEP	160318_BCG_Wt4_F1_3ul	1	BCG_Wt4	635.2	2	634.851501	1267.68845	44586.77	-0.76622	-0.00048643	0.52043	0.0003304	-0.24578	-0.00015603	634.851802086125	54.339	0.86832	54.829	54.523	55.392	0.48974					77	42	2	0	0	0	0.0088275	1	14242
AAALLDGSPAQVR	13	Unmodified	_AAALLDGSPAQVR_					0	0	0	0	sp|A1KKJ8|MURD_MYCBP	sp|A1KKJ8|MURD_MYCBP	sp|A1KKJ8|MURD_MYCBP	MULTI-SECPEP	160318_PknG1_F2_12uL	2	PknG1	635.29	2	634.851501	1267.68845	44805.7	-0.63126	-0.00040076	-3.1477	-0.0019983	-3.779	-0.0023991	634.851081172859	54.316	1.4293	54.523	53.986	55.415	0.20702					152	63	3	0	0	0	0.00079028	1	13597
AAALLDGSPAQVR	13	Unmodified	_AAALLDGSPAQVR_					0	0	0	0	sp|A1KKJ8|MURD_MYCBP	sp|A1KKJ8|MURD_MYCBP	sp|A1KKJ8|MURD_MYCBP	MULTI-SECPEP	160318_PknG1_F3_8ul	3	PknG1	635.29	2	634.851501	1267.68845	44369.86	-0.63119	-0.00040071	-1.424	-0.00090401	-2.0552	-0.0013047	634.851410696676	54.427	1.1104	54.583	54.16	55.271	0.1566					136	49	3	0	0	0	0.0022851	1	13638
AAALLDGSPAQVR	13	Unmodified	_AAALLDGSPAQVR_					0	0	0	0	sp|A1KKJ8|MURD_MYCBP	sp|A1KKJ8|MURD_MYCBP	sp|A1KKJ8|MURD_MYCBP	MULTI-SECPEP	160318_PknG2_F1_3ul	1	PknG2	635.2	2	634.851501	1267.68845	44671.41	-2.1143	-0.0013423	0.71971	0.00045691	-1.3946	-0.00088539	634.852208016957	56.753	1.1134	55.951	55.557	56.67	-0.80188					73	48	2	0	0	0	0.010474	1	15327
AAALLDGSPAQVR	13	Unmodified	_AAALLDGSPAQVR_					0	0	0	0	sp|A1KKJ8|MURD_MYCBP	sp|A1KKJ8|MURD_MYCBP	sp|A1KKJ8|MURD_MYCBP	MULTI-MATCH	160318_BCG_Wt2_F4_4ul	3	BCG_Wt2		2	634.851501	1267.68845	43744.3	-0.45919	-0.00029151	-0.48022	-0.00030487	-0.9394	-0.00059638	634.851996034787	55.819	0.49377	55.011	54.693	55.187	-0.80817	0.32845	7.2417E-05	NaN	39.73	40	20	3	NaN	NaN	NaN	NaN	0
AAALLDGSPAQVR	13	Unmodified	_AAALLDGSPAQVR_					0	0	0	0	sp|A1KKJ8|MURD_MYCBP	sp|A1KKJ8|MURD_MYCBP	sp|A1KKJ8|MURD_MYCBP	MULTI-MATCH	160318_PknG2_F3_4ul	3	PknG2		2	634.851501	1267.68845	43642.77	-2.0086	-0.0012752	1.2303	0.00078107	-0.77827	-0.00049408	634.85232604895	55.689	0.45411	54.89	54.614	55.068	-0.79873	0.20814	0.0022443	NaN	39.73	40	24	2	NaN	NaN	NaN	NaN	0
AAALNIVPTSTGAAK	15	Unmodified	_AAALNIVPTSTGAAK_					0	0	0	0	tr|A0A0H3MAB5|A0A0H3MAB5_MYCBP	tr|A0A0H3MAB5|A0A0H3MAB5_MYCBP	tr|A0A0H3MAB5|A0A0H3MAB5_MYCBP	MULTI-MSMS	160318_BCG_Wt2_F1_3ul	1	BCG_Wt2	692.89	2	692.893366	1383.77218	41746.09	0.53141	0.00036821	0.307	0.00021272	0.83841	0.00058093	692.893546502998	57.009	3.3027	57.009	56.448	59.751	0					480	158	5	0	0	0	4.1004E-18	5	14714
AAALNIVPTSTGAAK	15	Unmodified	_AAALNIVPTSTGAAK_					0	0	0	0	tr|A0A0H3MAB5|A0A0H3MAB5_MYCBP	tr|A0A0H3MAB5|A0A0H3MAB5_MYCBP	tr|A0A0H3MAB5|A0A0H3MAB5_MYCBP	MULTI-MSMS	160318_BCG_Wt2_F2_4ul	2	BCG_Wt2	692.89	2	692.893366	1383.77218	45124.93	-0.52907	-0.00036659	-1.0037	-0.00069544	-1.5328	-0.001062	692.892442036929	56.465	0.62769	55.613	55.308	55.936	-0.85241					39	26	2	0	0	0	0.06293	1	14589
AAALNIVPTSTGAAK	15	Unmodified	_AAALNIVPTSTGAAK_					0	0	0	0	tr|A0A0H3MAB5|A0A0H3MAB5_MYCBP	tr|A0A0H3MAB5|A0A0H3MAB5_MYCBP	tr|A0A0H3MAB5|A0A0H3MAB5_MYCBP	MULTI-MSMS	160318_BCG_Wt2_F2_4ul	2	BCG_Wt2	692.89	2	692.893366	1383.77218	42493.09	0.16621	0.00011516	-0.1625	-0.00011259	0.0037094	2.5702E-06	692.893146623841	58.575	8.3083	57.622	56.846	65.154	-0.95266					912	355	4	0	0	0	4.1004E-18	13	15579
AAALNIVPTSTGAAK	15	Unmodified	_AAALNIVPTSTGAAK_					0	0	0	0	tr|A0A0H3MAB5|A0A0H3MAB5_MYCBP	tr|A0A0H3MAB5|A0A0H3MAB5_MYCBP	tr|A0A0H3MAB5|A0A0H3MAB5_MYCBP	MULTI-MSMS	160318_BCG_Wt2_F4_4ul	3	BCG_Wt2	692.89	2	692.893366	1383.77218	43329.77	-0.40622	-0.00028146	1.3267	0.00091929	0.92053	0.00063783	692.893903250681	57.667	1.8204	56.758	56.313	58.133	-0.90842					196	75	4	0	0	0	2.3617E-12	2	14858
AAALNIVPTSTGAAK	15	Unmodified	_AAALNIVPTSTGAAK_					0	0	0	0	tr|A0A0H3MAB5|A0A0H3MAB5_MYCBP	tr|A0A0H3MAB5|A0A0H3MAB5_MYCBP	tr|A0A0H3MAB5|A0A0H3MAB5_MYCBP	MULTI-MSMS	160318_BCG_Wt3_F1_3ul	1	BCG_Wt3	692.89	2	692.893366	1383.77218	42354.83	-0.061085	-4.2325E-05	0.75471	0.00052294	0.69363	0.00048061	692.893517370518	56.745	1.6618	56.694	56.189	57.851	-0.051064					236	75	4	0	0	0	4.9447E-12	2	15558
AAALNIVPTSTGAAK	15	Unmodified	_AAALNIVPTSTGAAK_					0	0	0	0	tr|A0A0H3MAB5|A0A0H3MAB5_MYCBP	tr|A0A0H3MAB5|A0A0H3MAB5_MYCBP	tr|A0A0H3MAB5|A0A0H3MAB5_MYCBP	MULTI-MSMS	160318_BCG_Wt3_F2_4ul	2	BCG_Wt3	692.89	2	692.893366	1383.77218	42529.42	-0.47476	-0.00032896	0.2587	0.00017925	-0.21606	-0.00014971	692.893210653367	55.582	1.7638	56.09	55.45	57.213	0.50748					237	74	5	0	0	0	3.2918E-12	2	14242
AAALNIVPTSTGAAK	15	Unmodified	_AAALNIVPTSTGAAK_					0	0	0	0	tr|A0A0H3MAB5|A0A0H3MAB5_MYCBP	tr|A0A0H3MAB5|A0A0H3MAB5_MYCBP	tr|A0A0H3MAB5|A0A0H3MAB5_MYCBP	MULTI-MSMS	160318_BCG_Wt3_F4_4ul	3	BCG_Wt3	692.89	2	692.893366	1383.77218	42527.42	-0.46317	-0.00032093	0.13139	9.1036E-05	-0.33179	-0.00022989	692.89319571465	56.064	2.2568	56.623	56.039	58.296	0.55844					411	136	4	0	0	0	1.016E-11	2	13159
AAALNIVPTSTGAAK	15	Unmodified	_AAALNIVPTSTGAAK_					0	0	0	0	tr|A0A0H3MAB5|A0A0H3MAB5_MYCBP	tr|A0A0H3MAB5|A0A0H3MAB5_MYCBP	tr|A0A0H3MAB5|A0A0H3MAB5_MYCBP	MULTI-MSMS	160318_BCG_Wt4_F1_3ul	1	BCG_Wt4	692.89	2	692.893366	1383.77218	42111.95	-0.051363	-3.5589E-05	1.4826	0.0010273	1.4312	0.00099168	692.894056211353	56.127	2.3924	56.617	55.624	58.016	0.48974					320	110	4	0	0	0	9.3001E-12	2	15017
AAALNIVPTSTGAAK	15	Unmodified	_AAALNIVPTSTGAAK_					0	0	0	0	tr|A0A0H3MAB5|A0A0H3MAB5_MYCBP	tr|A0A0H3MAB5|A0A0H3MAB5_MYCBP	tr|A0A0H3MAB5|A0A0H3MAB5_MYCBP	MULTI-MSMS	160318_PknG1_F2_12uL	2	PknG1	692.89	2	692.893366	1383.77218	45102.71	-0.4951	-0.00034305	-0.49595	-0.00034364	-0.99105	-0.00068669	692.892570249856	56.101	0.57548	56.508	56.204	56.78	0.40742					69	49	2	0	0	0	0.001298	1	14357
AAALNIVPTSTGAAK	15	Unmodified	_AAALNIVPTSTGAAK_					0	0	0	0	tr|A0A0H3MAB5|A0A0H3MAB5_MYCBP	tr|A0A0H3MAB5|A0A0H3MAB5_MYCBP	tr|A0A0H3MAB5|A0A0H3MAB5_MYCBP	MULTI-MSMS	160318_PknG1_F3_8ul	3	PknG1	692.89	2	692.893366	1383.77218	43461.26	-0.83826	-0.00058083	1.1385	0.00078885	0.30023	0.00020803	692.89340734101	56.411	0.86274	56.768	56.303	57.166	0.35699					100	49	3	0	0	0	9.8167E-05	1	14433
AAALNIVPTSTGAAK	15	Unmodified	_AAALNIVPTSTGAAK_					0	0	0	0	tr|A0A0H3MAB5|A0A0H3MAB5_MYCBP	tr|A0A0H3MAB5|A0A0H3MAB5_MYCBP	tr|A0A0H3MAB5|A0A0H3MAB5_MYCBP	MULTI-MSMS	160318_PknG2_F1_3ul	1	PknG2	692.89	2	692.893366	1383.77218	42441.27	-1.8607	-0.0012893	0.4518	0.00031305	-1.4089	-0.00097621	692.893184451902	58.153	1.2125	57.251	56.851	58.063	-0.90214					134	51	4	0	0	0	1.5639E-05	2	16089
AAALNIVPTSTGAAK	15	Unmodified	_AAALNIVPTSTGAAK_					0	0	0	0	tr|A0A0H3MAB5|A0A0H3MAB5_MYCBP	tr|A0A0H3MAB5|A0A0H3MAB5_MYCBP	tr|A0A0H3MAB5|A0A0H3MAB5_MYCBP	MULTI-MATCH	160318_BCG_Wt3_F2_4ul	2	BCG_Wt3		2	692.893366	1383.77218	43761.13	-0.46473	-0.00032201	1.2076	0.00083674	0.74287	0.00051473	693.395144523058	56.838	0.11803	57.245	57.184	57.302	0.40723	0.41396	0.00090141	NaN	98.943	7	4	2	NaN	NaN	NaN	NaN	0
AAALNIVPTSTGAAK	15	Unmodified	_AAALNIVPTSTGAAK_					0	0	0	0	tr|A0A0H3MAB5|A0A0H3MAB5_MYCBP	tr|A0A0H3MAB5|A0A0H3MAB5_MYCBP	tr|A0A0H3MAB5|A0A0H3MAB5_MYCBP	MULTI-MATCH	160318_PknG2_F3_4ul	3	PknG2		2	692.893366	1383.77218	43527.04	-1.5212	-0.0010541	1.224	0.00084807	-0.29727	-0.00020598	692.894530987296	57.481	1.0591	56.983	56.751	57.81	-0.49809	0.15183	0.00092408	NaN	98.943	74	50	2	NaN	NaN	NaN	NaN	0
AAALNIVPTSTGAAK	15	Phospho (STY)	_AAALNIVPTS(ph)TGAAK_		AAALNIVPT(0.11)S(0.445)T(0.445)GAAK		AAALNIVPT(-6.07)S(0)T(0)GAAK	0	0	1	0	tr|A0A0H3MAB5|A0A0H3MAB5_MYCBP	tr|A0A0H3MAB5|A0A0H3MAB5_MYCBP	tr|A0A0H3MAB5|A0A0H3MAB5_MYCBP	MULTI-MSMS	160318_BCG_Wt2_F4_4ul	3	BCG_Wt2	732.88	2	732.876531	1463.73851	43940.23	-0.066049	-4.8406E-05	-0.39684	-0.00029084	-0.46289	-0.00033924	732.876112111114	62.503	0.50091	61.495	61.085	61.586	-1.0086					33	22	2	0	0	0	1.0007E-05	1	16918
AAALNIVPTSTGAAKAIGLVMPQLK	25	Unmodified	_AAALNIVPTSTGAAKAIGLVMPQLK_					0	0	0	1	tr|A0A0H3MAB5|A0A0H3MAB5_MYCBP	tr|A0A0H3MAB5|A0A0H3MAB5_MYCBP	tr|A0A0H3MAB5|A0A0H3MAB5_MYCBP	MULTI-MSMS	160318_BCG_Wt3_F1_3ul	1	BCG_Wt3	813.14	3	812.473327	2434.39815	41079.37	-0.13766	-0.00011184	-0.12195	-9.908E-05	-0.25961	-0.00021092	812.807039905965	79.94	0.76474	80.19	79.885	80.65	0.24959					55	31	3	0	0	0	0.01279	1	26289
AAALNWDTTAPATVLVGTPAPGPNGSNSDGDSER	34	Unmodified	_AAALNWDTTAPATVLVGTPAPGPNGSNSDGDSER_					0	0	0	0	tr|A0A0H3M5U7|A0A0H3M5U7_MYCBP	tr|A0A0H3M5U7|A0A0H3M5U7_MYCBP	tr|A0A0H3M5U7|A0A0H3M5U7_MYCBP	MULTI-MSMS	160318_BCG_Wt2_F2_4ul	2	BCG_Wt2	1104.52	3	1103.85879	3308.55454	33853.29	-1.1445	-0.0012634	-0.52904	-0.00058398	-1.6735	-0.0018473	1104.52686528462	78.789	0.99637	78.438	77.811	78.807	-0.35118					76	41	3	0	0	0	0.0095224	1	24793
AAALNWDTTAPATVLVGTPAPGPNGSNSDGDSER	34	Unmodified	_AAALNWDTTAPATVLVGTPAPGPNGSNSDGDSER_					0	0	0	0	tr|A0A0H3M5U7|A0A0H3M5U7_MYCBP	tr|A0A0H3M5U7|A0A0H3M5U7_MYCBP	tr|A0A0H3M5U7|A0A0H3M5U7_MYCBP	MULTI-MSMS	160318_BCG_Wt3_F2_4ul	2	BCG_Wt3	1104.19	3	1103.85879	3308.55454	33547.36	-1.0185	-0.0011243	-0.10287	-0.00011355	-1.1214	-0.0012379	1104.19239907033	75.093	0.57097	75.501	75.162	75.733	0.40827					76	23	5	0	0	0	0.004588	1	23393
AAALNWDTTAPATVLVGTPAPGPNGSNSDGDSER	34	Unmodified	_AAALNWDTTAPATVLVGTPAPGPNGSNSDGDSER_					0	0	0	0	tr|A0A0H3M5U7|A0A0H3M5U7_MYCBP	tr|A0A0H3M5U7|A0A0H3M5U7_MYCBP	tr|A0A0H3M5U7|A0A0H3M5U7_MYCBP	MULTI-MSMS	160318_PknG1_F3_8ul	3	PknG1	1104.19	3	1103.85879	3308.55454	31794.29	-0.8001	-0.0008832	-1.9615	-0.0021653	-2.7617	-0.0030485	1104.52393259401	76.434	0.59576	76.09	75.787	76.382	-0.3442					36	24	2	0	0	0	0.032195	1	23666
AAALNWDTTAPATVLVGTPAPGPNGSNSDGDSER	34	Unmodified	_AAALNWDTTAPATVLVGTPAPGPNGSNSDGDSER_					0	0	0	0	tr|A0A0H3M5U7|A0A0H3M5U7_MYCBP	tr|A0A0H3M5U7|A0A0H3M5U7_MYCBP	tr|A0A0H3M5U7|A0A0H3M5U7_MYCBP	MULTI-MSMS	160318_PknG4_F1_3ul	1	PknG4	1104.53	3	1103.85879	3308.55454	34027.91	-0.48348	-0.00053369	0.20802	0.00022962	-0.27546	-0.00030407	1104.52695397661	75.244	0.5598	75.591	75.279	75.839	0.34646					63	23	4	0	0	0	1.435E-25	1	23398
AAALNWDTTAPATVLVGTPAPGPNGSNSDGDSER	34	Unmodified	_AAALNWDTTAPATVLVGTPAPGPNGSNSDGDSER_					0	0	0	0	tr|A0A0H3M5U7|A0A0H3M5U7_MYCBP	tr|A0A0H3M5U7|A0A0H3M5U7_MYCBP	tr|A0A0H3M5U7|A0A0H3M5U7_MYCBP	MULTI-MATCH	160318_BCG_Wt3_F1_3ul	1	BCG_Wt3		3	1103.85879	3308.55454	31436.56	0.14396	0.00015891	2.92	0.0032233	3.064	0.0033822	1104.53152323804	75.293	0.14092	75.443	75.336	75.477	0.14938	-0.24215	0.0095708	NaN	22.866	9	5	2	NaN	NaN	NaN	NaN	0
AAALNWDTTAPATVLVGTPAPGPNGSNSDGDSER	34	Unmodified	_AAALNWDTTAPATVLVGTPAPGPNGSNSDGDSER_					0	0	0	0	tr|A0A0H3M5U7|A0A0H3M5U7_MYCBP	tr|A0A0H3M5U7|A0A0H3M5U7_MYCBP	tr|A0A0H3M5U7|A0A0H3M5U7_MYCBP	MULTI-MATCH	160318_PknG4_F2_4ul	2	PknG4		3	1103.85879	3308.55454	33964.18	-0.59979	-0.00066208	-0.57717	-0.00063711	-1.177	-0.0012992	1104.19312096701	75.691	0.50938	75.799	75.467	75.977	0.10759	0.11426	-0.0020105	NaN	22.866	44	20	3	NaN	NaN	NaN	NaN	0
AAALSNNLALPILADEHYVLAGGSAGAR	28	Unmodified	_AAALSNNLALPILADEHYVLAGGSAGAR_					0	0	0	0	sp|A1KHW1|MSHB_MYCBP	sp|A1KHW1|MSHB_MYCBP	sp|A1KHW1|MSHB_MYCBP	MULTI-MSMS	160318_BCG_Wt4_F1_3ul	1	BCG_Wt4	912.82	3	912.487352	2734.44023	37167.39	-0.38559	-0.00035184	-0.2139	-0.00019518	-0.59949	-0.00054703	912.822973962472	80.854	0.6423	81.143	80.899	81.542	0.28944					74	26	4	0	0	0	2.6329E-05	1	26379
AAALSNNLALPILADEHYVLAGGSAGAR	28	Unmodified	_AAALSNNLALPILADEHYVLAGGSAGAR_					0	0	0	0	sp|A1KHW1|MSHB_MYCBP	sp|A1KHW1|MSHB_MYCBP	sp|A1KHW1|MSHB_MYCBP	MULTI-MATCH	160318_BCG_Wt2_F1_3ul	1	BCG_Wt2		3	912.487352	2734.44023	35822.86	0.48525	0.00044279	-3.7126	-0.0033877	-3.2274	-0.0029449	912.818331438453	81.377	0.07016	81.377	81.333	81.403	-7.6294E-06	0.11675	-0.0076935	NaN	34.781	4	2	2	NaN	NaN	NaN	NaN	0
AAALVELLSPFEADEGK	17	Unmodified	_AAALVELLSPFEADEGK_					0	0	0	0	tr|A0A0H3M1C0|A0A0H3M1C0_MYCBP	tr|A0A0H3M1C0|A0A0H3M1C0_MYCBP	tr|A0A0H3M1C0|A0A0H3M1C0_MYCBP	MULTI-SECPEP	160318_PknG4_F1_3ul	1	PknG4	880.93	2	880.459267	1758.90398	NaN	0.17797	0.0001567	2.1269	0.0018727	2.3049	0.0020294	880.460797473927	82.758	0.52405	83.004	82.816	83.34	0.24625					49	21	4	0	0	0	5.6038E-06	1	27109
AAAMMVPEHAGGFK	14	Unmodified	_AAAMMVPEHAGGFK_					0	0	0	0	tr|A0A0H3M7H4|A0A0H3M7H4_MYCBP	tr|A0A0H3M7H4|A0A0H3M7H4_MYCBP	tr|A0A0H3M7H4|A0A0H3M7H4_MYCBP	MULTI-MSMS	160318_BCG_Wt4_F1_3ul	1	BCG_Wt4	708.7	2	708.841765	1415.66898	39793.8	-1.105	-0.00078327	4.0604	0.0028782	2.9554	0.0020949	708.844144958176	53.176	0.562	53.565	53.343	53.905	0.38952					38	25	2	0	0	0	0.026331	2	13572
AAAMPTEESEAK	12	Unmodified	_AAAMPTEESEAK_					0	0	0	0	sp|A1KPE2|RL17_MYCBP	sp|A1KPE2|RL17_MYCBP	sp|A1KPE2|RL17_MYCBP	MULTI-SECPEP	160318_BCG_Wt4_F1_3ul	1	BCG_Wt4	617.36	2	617.784635	1233.55472	43972.73	-0.97706	-0.00060361	-1.0494	-0.0006483	-2.0264	-0.0012519	617.783833711947	35.911	1.1066	34.296	33.889	34.995	-1.6147					181	71	3	0	0	0	0.013356	1	5729
AAAMPTEESEAK	12	Unmodified	_AAAMPTEESEAK_					0	0	0	0	sp|A1KPE2|RL17_MYCBP	sp|A1KPE2|RL17_MYCBP	sp|A1KPE2|RL17_MYCBP	MULTI-MSMS	160318_PknG1_F3_8ul	3	PknG1	617.78	2	617.784635	1233.55472	43337.92	-0.37872	-0.00023397	-2.5098	-0.0015505	-2.8885	-0.0017845	617.782957617216	34.077	1.1467	34.434	34.056	35.203	0.35696					175	74	3	0	0	0	0.00043832	1	4545
AAAMPTEESEAK	12	Unmodified	_AAAMPTEESEAK_					0	0	0	0	sp|A1KPE2|RL17_MYCBP	sp|A1KPE2|RL17_MYCBP	sp|A1KPE2|RL17_MYCBP	MULTI-MSMS	160318_PknG2_F1_3ul	1	PknG2	617.78	2	617.784635	1233.55472	46480.46	-0.31926	-0.00019723	-1.5444	-0.00095413	-1.8637	-0.0011514	617.782886535407	36.112	0.5992	34.756	34.459	35.058	-1.3564					63	32	3	0	0	0	0.016882	1	5767
AAAMPTEESEAK	12	Unmodified	_AAAMPTEESEAK_					0	0	0	0	sp|A1KPE2|RL17_MYCBP	sp|A1KPE2|RL17_MYCBP	sp|A1KPE2|RL17_MYCBP	MULTI-MSMS	160318_PknG2_F2_4ul	2	PknG2	617.78	2	617.784635	1233.55472	43924.68	-0.34788	-0.00021491	-1.6975	-0.0010487	-2.0454	-0.0012636	617.783493839038	35.152	1.218	34.456	33.949	35.167	-0.69564					244	95	3	0	0	0	0.00094455	1	4712
AAAMPTEESEAK	12	Unmodified	_AAAMPTEESEAK_					0	0	0	0	sp|A1KPE2|RL17_MYCBP	sp|A1KPE2|RL17_MYCBP	sp|A1KPE2|RL17_MYCBP	MULTI-MSMS	160318_PknG2_F3_4ul	3	PknG2	617.78	2	617.784635	1233.55472	44330.5	-0.37552	-0.00023199	-1.0176	-0.00062868	-1.3932	-0.00086067	617.783962259397	35.083	1.389	34.585	34.063	35.452	-0.49831					244	94	3	0	0	0	0.0027343	1	4778
AAAMPTEESEAK	12	Unmodified	_AAAMPTEESEAK_					0	0	0	0	sp|A1KPE2|RL17_MYCBP	sp|A1KPE2|RL17_MYCBP	sp|A1KPE2|RL17_MYCBP	MULTI-MSMS	160318_PknG4_F1_3ul	1	PknG4	617.78	2	617.784635	1233.55472	44261.4	0.18728	0.0001157	-0.89473	-0.00055275	-0.70745	-0.00043705	617.784020602565	35.217	1.7725	34.361	33.908	35.681	-0.85609					260	103	3	0	0	0	3.4607E-11	2	4863
AAAMPTEESEAK	12	Unmodified	_AAAMPTEESEAK_					0	0	0	0	sp|A1KPE2|RL17_MYCBP	sp|A1KPE2|RL17_MYCBP	sp|A1KPE2|RL17_MYCBP	MULTI-MSMS	160318_PknG4_F2_4ul	2	PknG4	617.78	2	617.784635	1233.55472	44282.64	-0.15221	-9.4035E-05	-0.57847	-0.00035737	-0.73069	-0.00045141	617.78430587512	34.148	2.4275	34.256	33.671	36.098	0.10735					530	221	3	0	0	0	1.9533E-07	3	4178
AAAMPTEESEAK	12	Unmodified	_AAAMPTEESEAK_					0	0	0	0	sp|A1KPE2|RL17_MYCBP	sp|A1KPE2|RL17_MYCBP	sp|A1KPE2|RL17_MYCBP	MULTI-MSMS	160318_PknG4_F3_4ul	3	PknG4	617.78	2	617.784635	1233.55472	44058.13	-0.049227	-3.0412E-05	-0.35583	-0.00021983	-0.40506	-0.00025024	617.784423688692	34.782	1.8303	34.437	33.96	35.791	-0.34471					491	219	3	0	0	0	0.00020634	2	3702
AAAMPTEESEAKPAEEGDVVGASEPDAK	28	Oxidation (M)	_AAAM(ox)PTEESEAKPAEEGDVVGASEPDAK_	AAAM(1)PTEESEAKPAEEGDVVGASEPDAK		AAAM(71.93)PTEESEAKPAEEGDVVGASEPDAK		0	1	0	1	sp|A1KPE2|RL17_MYCBP	sp|A1KPE2|RL17_MYCBP	sp|A1KPE2|RL17_MYCBP	MULTI-MSMS	160318_BCG_Wt2_F1_3ul	1	BCG_Wt2	935.09	3	934.758914	2801.25491	36553.92	-0.31607	-0.00029544	0.23974	0.0002241	-0.07632	-7.1341E-05	935.093714857453	47.25	0.97446	47.25	46.968	47.943	-3.8147E-06					270	75	5	0	0	0	2.8892E-15	1	10527
AAAMPTEESEAKPAEEGDVVGASEPDAK	28	Oxidation (M)	_AAAM(ox)PTEESEAKPAEEGDVVGASEPDAK_	AAAM(1)PTEESEAKPAEEGDVVGASEPDAK		AAAM(128.89)PTEESEAKPAEEGDVVGASEPDAK		0	1	0	1	sp|A1KPE2|RL17_MYCBP	sp|A1KPE2|RL17_MYCBP	sp|A1KPE2|RL17_MYCBP	MULTI-MSMS	160318_BCG_Wt2_F4_4ul	3	BCG_Wt2	935.09	3	934.758914	2801.25491	36379	-0.91441	-0.00085476	-0.30138	-0.00028172	-1.2158	-0.0011365	935.092999476298	48.144	2.4304	47.035	46.539	48.969	-1.1089					585	114	8	0	0	0	2.236E-59	3	10529
AAAMPTEESEAKPAEEGDVVGASEPDAK	28	Oxidation (M)	_AAAM(ox)PTEESEAKPAEEGDVVGASEPDAK_	AAAM(1)PTEESEAKPAEEGDVVGASEPDAK		AAAM(112.39)PTEESEAKPAEEGDVVGASEPDAK		0	1	0	1	sp|A1KPE2|RL17_MYCBP	sp|A1KPE2|RL17_MYCBP	sp|A1KPE2|RL17_MYCBP	MULTI-MSMS	160318_BCG_Wt3_F1_3ul	1	BCG_Wt3	935.09	3	934.758914	2801.25491	36208.33	-0.44497	-0.00041594	-0.48959	-0.00045765	-0.93456	-0.00087359	935.092888410108	47.422	1.8582	46.87	46.39	48.249	-0.55216					344	85	6	0	0	0	3.249E-47	1	11162
AAAMPTEESEAKPAEEGDVVGASEPDAK	28	Oxidation (M)	_AAAM(ox)PTEESEAKPAEEGDVVGASEPDAK_	AAAM(1)PTEESEAKPAEEGDVVGASEPDAK		AAAM(118.57)PTEESEAKPAEEGDVVGASEPDAK		0	1	0	1	sp|A1KPE2|RL17_MYCBP	sp|A1KPE2|RL17_MYCBP	sp|A1KPE2|RL17_MYCBP	MULTI-MSMS	160318_BCG_Wt3_F2_4ul	2	BCG_Wt3	935.09	3	934.758914	2801.25491	36622.36	-0.81255	-0.00075954	-0.25078	-0.00023442	-1.0633	-0.00099396	935.093021255541	47.034	1.7691	47.141	46.661	48.43	0.10672					429	84	7	0	0	0	1.6187E-47	1	10431
AAAMPTEESEAKPAEEGDVVGASEPDAK	28	Oxidation (M)	_AAAM(ox)PTEESEAKPAEEGDVVGASEPDAK_	AAAM(1)PTEESEAKPAEEGDVVGASEPDAK		AAAM(89.05)PTEESEAKPAEEGDVVGASEPDAK		0	1	0	1	sp|A1KPE2|RL17_MYCBP	sp|A1KPE2|RL17_MYCBP	sp|A1KPE2|RL17_MYCBP	MULTI-MSMS	160318_BCG_Wt3_F4_4ul	3	BCG_Wt3	935.09	3	934.758914	2801.25491	36104.86	-1.2644	-0.0011819	-0.1253	-0.00011713	-1.3897	-0.001299	935.093212418856	47.908	2.2551	47.765	47.127	49.382	-0.14313					567	130	6	0	0	0	1.5524E-27	1	9578
AAAMPTEESEAKPAEEGDVVGASEPDAK	28	Oxidation (M)	_AAAM(ox)PTEESEAKPAEEGDVVGASEPDAK_	AAAM(1)PTEESEAKPAEEGDVVGASEPDAK		AAAM(74.29)PTEESEAKPAEEGDVVGASEPDAK		0	1	0	1	sp|A1KPE2|RL17_MYCBP	sp|A1KPE2|RL17_MYCBP	sp|A1KPE2|RL17_MYCBP	MULTI-MSMS	160318_BCG_Wt4_F4_4ul	3	BCG_Wt4	935.09	3	934.758914	2801.25491	36502.18	-0.88674	-0.00082889	-0.07441	-6.9555E-05	-0.96115	-0.00089844	935.093376266423	50.008	1.8943	48.463	47.692	49.586	-1.545					382	94	5	0	0	0	8.4035E-16	2	11657
AAAMPTEESEAKPAEEGDVVGASEPDAK	28	Oxidation (M)	_AAAM(ox)PTEESEAKPAEEGDVVGASEPDAK_	AAAM(1)PTEESEAKPAEEGDVVGASEPDAK		AAAM(132.28)PTEESEAKPAEEGDVVGASEPDAK		0	1	0	1	sp|A1KPE2|RL17_MYCBP	sp|A1KPE2|RL17_MYCBP	sp|A1KPE2|RL17_MYCBP	MULTI-MSMS	160318_PknG1_F2_12uL	2	PknG1	935.09	3	934.758914	2801.25491	36443.1	-0.35182	-0.00032887	-0.80717	-0.00075451	-1.159	-0.0010834	935.092512773027	47.291	2.0095	47.398	46.966	48.976	0.10679					481	100	7	0	0	0	1.3096E-59	1	10466
AAAMPTEESEAKPAEEGDVVGASEPDAK	28	Oxidation (M)	_AAAM(ox)PTEESEAKPAEEGDVVGASEPDAK_	AAAM(1)PTEESEAKPAEEGDVVGASEPDAK		AAAM(107.01)PTEESEAKPAEEGDVVGASEPDAK		0	1	0	1	sp|A1KPE2|RL17_MYCBP	sp|A1KPE2|RL17_MYCBP	sp|A1KPE2|RL17_MYCBP	MULTI-MSMS	160318_PknG1_F3_8ul	3	PknG1	935.09	3	934.758914	2801.25491	36468.8	-0.75095	-0.00070195	-0.36955	-0.00034544	-1.1205	-0.0010474	935.092743948939	47.078	1.7049	47.235	46.822	48.527	0.15656					377	80	7	0	0	0	7.0644E-37	1	10352
AAAMPTEESEAKPAEEGDVVGASEPDAK	28	Oxidation (M)	_AAAM(ox)PTEESEAKPAEEGDVVGASEPDAK_	AAAM(1)PTEESEAKPAEEGDVVGASEPDAK		AAAM(108.5)PTEESEAKPAEEGDVVGASEPDAK		0	1	0	1	sp|A1KPE2|RL17_MYCBP	sp|A1KPE2|RL17_MYCBP	sp|A1KPE2|RL17_MYCBP	MULTI-MSMS	160318_PknG2_F3_4ul	3	PknG2	935.09	3	934.758914	2801.25491	36126.61	-1.025	-0.00095812	-0.81198	-0.00075901	-1.837	-0.0017171	935.092579728552	48.218	2.3561	47.419	46.902	49.258	-0.79879					642	124	8	0	0	0	5.0983E-37	2	10324
AAAMPTEESEAKPAEEGDVVGASEPDAK	28	Oxidation (M)	_AAAM(ox)PTEESEAKPAEEGDVVGASEPDAK_	AAAM(1)PTEESEAKPAEEGDVVGASEPDAK		AAAM(128.06)PTEESEAKPAEEGDVVGASEPDAK		0	1	0	1	sp|A1KPE2|RL17_MYCBP	sp|A1KPE2|RL17_MYCBP	sp|A1KPE2|RL17_MYCBP	MULTI-MSMS	160318_PknG4_F1_3ul	1	PknG4	935.09	3	934.758914	2801.25491	36505.93	-1.0621	-0.00099276	0.11887	0.00011112	-0.94318	-0.00088164	935.093304698396	47.282	1.4498	47.228	46.805	48.255	-0.05439					310	65	7	0	0	0	2.4622E-59	2	10370
AAAMPTEESEAKPAEEGDVVGASEPDAK	28	Oxidation (M)	_AAAM(ox)PTEESEAKPAEEGDVVGASEPDAK_					0	1	0	1	sp|A1KPE2|RL17_MYCBP	sp|A1KPE2|RL17_MYCBP	sp|A1KPE2|RL17_MYCBP	MULTI-MATCH	160318_BCG_Wt2_F1_3ul	1	BCG_Wt2		3	934.758914	2801.25491	37210.74	-0.50494	-0.00047199	0.17019	0.00015909	-0.33474	-0.00031291	935.093140177049	48.122	0.058113	48.122	48.078	48.136	0	-0.07803	0.0010345	NaN	89.055	6	5	2	NaN	NaN	NaN	NaN	0
AAAMPTEESEAKPAEEGDVVGASEPDAK	28	Unmodified	_AAAMPTEESEAKPAEEGDVVGASEPDAK_					0	0	0	1	sp|A1KPE2|RL17_MYCBP	sp|A1KPE2|RL17_MYCBP	sp|A1KPE2|RL17_MYCBP	MULTI-MSMS	160318_BCG_Wt2_F1_3ul	1	BCG_Wt2	929.76	3	929.427276	2785.26	36606.91	-0.68584	-0.00063744	0.28234	0.00026241	-0.40351	-0.00037503	929.762066525837	52.919	1.3439	52.919	52.525	53.869	0					344	80	7	0	0	0	1.63E-37	3	13087
AAAMPTEESEAKPAEEGDVVGASEPDAK	28	Unmodified	_AAAMPTEESEAKPAEEGDVVGASEPDAK_					0	0	0	1	sp|A1KPE2|RL17_MYCBP	sp|A1KPE2|RL17_MYCBP	sp|A1KPE2|RL17_MYCBP	MULTI-MSMS	160318_BCG_Wt2_F2_4ul	2	BCG_Wt2	929.76	3	929.427276	2785.26	38839.85	-1.9081	-0.0017734	0.48022	0.00044633	-1.4279	-0.0013271	929.762414969243	55.3	0.69762	54.448	54.224	54.921	-0.85241					49	30	3	0	0	0	0.064583	1	14230
AAAMPTEESEAKPAEEGDVVGASEPDAK	28	Unmodified	_AAAMPTEESEAKPAEEGDVVGASEPDAK_					0	0	0	1	sp|A1KPE2|RL17_MYCBP	sp|A1KPE2|RL17_MYCBP	sp|A1KPE2|RL17_MYCBP	MULTI-MSMS	160318_BCG_Wt2_F2_4ul	2	BCG_Wt2	929.76	3	929.427276	2785.26	35410.91	-0.36506	-0.0003393	0.46083	0.00042831	0.095776	8.9017E-05	929.762566192451	67.13	4.3606	66.378	63.228	67.589	-0.75217					489	184	5	0	0	0	1.5234E-20	7	19703
AAAMPTEESEAKPAEEGDVVGASEPDAK	28	Unmodified	_AAAMPTEESEAKPAEEGDVVGASEPDAK_					0	0	0	1	sp|A1KPE2|RL17_MYCBP	sp|A1KPE2|RL17_MYCBP	sp|A1KPE2|RL17_MYCBP	MULTI-MSMS	160318_BCG_Wt2_F4_4ul	3	BCG_Wt2	929.76	3	929.427276	2785.26	35971.3	-1.0884	-0.0010116	-0.031432	-2.9214E-05	-1.1199	-0.0010408	929.761697028978	55.295	6.9781	54.487	52.583	59.561	-0.80817					1624	347	8	0	0	0	1.6843E-72	13	13433
AAAMPTEESEAKPAEEGDVVGASEPDAK	28	Unmodified	_AAAMPTEESEAKPAEEGDVVGASEPDAK_					0	0	0	1	sp|A1KPE2|RL17_MYCBP	sp|A1KPE2|RL17_MYCBP	sp|A1KPE2|RL17_MYCBP	MULTI-MSMS	160318_BCG_Wt3_F1_3ul	1	BCG_Wt3	929.76	3	929.427276	2785.26	36452.55	-0.45977	-0.00042732	-0.67744	-0.00062963	-1.1372	-0.001057	929.761129029994	53.151	1.8603	52.999	52.489	54.35	-0.15129					367	84	7	0	0	0	1.129E-61	4	13856
AAAMPTEESEAKPAEEGDVVGASEPDAK	28	Unmodified	_AAAMPTEESEAKPAEEGDVVGASEPDAK_					0	0	0	1	sp|A1KPE2|RL17_MYCBP	sp|A1KPE2|RL17_MYCBP	sp|A1KPE2|RL17_MYCBP	MULTI-MSMS	160318_BCG_Wt3_F2_4ul	2	BCG_Wt3	929.76	3	929.427276	2785.26	36244.72	-0.24093	-0.00022393	-0.63598	-0.0005911	-0.87691	-0.00081503	929.761233166923	52.415	4.1869	52.722	52.065	56.252	0.30719					849	178	9	0	0	0	1.5396E-101	7	12941
AAAMPTEESEAKPAEEGDVVGASEPDAK	28	Unmodified	_AAAMPTEESEAKPAEEGDVVGASEPDAK_					0	0	0	1	sp|A1KPE2|RL17_MYCBP	sp|A1KPE2|RL17_MYCBP	sp|A1KPE2|RL17_MYCBP	MULTI-MSMS	160318_BCG_Wt3_F2_4ul	2	BCG_Wt3	1394.64	2	1393.63728	2785.26	30157.75	-1.099	-0.0015316	0.15703	0.00021884	-0.94197	-0.0013128	1394.1391258136	52.383	1.1923	52.69	52.306	53.498	0.30719					216	50	6	0	0	0	1.2965E-19	1	12997
AAAMPTEESEAKPAEEGDVVGASEPDAK	28	Unmodified	_AAAMPTEESEAKPAEEGDVVGASEPDAK_					0	0	0	1	sp|A1KPE2|RL17_MYCBP	sp|A1KPE2|RL17_MYCBP	sp|A1KPE2|RL17_MYCBP	MULTI-MSMS	160318_BCG_Wt3_F4_4ul	3	BCG_Wt3	929.76	3	929.427276	2785.26	36008.95	-1.1795	-0.0010962	-0.0099399	-9.2384E-06	-1.1894	-0.0011055	929.761730590479	54.155	6.4589	54.412	52.568	59.027	0.25781					1568	374	7	0	0	0	7.5594E-87	11	12427
AAAMPTEESEAKPAEEGDVVGASEPDAK	28	Unmodified	_AAAMPTEESEAKPAEEGDVVGASEPDAK_					0	0	0	1	sp|A1KPE2|RL17_MYCBP	sp|A1KPE2|RL17_MYCBP	sp|A1KPE2|RL17_MYCBP	MULTI-MSMS	160318_BCG_Wt4_F1_3ul	1	BCG_Wt4	929.76	3	929.427276	2785.26	36014.79	-1.7608	-0.0016366	-0.12868	-0.0001196	-1.8895	-0.0017562	929.761559917543	52.413	2.1041	52.802	52.319	54.423	0.38952					391	100	7	0	0	0	1.4968E-72	3	13236
AAAMPTEESEAKPAEEGDVVGASEPDAK	28	Unmodified	_AAAMPTEESEAKPAEEGDVVGASEPDAK_					0	0	0	1	sp|A1KPE2|RL17_MYCBP	sp|A1KPE2|RL17_MYCBP	sp|A1KPE2|RL17_MYCBP	MULTI-MSMS	160318_BCG_Wt4_F2_4ul	2	BCG_Wt4	929.76	3	929.427276	2785.26	36316.6	-0.85678	-0.00079632	0.15918	0.00014794	-0.69761	-0.00064838	929.761964219785	53.091	2.4024	53.485	52.785	55.187	0.3945					859	188	6	0	0	0	1.5119E-15	3	10817
AAAMPTEESEAKPAEEGDVVGASEPDAK	28	Unmodified	_AAAMPTEESEAKPAEEGDVVGASEPDAK_					0	0	0	1	sp|A1KPE2|RL17_MYCBP	sp|A1KPE2|RL17_MYCBP	sp|A1KPE2|RL17_MYCBP	MULTI-MSMS	160318_BCG_Wt4_F4_4ul	3	BCG_Wt4	929.76	3	929.427276	2785.26	36306.18	-1.0351	-0.00096205	0.25262	0.00023479	-0.78248	-0.00072726	929.76175035793	56.223	3.8926	55.078	52.99	56.883	-1.1441					818	188	6	0	0	0	1.1677E-21	6	14576
AAAMPTEESEAKPAEEGDVVGASEPDAK	28	Unmodified	_AAAMPTEESEAKPAEEGDVVGASEPDAK_					0	0	0	1	sp|A1KPE2|RL17_MYCBP	sp|A1KPE2|RL17_MYCBP	sp|A1KPE2|RL17_MYCBP	MULTI-MSMS	160318_PknG1_F1_8ul	1	PknG1	929.76	3	929.427276	2785.26	36638.38	-0.86981	-0.00080843	0.032062	2.9799E-05	-0.83775	-0.00077863	929.761648496467	56.646	1.2831	55.795	54.676	55.959	-0.85158					533	138	5	0	0	0	0.011627	3	10605
AAAMPTEESEAKPAEEGDVVGASEPDAK	28	Unmodified	_AAAMPTEESEAKPAEEGDVVGASEPDAK_					0	0	0	1	sp|A1KPE2|RL17_MYCBP	sp|A1KPE2|RL17_MYCBP	sp|A1KPE2|RL17_MYCBP	MULTI-MSMS	160318_PknG1_F2_12uL	2	PknG1	929.76	3	929.427276	2785.26	35947.78	-0.79116	-0.00073533	-0.48799	-0.00045355	-1.2791	-0.0011889	929.761321931398	54.438	3.3766	54.645	53.044	56.421	0.20702					880	168	7	0	0	0	8.2928E-48	7	13770
AAAMPTEESEAKPAEEGDVVGASEPDAK	28	Unmodified	_AAAMPTEESEAKPAEEGDVVGASEPDAK_					0	0	0	1	sp|A1KPE2|RL17_MYCBP	sp|A1KPE2|RL17_MYCBP	sp|A1KPE2|RL17_MYCBP	MULTI-MSMS	160318_PknG1_F3_8ul	3	PknG1	930.09	3	929.427276	2785.26	35968.38	-0.84719	-0.0007874	-0.42308	-0.00039322	-1.2703	-0.0011806	929.7613867286	53.15	4.1025	53.507	52.599	56.701	0.35702					841	186	8	0	0	0	1.7262E-73	7	12818
AAAMPTEESEAKPAEEGDVVGASEPDAK	28	Unmodified	_AAAMPTEESEAKPAEEGDVVGASEPDAK_					0	0	0	1	sp|A1KPE2|RL17_MYCBP	sp|A1KPE2|RL17_MYCBP	sp|A1KPE2|RL17_MYCBP	MULTI-MSMS	160318_PknG2_F1_3ul	1	PknG2	929.76	3	929.427276	2785.26	36428.96	-1.3542	-0.0012586	0.47887	0.00044508	-0.87532	-0.00081355	929.761873534448	54.205	2.9799	53.003	52.524	55.504	-1.2027					425	145	5	0	0	0	4.6167E-15	2	14241
AAAMPTEESEAKPAEEGDVVGASEPDAK	28	Unmodified	_AAAMPTEESEAKPAEEGDVVGASEPDAK_					0	0	0	1	sp|A1KPE2|RL17_MYCBP	sp|A1KPE2|RL17_MYCBP	sp|A1KPE2|RL17_MYCBP	MULTI-MSMS	160318_PknG2_F2_4ul	2	PknG2	929.76	3	929.427276	2785.26	35975.23	-1.2615	-0.0011725	-0.52598	-0.00048886	-1.7875	-0.0016613	929.761971763243	65.436	4.4636	64.741	62.569	67.032	-0.69556					640	238	3	0	0	0	7.1613E-09	7	17520
AAAMPTEESEAKPAEEGDVVGASEPDAK	28	Unmodified	_AAAMPTEESEAKPAEEGDVVGASEPDAK_					0	0	0	1	sp|A1KPE2|RL17_MYCBP	sp|A1KPE2|RL17_MYCBP	sp|A1KPE2|RL17_MYCBP	MULTI-MSMS	160318_PknG2_F3_4ul	3	PknG2	929.76	3	929.427276	2785.26	35969.89	-0.80515	-0.00074833	-0.40752	-0.00037876	-1.2127	-0.0011271	929.761405079515	54.248	2.9539	53.549	52.5	55.453	-0.69851					892	147	8	0	0	0	4.1248E-60	5	12817
AAAMPTEESEAKPAEEGDVVGASEPDAK	28	Unmodified	_AAAMPTEESEAKPAEEGDVVGASEPDAK_					0	0	0	1	sp|A1KPE2|RL17_MYCBP	sp|A1KPE2|RL17_MYCBP	sp|A1KPE2|RL17_MYCBP	MULTI-MSMS	160318_PknG2_F3_4ul	3	PknG2	929.76	3	929.427276	2785.26	37442.18	-2.6963	-0.002506	0.095585	8.884E-05	-2.6007	-0.0024172	929.761789643613	57.433	0.12486	56.935	56.846	56.971	-0.49809					9	5	2	0	0	0	0.065302	1	14435
AAAMPTEESEAKPAEEGDVVGASEPDAK	28	Unmodified	_AAAMPTEESEAKPAEEGDVVGASEPDAK_					0	0	0	1	sp|A1KPE2|RL17_MYCBP	sp|A1KPE2|RL17_MYCBP	sp|A1KPE2|RL17_MYCBP	MULTI-MSMS	160318_PknG4_F1_3ul	1	PknG4	929.76	3	929.427276	2785.26	36214.53	-0.24317	-0.00022601	-0.37105	-0.00034486	-0.61421	-0.00057087	929.761295177137	52.504	2.245	52.85	52.363	54.608	0.34646					476	96	8	0	0	0	1.9059E-59	4	12822
AAAMPTEESEAKPAEEGDVVGASEPDAK	28	Unmodified	_AAAMPTEESEAKPAEEGDVVGASEPDAK_					0	0	0	1	sp|A1KPE2|RL17_MYCBP	sp|A1KPE2|RL17_MYCBP	sp|A1KPE2|RL17_MYCBP	MULTI-MSMS	160318_PknG4_F1_3ul	1	PknG4	1394.64	2	1393.63728	2785.26	30087.33	-0.70099	-0.00097693	0.5898	0.00082197	-0.11119	-0.00015496	1394.13950155929	52.517	0.79364	52.863	52.5	53.293	0.34646					134	33	5	0	0	0	7.9227E-07	2	12890
AAAMPTEESEAKPAEEGDVVGASEPDAK	28	Unmodified	_AAAMPTEESEAKPAEEGDVVGASEPDAK_					0	0	0	1	sp|A1KPE2|RL17_MYCBP	sp|A1KPE2|RL17_MYCBP	sp|A1KPE2|RL17_MYCBP	MULTI-MSMS	160318_PknG4_F2_4ul	2	PknG4	929.76	3	929.427276	2785.26	36155.86	-0.72964	-0.00067815	-0.32372	-0.00030087	-1.0534	-0.00097902	929.761381115734	53.61	3.4924	54.118	52.89	56.382	0.50824					851	232	5	0	0	0	0.00011021	5	11756
AAAMPTEESEAKPAEEGDVVGASEPDAK	28	Unmodified	_AAAMPTEESEAKPAEEGDVVGASEPDAK_					0	0	0	1	sp|A1KPE2|RL17_MYCBP	sp|A1KPE2|RL17_MYCBP	sp|A1KPE2|RL17_MYCBP	MULTI-MATCH	160318_PknG4_F2_4ul	2	PknG4		3	929.427276	2785.26	37693.67	-0.69244	-0.00064357	-0.60117	-0.00055874	-1.2936	-0.0012023	929.760367151159	55.988	0.53529	56.697	56.542	57.078	0.70863	0.21103	-0.0015242	NaN	19.123	67	34	3	NaN	NaN	NaN	NaN	0
AAAMPTEESEAKPAEEGDVVGASEPDAK	28	Unmodified	_AAAMPTEESEAKPAEEGDVVGASEPDAK_					0	0	0	1	sp|A1KPE2|RL17_MYCBP	sp|A1KPE2|RL17_MYCBP	sp|A1KPE2|RL17_MYCBP	MULTI-MATCH	160318_PknG4_F3_4ul	3	PknG4		3	929.427276	2785.26	36686.97	-0.83229	-0.00077355	-0.0034807	-3.235E-06	-0.83577	-0.00077679	929.761231761636	56.133	0.066238	56.59	56.568	56.635	0.45707	0.10474	0.00014237	NaN	19.123	8	6	2	NaN	NaN	NaN	NaN	0
AAAMPTEESEAKPAEEGDVVGASEPDAKAPEEPPAEAPEN	40	Unmodified	_AAAMPTEESEAKPAEEGDVVGASEPDAKAPEEPPAEAPEN_					0	0	0	2	sp|A1KPE2|RL17_MYCBP	sp|A1KPE2|RL17_MYCBP	sp|A1KPE2|RL17_MYCBP	MULTI-MSMS	160318_BCG_Wt2_F4_4ul	3	BCG_Wt2	1340.27	3	1339.93917	4016.7957	30587.94	-1.7972	-0.0024082	0.21367	0.00028631	-1.5836	-0.0021219	1340.60831496546	62.244	1.6979	61.235	59.779	61.477	-1.0086					240	79	6	0	0	0	0.038613	1	16852
AAAMPTEESEAKPAEEGDVVGASEPDAKAPEEPPAEAPEN	40	Unmodified	_AAAMPTEESEAKPAEEGDVVGASEPDAKAPEEPPAEAPEN_					0	0	0	2	sp|A1KPE2|RL17_MYCBP	sp|A1KPE2|RL17_MYCBP	sp|A1KPE2|RL17_MYCBP	MULTI-MSMS	160318_BCG_Wt3_F1_3ul	1	BCG_Wt3	1005.7	4	1005.2062	4016.7957	34999.68	-0.80727	-0.00081147	-0.077378	-7.7781E-05	-0.88464	-0.00088925	1005.70762798548	58.845	0.81921	58.794	58.403	59.222	-0.051064					43	34	2	0	0	0	0.062773	1	16340
AAAMPTEESEAKPAEEGDVVGASEPDAKAPEEPPAEAPEN	40	Unmodified	_AAAMPTEESEAKPAEEGDVVGASEPDAKAPEEPPAEAPEN_					0	0	0	2	sp|A1KPE2|RL17_MYCBP	sp|A1KPE2|RL17_MYCBP	sp|A1KPE2|RL17_MYCBP	MULTI-MSMS	160318_BCG_Wt3_F2_4ul	2	BCG_Wt3	1005.96	4	1005.2062	4016.7957	34520.09	-0.2028	-0.00020386	-0.45941	-0.0004618	-0.66221	-0.00066566	1005.70650314385	58.182	1.0372	58.589	58.22	59.257	0.40723					174	43	5	0	0	0	0.060761	2	15655
AAAMPTEESEAKPAEEGDVVGASEPDAKAPEEPPAEAPEN	40	Unmodified	_AAAMPTEESEAKPAEEGDVVGASEPDAKAPEEPPAEAPEN_					0	0	0	2	sp|A1KPE2|RL17_MYCBP	sp|A1KPE2|RL17_MYCBP	sp|A1KPE2|RL17_MYCBP	MULTI-MSMS	160318_BCG_Wt3_F2_4ul	2	BCG_Wt3	1340.6	3	1339.93917	4016.7957	30301.65	-1.2732	-0.001706	-0.20605	-0.00027609	-1.4792	-0.001982	1340.60764200863	58.181	1.6027	58.589	58.078	59.681	0.40723					358	67	7	0	0	0	2.2612E-31	1	15671
AAAMPTEESEAKPAEEGDVVGASEPDAKAPEEPPAEAPEN	40	Unmodified	_AAAMPTEESEAKPAEEGDVVGASEPDAKAPEEPPAEAPEN_					0	0	0	2	sp|A1KPE2|RL17_MYCBP	sp|A1KPE2|RL17_MYCBP	sp|A1KPE2|RL17_MYCBP	MULTI-MATCH	160318_BCG_Wt2_F1_3ul	1	BCG_Wt2		3	1339.93917	4016.7957	31458.88	-0.50946	-0.00068264	0.86172	0.0011547	0.35227	0.00047202	1340.27569958676	58.556	0.45795	58.556	58.229	58.687	0	-0.22011	0.0032521	NaN	82.55	25	21	2	NaN	NaN	NaN	NaN	0
AAAMPTEESEAKPAEEGDVVGASEPDAKAPEEPPAEAPEN	40	Unmodified	_AAAMPTEESEAKPAEEGDVVGASEPDAKAPEEPPAEAPEN_					0	0	0	2	sp|A1KPE2|RL17_MYCBP	sp|A1KPE2|RL17_MYCBP	sp|A1KPE2|RL17_MYCBP	MULTI-MATCH	160318_BCG_Wt3_F1_3ul	1	BCG_Wt3		3	1339.93917	4016.7957	30161.35	-1.6528	-0.0022147	0.20951	0.00028073	-1.4433	-0.0019339	1340.60828477568	58.717	0.93793	58.666	58.308	59.246	-0.051064	-0.10976	0.00063029	NaN	82.55	145	39	5	NaN	NaN	NaN	NaN	0
AAAMPTEESEAKPAEEGDVVGASEPDAKAPEEPPAEAPEN	40	Unmodified	_AAAMPTEESEAKPAEEGDVVGASEPDAKAPEEPPAEAPEN_					0	0	0	2	sp|A1KPE2|RL17_MYCBP	sp|A1KPE2|RL17_MYCBP	sp|A1KPE2|RL17_MYCBP	MULTI-MATCH	160318_PknG1_F3_8ul	3	PknG1		3	1339.93917	4016.7957	30281.14	-2.1977	-0.0029448	0.41998	0.00056275	-1.7778	-0.0023821	1340.27346570683	59.237	1.5392	59.294	58.736	60.275	0.056423	0.51746	0.0014764	NaN	82.55	242	64	6	NaN	NaN	NaN	NaN	0
AAAMTASAEYLR	12	Unmodified	_AAAMTASAEYLR_					0	0	0	0	tr|A0A0H3M3K6|A0A0H3M3K6_MYCBP	tr|A0A0H3M3K6|A0A0H3M3K6_MYCBP	tr|A0A0H3M3K6|A0A0H3M3K6_MYCBP	MULTI-MSMS	160318_BCG_Wt4_F2_4ul	2	BCG_Wt4	627.81	2	627.810987	1253.60742	44711.71	-0.14637	-9.1894E-05	1.4457	0.00090764	1.2994	0.00081575	627.811719739747	55.333	0.78797	55.941	55.589	56.377	0.60794					171	60	4	0	0	0	0.045299	1	11651
AAAMTASAEYLR	12	Unmodified	_AAAMTASAEYLR_					0	0	0	0	tr|A0A0H3M3K6|A0A0H3M3K6_MYCBP	tr|A0A0H3M3K6|A0A0H3M3K6_MYCBP	tr|A0A0H3M3K6|A0A0H3M3K6_MYCBP	MULTI-MSMS	160318_BCG_Wt4_F4_4ul	3	BCG_Wt4	627.81	2	627.810987	1253.60742	45023.5	-0.24164	-0.0001517	2.0383	0.0012797	1.7967	0.001128	627.811544728096	57.37	1.1861	56.527	56.117	57.303	-0.84348					163	56	5	0	0	0	0.00050829	2	14957
AAANLGINLSR	11	Unmodified	_AAANLGINLSR_					0	0	0	0	sp|A1KGE7|RPOB_MYCBP	sp|A1KGE7|RPOB_MYCBP	sp|A1KGE7|RPOB_MYCBP	MULTI-MSMS	160318_BCG_Wt4_F1_3ul	1	BCG_Wt4	550.31	2	550.314554	1098.61456	46811.12	0.37713	0.00020754	-1.4612	-0.00080411	-1.0841	-0.00059657	550.313948248555	58.007	1.6432	58.497	58.081	59.724	0.48974					191	72	4	0	0	0	0.0060605	1	16080
AAANLGINLSR	11	Unmodified	_AAANLGINLSR_					0	0	0	0	sp|A1KGE7|RPOB_MYCBP	sp|A1KGE7|RPOB_MYCBP	sp|A1KGE7|RPOB_MYCBP	MULTI-MATCH	160318_BCG_Wt3_F1_3ul	1	BCG_Wt3		2	550.314554	1098.61456	48530.43	-0.24917	-0.00013712	0.41446	0.00022808	0.16529	9.0959E-05	550.315071299506	58.512	0.65486	58.461	58.192	58.847	-0.05106	0.027962	0.0012011	NaN	27.526	49	27	2	NaN	NaN	NaN	NaN	0
AAANLGINLSR	11	Unmodified	_AAANLGINLSR_					0	0	0	0	sp|A1KGE7|RPOB_MYCBP	sp|A1KGE7|RPOB_MYCBP	sp|A1KGE7|RPOB_MYCBP	MULTI-MATCH	160318_BCG_Wt4_F2_4ul	2	BCG_Wt4		2	550.314554	1098.61456	47420.01	-0.20325	-0.00011185	-0.77389	-0.00042589	-0.97715	-0.00053774	550.314458424772	58.034	0.71209	58.341	58.016	58.728	0.30726	-0.091743	-0.00010686	NaN	27.526	110	49	3	NaN	NaN	NaN	NaN	0
AAAPGASYYVLVFAK	15	Unmodified	_AAAPGASYYVLVFAK_					0	0	0	0	tr|A0A0H3MAA8|A0A0H3MAA8_MYCBP	tr|A0A0H3MAA8|A0A0H3MAA8_MYCBP	tr|A0A0H3MAA8|A0A0H3MAA8_MYCBP	MULTI-MSMS	160318_BCG_Wt2_F1_3ul	1	BCG_Wt2	764.42	2	764.413934	1526.81332	39062.16	1.1137	0.00085135	1.6977	0.0012977	2.8114	0.0021491	764.916776262144	78.092	1.2087	78.092	77.563	78.772	0					190	51	4	0	0	0	2.4767E-06	2	24863
AAAPGASYYVLVFAK	15	Unmodified	_AAAPGASYYVLVFAK_					0	0	0	0	tr|A0A0H3MAA8|A0A0H3MAA8_MYCBP	tr|A0A0H3MAA8|A0A0H3MAA8_MYCBP	tr|A0A0H3MAA8|A0A0H3MAA8_MYCBP	MULTI-MSMS	160318_BCG_Wt2_F2_4ul	2	BCG_Wt2	764.41	2	764.413934	1526.81332	39796.6	0.16798	0.00012841	1.3492	0.0010313	1.5172	0.0011598	764.916467494284	81.936	1.716	81.585	80.97	82.686	-0.35117					170	71	4	0	0	0	1.0719E-05	2	26446
AAAPGASYYVLVFAK	15	Unmodified	_AAAPGASYYVLVFAK_					0	0	0	0	tr|A0A0H3MAA8|A0A0H3MAA8_MYCBP	tr|A0A0H3MAA8|A0A0H3MAA8_MYCBP	tr|A0A0H3MAA8|A0A0H3MAA8_MYCBP	MULTI-MSMS	160318_BCG_Wt4_F1_3ul	1	BCG_Wt4	764.92	2	764.413934	1526.81332	39843.98	-0.56685	-0.00043331	1.7552	0.0013417	1.1883	0.00090838	764.41429407119	77.448	2.0783	77.838	77.515	79.593	0.38963					195	86	4	0	0	0	8.5102E-05	2	24957
AAAPGASYYVLVFAK	15	Unmodified	_AAAPGASYYVLVFAK_					0	0	0	0	tr|A0A0H3MAA8|A0A0H3MAA8_MYCBP	tr|A0A0H3MAA8|A0A0H3MAA8_MYCBP	tr|A0A0H3MAA8|A0A0H3MAA8_MYCBP	MULTI-MSMS	160318_BCG_Wt4_F2_4ul	2	BCG_Wt4	764.92	2	764.413934	1526.81332	40608.28	-0.32287	-0.00024681	-0.25748	-0.00019682	-0.58035	-0.00044363	764.915178741792	77.653	0.78241	77.961	77.611	78.394	0.30764					158	56	4	0	0	0	0.032266	1	20661
AAAPGASYYVLVFAK	15	Unmodified	_AAAPGASYYVLVFAK_					0	0	0	0	tr|A0A0H3MAA8|A0A0H3MAA8_MYCBP	tr|A0A0H3MAA8|A0A0H3MAA8_MYCBP	tr|A0A0H3MAA8|A0A0H3MAA8_MYCBP	MULTI-MSMS	160318_BCG_Wt4_F4_4ul	3	BCG_Wt4	764.92	2	764.413934	1526.81332	41381.6	-0.25933	-0.00019824	-0.2848	-0.0002177	-0.54413	-0.00041594	764.91564992575	78.654	0.963	78.814	78.421	79.384	0.1593					72	39	3	0	0	0	0.05832	1	24698
AAAPGASYYVLVFAK	15	Unmodified	_AAAPGASYYVLVFAK_					0	0	0	0	tr|A0A0H3MAA8|A0A0H3MAA8_MYCBP	tr|A0A0H3MAA8|A0A0H3MAA8_MYCBP	tr|A0A0H3MAA8|A0A0H3MAA8_MYCBP	MULTI-MSMS	160318_PknG2_F1_3ul	1	PknG2	764.41	2	764.413934	1526.81332	40104.02	0.3377	0.00025814	-0.40987	-0.00031331	-0.072164	-5.5163E-05	764.915375358239	81.076	0.66656	80.976	80.599	81.266	-0.10027					60	27	3	0	0	0	0.020867	1	26585
AAAPGASYYVLVFAK	15	Unmodified	_AAAPGASYYVLVFAK_					0	0	0	0	tr|A0A0H3MAA8|A0A0H3MAA8_MYCBP	tr|A0A0H3MAA8|A0A0H3MAA8_MYCBP	tr|A0A0H3MAA8|A0A0H3MAA8_MYCBP	MULTI-MATCH	160318_BCG_Wt3_F2_4ul	2	BCG_Wt3		2	764.413934	1526.81332	47055.62	-0.47198	-0.00036079	2.8426	0.0021729	2.3706	0.0018121	764.917491465318	77.528	0.68855	77.936	77.772	78.461	0.40849	-0.11179	0.0026427	NaN	60.55	45	28	3	NaN	NaN	NaN	NaN	0
AAAPGASYYVLVFAK	15	Unmodified	_AAAPGASYYVLVFAK_					0	0	0	0	tr|A0A0H3MAA8|A0A0H3MAA8_MYCBP	tr|A0A0H3MAA8|A0A0H3MAA8_MYCBP	tr|A0A0H3MAA8|A0A0H3MAA8_MYCBP	MULTI-MATCH	160318_PknG2_F2_4ul	2	PknG2		2	764.413934	1526.81332	40015.62	-0.84925	-0.00064918	1.7812	0.0013616	0.93199	0.00071243	764.917785049327	78.358	1.8768	78.063	77.164	79.041	-0.2944	0.015305	0.00102	NaN	60.55	154	79	4	NaN	NaN	NaN	NaN	0
AAAPSVAAALDR	12	Unmodified	_AAAPSVAAALDR_					0	0	0	0	tr|A0A0H3M7P0|A0A0H3M7P0_MYCBP	tr|A0A0H3M7P0|A0A0H3M7P0_MYCBP	tr|A0A0H3M7P0|A0A0H3M7P0_MYCBP	MSMS	160318_BCG_Wt3_F4_4ul	3	BCG_Wt3	556.81	2	556.806562	1111.59857	NaN	NaN	NaN	NaN	NaN	NaN	NaN	NaN	55.068	1	55.593	55.093	56.093	0.52492								0	0	0	0.0016161	1	12686
AAAPSVAAALDR	12	Unmodified	_AAAPSVAAALDR_					0	0	0	0	tr|A0A0H3M7P0|A0A0H3M7P0_MYCBP	tr|A0A0H3M7P0|A0A0H3M7P0_MYCBP	tr|A0A0H3M7P0|A0A0H3M7P0_MYCBP	MULTI-SECPEP	160318_BCG_Wt4_F1_3ul	1	BCG_Wt4	557.62	2	556.806562	1111.59857	47780.98	0.13676	7.6151E-05	-0.046845	-2.6084E-05	0.089919	5.0067E-05	556.80647449315	55.104	1.0363	55.594	55.081	56.118	0.48974					66	49	2	0	0	0	0.048296	1	14320
AAAPSVAAALDR	12	Unmodified	_AAAPSVAAALDR_					0	0	0	0	tr|A0A0H3M7P0|A0A0H3M7P0_MYCBP	tr|A0A0H3M7P0|A0A0H3M7P0_MYCBP	tr|A0A0H3M7P0|A0A0H3M7P0_MYCBP	MULTI-MSMS	160318_PknG2_F1_3ul	1	PknG2	556.8	2	556.806562	1111.59857	47357.29	-1.9588	-0.0010907	1.6219	0.00090307	-0.33692	-0.0001876	556.806184530894	57.481	0.7033	56.579	56.311	57.015	-0.90213					69	29	4	0	0	0	0.0042121	1	15589
AAAPSVAAALDR	12	Unmodified	_AAAPSVAAALDR_					0	0	0	0	tr|A0A0H3M7P0|A0A0H3M7P0_MYCBP	tr|A0A0H3M7P0|A0A0H3M7P0_MYCBP	tr|A0A0H3M7P0|A0A0H3M7P0_MYCBP	MULTI-MATCH	160318_BCG_Wt3_F1_3ul	1	BCG_Wt3		2	556.806562	1111.59857	47176.88	0.14671	8.1691E-05	-0.92846	-0.00051697	-0.78175	-0.00043528	556.80589019694	55.846	0.77625	55.795	55.483	56.259	-0.051064	0.2487	-0.00069945	NaN	32.933	52	38	2	NaN	NaN	NaN	NaN	0
AAAPSVAAALDR	12	Unmodified	_AAAPSVAAALDR_					0	0	0	0	tr|A0A0H3M7P0|A0A0H3M7P0_MYCBP	tr|A0A0H3M7P0|A0A0H3M7P0_MYCBP	tr|A0A0H3M7P0|A0A0H3M7P0_MYCBP	MULTI-MATCH	160318_PknG1_F2_12uL	2	PknG1		2	556.806562	1111.59857	46474.43	-0.41944	-0.00023354	-0.095481	-5.3165E-05	-0.51492	-0.00028671	556.806229753505	55.008	0.75016	55.415	54.984	55.734	0.40742	-0.13122	0.00022817	NaN	32.933	51	33	2	NaN	NaN	NaN	NaN	0
AAAPSVAAALDR	12	Unmodified	_AAAPSVAAALDR_					0	0	0	0	tr|A0A0H3M7P0|A0A0H3M7P0_MYCBP	tr|A0A0H3M7P0|A0A0H3M7P0_MYCBP	tr|A0A0H3M7P0|A0A0H3M7P0_MYCBP	MULTI-MATCH	160318_PknG1_F3_8ul	3	PknG1		2	556.806562	1111.59857	45724.79	-0.35393	-0.00019707	-0.26407	-0.00014704	-0.61801	-0.00034411	556.806330366074	55.024	1.0274	55.381	55.096	56.123	0.35699	-0.16484	4.0424E-05	NaN	32.933	70	43	2	NaN	NaN	NaN	NaN	0
AAASGATVLCVSK	13	Unmodified	_AAASGATVLCVSK_					0	0	0	0	tr|A0A0H3M528|A0A0H3M528_MYCBP	tr|A0A0H3M528|A0A0H3M528_MYCBP	tr|A0A0H3M528|A0A0H3M528_MYCBP	MULTI-MSMS	160318_BCG_Wt4_F1_3ul	1	BCG_Wt4	617.83	2	617.826637	1233.63872	43876.16	-0.073035	-4.5123E-05	-0.93602	-0.0005783	-1.0091	-0.00062342	617.82622356438	46.877	2.2095	46.765	46.25	48.459	-0.11155					301	112	4	0	0	0	0.00014402	1	10525
AAASGATVLCVSK	13	Unmodified	_AAASGATVLCVSK_					0	0	0	0	tr|A0A0H3M528|A0A0H3M528_MYCBP	tr|A0A0H3M528|A0A0H3M528_MYCBP	tr|A0A0H3M528|A0A0H3M528_MYCBP	MULTI-MSMS	160318_BCG_Wt4_F2_4ul	2	BCG_Wt4	617.83	2	617.826637	1233.63872	46802.2	-0.13036	-8.0539E-05	-1.1679	-0.00072158	-1.2983	-0.00080212	617.825876867979	46.459	1.066	46.465	46.129	47.195	0.0065994					197	86	3	0	0	0	0.040262	1	8364
AAASGATVLCVSK	13	Unmodified	_AAASGATVLCVSK_					0	0	0	0	tr|A0A0H3M528|A0A0H3M528_MYCBP	tr|A0A0H3M528|A0A0H3M528_MYCBP	tr|A0A0H3M528|A0A0H3M528_MYCBP	MULTI-MATCH	160318_BCG_Wt3_F1_3ul	1	BCG_Wt3		2	617.826637	1233.63872	45125.7	0.13652	8.4343E-05	-1.5634	-0.00096591	-1.4269	-0.00088157	617.825788554324	47.22	1.0062	46.668	46.263	47.269	-0.55216	0.035133	-0.00048674	NaN	47.774	112	47	3	NaN	NaN	NaN	NaN	0
AAATAENHMDAQPAGDATPTPATAK	25	Unmodified	_AAATAENHMDAQPAGDATPTPATAK_					0	0	0	0	tr|A0A0H3MAD3|A0A0H3MAD3_MYCBP	tr|A0A0H3MAD3|A0A0H3MAD3_MYCBP	tr|A0A0H3MAD3|A0A0H3MAD3_MYCBP	MULTI-MSMS	160318_BCG_Wt2_F1_3ul	1	BCG_Wt2	803.71	3	803.37641	2407.1074	39315.8	-1.5945	-0.001281	-0.47029	-0.00037782	-2.0648	-0.0016588	803.710361985749	40.695	0.69116	40.695	40.387	41.078	0					113	56	3	0	0	0	0.016541	1	7487
AAATAENHMDAQPAGDATPTPATAK	25	Unmodified	_AAATAENHMDAQPAGDATPTPATAK_					0	0	0	0	tr|A0A0H3MAD3|A0A0H3MAD3_MYCBP	tr|A0A0H3MAD3|A0A0H3MAD3_MYCBP	tr|A0A0H3MAD3|A0A0H3MAD3_MYCBP	MULTI-MSMS	160318_BCG_Wt4_F1_3ul	1	BCG_Wt4	804.04	3	803.37641	2407.1074	38776.75	-1.1647	-0.00093569	-0.104	-8.3555E-05	-1.2687	-0.0010192	803.710736550129	41.338	0.71132	40.224	39.927	40.638	-1.1137					129	44	4	0	0	0	0.014657	1	7997
AAATAENHMDAQPAGDATPTPATAK	25	Unmodified	_AAATAENHMDAQPAGDATPTPATAK_					0	0	0	0	tr|A0A0H3MAD3|A0A0H3MAD3_MYCBP	tr|A0A0H3MAD3|A0A0H3MAD3_MYCBP	tr|A0A0H3MAD3|A0A0H3MAD3_MYCBP	MULTI-MSMS	160318_BCG_Wt4_F1_3ul	1	BCG_Wt4	803.71	3	803.37641	2407.1074	37121.7	-1.2997	-0.0010442	0.63826	0.00051276	-0.66145	-0.00053139	803.710805269435	41.764	0.11964	40.751	40.71	40.83	-1.0135					10	6	3	0	0	0	0.038037	1	8240
AAATAENHMDAQPAGDATPTPATAK	25	Unmodified	_AAATAENHMDAQPAGDATPTPATAK_					0	0	0	0	tr|A0A0H3MAD3|A0A0H3MAD3_MYCBP	tr|A0A0H3MAD3|A0A0H3MAD3_MYCBP	tr|A0A0H3MAD3|A0A0H3MAD3_MYCBP	MULTI-MATCH	160318_BCG_Wt4_F1_3ul	1	BCG_Wt4		3	803.37641	2407.1074	39330.25	-1.2573	-0.0010101	-1.0979	-0.00088206	-2.3552	-0.0018921	803.709595230606	41.13	0.10679	40.016	39.927	40.034	-1.1137	-0.33952	-0.00065693	NaN	14.982	10	7	2	NaN	NaN	NaN	NaN	0
AAATAENHMDAQPAGDATPTPATAK	25	Unmodified	_AAATAENHMDAQPAGDATPTPATAK_					0	0	0	0	tr|A0A0H3MAD3|A0A0H3MAD3_MYCBP	tr|A0A0H3MAD3|A0A0H3MAD3_MYCBP	tr|A0A0H3MAD3|A0A0H3MAD3_MYCBP	MULTI-MATCH	160318_BCG_Wt4_F2_4ul	2	BCG_Wt4		3	803.37641	2407.1074	40503.22	-0.95837	-0.00076993	1.3325	0.0010705	0.37414	0.00030058	803.711453601214	41.587	0.24469	41.293	41.104	41.349	-0.29409	0.14742	0.0018405	NaN	8.2444	35	22	3	NaN	NaN	NaN	NaN	0
AAATLSGGEAQR	12	Unmodified	_AAATLSGGEAQR_					0	0	0	0	tr|A0A0H3M4F7|A0A0H3M4F7_MYCBP	tr|A0A0H3M4F7|A0A0H3M4F7_MYCBP	tr|A0A0H3M4F7|A0A0H3M4F7_MYCBP	MULTI-MSMS	160318_BCG_Wt2_F1_3ul	1	BCG_Wt2	566.29	2	566.291276	1130.568	47114.02	-0.19744	-0.00011181	0.31112	0.00017619	0.11368	6.4376E-05	566.291368619883	30.628	1.1623	30.628	30.212	31.374	0					204	74	4	0	0	0	0.0015637	1	3116
AAATLSGGEAQR	12	Unmodified	_AAATLSGGEAQR_					0	0	0	0	tr|A0A0H3M4F7|A0A0H3M4F7_MYCBP	tr|A0A0H3M4F7|A0A0H3M4F7_MYCBP	tr|A0A0H3M4F7|A0A0H3M4F7_MYCBP	MULTI-MSMS	160318_BCG_Wt2_F2_4ul	2	BCG_Wt2	566.29	2	566.291276	1130.568	48259.34	-0.26706	-0.00015124	0.82347	0.00046632	0.55641	0.00031509	566.291750676993	31.049	1.1982	30.497	30.023	31.221	-0.55167					184	61	4	0	0	0	7.7277E-08	2	3368
AAATLSGGEAQR	12	Unmodified	_AAATLSGGEAQR_					0	0	0	0	tr|A0A0H3M4F7|A0A0H3M4F7_MYCBP	tr|A0A0H3M4F7|A0A0H3M4F7_MYCBP	tr|A0A0H3M4F7|A0A0H3M4F7_MYCBP	MULTI-MSMS	160318_BCG_Wt3_F2_4ul	2	BCG_Wt3	566.29	2	566.291276	1130.568	49420.98	-0.11697	-6.6241E-05	1.0009	0.00056678	0.88389	0.00050054	566.291686977579	31.675	0.78745	30.481	30.126	30.914	-1.1935					86	37	3	0	0	0	0.0040397	1	3283
AAATLSGGEAQR	12	Unmodified	_AAATLSGGEAQR_					0	0	0	0	tr|A0A0H3M4F7|A0A0H3M4F7_MYCBP	tr|A0A0H3M4F7|A0A0H3M4F7_MYCBP	tr|A0A0H3M4F7|A0A0H3M4F7_MYCBP	MULTI-SECPEP	160318_BCG_Wt3_F4_4ul	3	BCG_Wt3	565.93	2	566.291276	1130.568	50916.82	-0.16513	-9.3511E-05	1.0977	0.00062163	0.9326	0.00052812	566.291755213569	31.671	0.86265	30.726	30.264	31.127	-0.94505					181	84	3	0	0	0	0.033847	1	2966
AAATLSGGEAQR	12	Unmodified	_AAATLSGGEAQR_					0	0	0	0	tr|A0A0H3M4F7|A0A0H3M4F7_MYCBP	tr|A0A0H3M4F7|A0A0H3M4F7_MYCBP	tr|A0A0H3M4F7|A0A0H3M4F7_MYCBP	MULTI-MSMS	160318_BCG_Wt4_F1_3ul	1	BCG_Wt4	566.79	2	566.291276	1130.568	47645.61	0.25732	0.00014572	1.3018	0.00073719	1.5591	0.00088291	566.291951932982	32.307	1.2189	30.492	29.879	31.098	-1.8151					201	93	3	0	0	0	0.00073564	1	3937
AAATLSGGEAQR	12	Unmodified	_AAATLSGGEAQR_					0	0	0	0	tr|A0A0H3M4F7|A0A0H3M4F7_MYCBP	tr|A0A0H3M4F7|A0A0H3M4F7_MYCBP	tr|A0A0H3M4F7|A0A0H3M4F7_MYCBP	MULTI-MSMS	160318_BCG_Wt4_F4_4ul	3	BCG_Wt4	566.29	2	566.291276	1130.568	47982.88	0.079911	4.5253E-05	1.0146	0.00057454	1.0945	0.00061979	566.292044961197	33.415	1.5792	31.369	30.7	32.28	-2.0463					277	123	3	0	0	0	9.4479E-05	1	4404
AAATLSGGEAQR	12	Unmodified	_AAATLSGGEAQR_					0	0	0	0	tr|A0A0H3M4F7|A0A0H3M4F7_MYCBP	tr|A0A0H3M4F7|A0A0H3M4F7_MYCBP	tr|A0A0H3M4F7|A0A0H3M4F7_MYCBP	MULTI-MSMS	160318_PknG1_F2_12uL	2	PknG1	566.29	2	566.291276	1130.568	48109.06	0.66869	0.00037867	1.3438	0.000761	2.0125	0.0011397	566.291879381519	30.208	0.72211	30.616	30.28	31.002	0.40748					145	66	3	0	0	0	1.4761E-06	1	2926
AAATLSGGEAQR	12	Unmodified	_AAATLSGGEAQR_					0	0	0	0	tr|A0A0H3M4F7|A0A0H3M4F7_MYCBP	tr|A0A0H3M4F7|A0A0H3M4F7_MYCBP	tr|A0A0H3M4F7|A0A0H3M4F7_MYCBP	MULTI-MSMS	160318_PknG1_F3_8ul	3	PknG1	566.29	2	566.291276	1130.568	47980.84	1.2567	0.00071168	0.91853	0.00052015	2.1753	0.0012318	566.291705386637	29.999	0.76862	30.556	30.194	30.963	0.55742					151	68	3	0	0	0	6.4481E-06	1	2881
AAATLSGGEAQR	12	Unmodified	_AAATLSGGEAQR_					0	0	0	0	tr|A0A0H3M4F7|A0A0H3M4F7_MYCBP	tr|A0A0H3M4F7|A0A0H3M4F7_MYCBP	tr|A0A0H3M4F7|A0A0H3M4F7_MYCBP	MULTI-MSMS	160318_PknG2_F2_4ul	2	PknG2	566.29	2	566.291276	1130.568	47576	-0.19856	-0.00011244	0.72582	0.00041102	0.52726	0.00029858	566.291634700633	31.255	1.2265	30.659	30.099	31.326	-0.59541					296	112	3	0	0	0	0.023241	1	2936
AAATLSGGEAQR	12	Unmodified	_AAATLSGGEAQR_					0	0	0	0	tr|A0A0H3M4F7|A0A0H3M4F7_MYCBP	tr|A0A0H3M4F7|A0A0H3M4F7_MYCBP	tr|A0A0H3M4F7|A0A0H3M4F7_MYCBP	MULTI-MSMS	160318_PknG2_F3_4ul	3	PknG2	566.29	2	566.291276	1130.568	48864.11	-0.11889	-6.7325E-05	1.2567	0.00071165	1.1378	0.00064433	566.29162992846	30.929	0.65849	30.631	30.374	31.033	-0.2979					110	47	3	0	0	0	0.023241	1	2916
AAATLSGGEAQR	12	Unmodified	_AAATLSGGEAQR_					0	0	0	0	tr|A0A0H3M4F7|A0A0H3M4F7_MYCBP	tr|A0A0H3M4F7|A0A0H3M4F7_MYCBP	tr|A0A0H3M4F7|A0A0H3M4F7_MYCBP	MULTI-MSMS	160318_PknG4_F1_3ul	1	PknG4	566.29	2	566.291276	1130.568	49034.83	0.03772	2.1361E-05	2.0809	0.0011784	2.1187	0.0011998	566.292401649804	31.462	0.7617	30.506	30.167	30.928	-0.9563					88	50	3	0	0	0	0.021096	1	3027
AAATLSGGEAQR	12	Unmodified	_AAATLSGGEAQR_					0	0	0	0	tr|A0A0H3M4F7|A0A0H3M4F7_MYCBP	tr|A0A0H3M4F7|A0A0H3M4F7_MYCBP	tr|A0A0H3M4F7|A0A0H3M4F7_MYCBP	MULTI-MATCH	160318_BCG_Wt4_F2_4ul	2	BCG_Wt4		2	566.291276	1130.568	47614.73	-0.080886	-4.5805E-05	0.34197	0.00019366	0.26109	0.00014785	566.291365314495	31.626	0.97256	30.73	30.138	31.111	-0.89556	0.10299	-0.00054691	NaN	73.435	191	117	2	NaN	NaN	NaN	NaN	0
AAATNAAAGAQR	12	Unmodified	_AAATNAAAGAQR_					0	0	0	0	sp|A1KLQ3|SYA_MYCBP	sp|A1KLQ3|SYA_MYCBP	sp|A1KLQ3|SYA_MYCBP	MULTI-MSMS	160318_BCG_Wt4_F4_4ul	3	BCG_Wt4	536.78	2	536.778336	1071.54212	47922.45	-0.0034046	-1.8275E-06	0.064855	3.4813E-05	0.06145	3.2985E-05	536.778472704289	26.159	0.60197	24.514	24.226	24.828	-1.6453					150	62	3	0	0	0	0.01422	1	1801
AAATNAAAGAQR	12	Unmodified	_AAATNAAAGAQR_					0	0	0	0	sp|A1KLQ3|SYA_MYCBP	sp|A1KLQ3|SYA_MYCBP	sp|A1KLQ3|SYA_MYCBP	MULTI-MSMS	160318_PknG2_F1_3ul	1	PknG2	536.78	2	536.778336	1071.54212	47593.66	-0.17295	-9.2838E-05	-0.15646	-8.3984E-05	-0.32941	-0.00017682	536.778390522604	24.849	1.6749	24.248	23.394	25.069	-0.60134					463	182	5	0	0	0	5.9801E-15	2	1143
AAAVAEAMR	9	Unmodified	_AAAVAEAMR_					0	0	0	0	tr|A0A0H3M389|A0A0H3M389_MYCBP	tr|A0A0H3M389|A0A0H3M389_MYCBP	tr|A0A0H3M389|A0A0H3M389_MYCBP	MULTI-MSMS	160318_BCG_Wt2_F1_3ul	1	BCG_Wt2	445.23	2	445.231645	888.448736	50819.8	-0.19124	-8.5147E-05	0.41757	0.00018592	0.22633	0.00010077	445.232105277456	35.18	1.2665	35.18	34.684	35.95	0					254	92	5	0	0	0	0.00022786	2	5306
AAAVAEAMR	9	Unmodified	_AAAVAEAMR_					0	0	0	0	tr|A0A0H3M389|A0A0H3M389_MYCBP	tr|A0A0H3M389|A0A0H3M389_MYCBP	tr|A0A0H3M389|A0A0H3M389_MYCBP	MULTI-MATCH	160318_BCG_Wt2_F2_4ul	2	BCG_Wt2		2	445.231645	888.448736	51276.6	-0.52404	-0.00023332	0.28825	0.00012834	-0.2358	-0.00010498	445.23210466426	35.928	1.1075	35.176	34.753	35.86	-0.75216	-0.0018749	-7.5136E-05	NaN	62.558	182	70	5	NaN	NaN	NaN	NaN	0
AAAWVQR	7	Unmodified	_AAAWVQR_					0	0	0	0	tr|A0A0H3MHG6|A0A0H3MHG6_MYCBP	tr|A0A0H3MHG6|A0A0H3MHG6_MYCBP	tr|A0A0H3MHG6|A0A0H3MHG6_MYCBP	MULTI-MSMS	160318_BCG_Wt3_F4_4ul	3	BCG_Wt3	401.22	2	401.221937	800.429321	66712.01	-0.11788	-4.7295E-05	1.7881	0.00071744	1.6703	0.00067015	401.222694511839	38.104	0.48083	37.36	37.147	37.628	-0.74456					30	22	2	0	0	0	0.046997	1	5544
AAAWVQR	7	Unmodified	_AAAWVQR_					0	0	0	0	tr|A0A0H3MHG6|A0A0H3MHG6_MYCBP	tr|A0A0H3MHG6|A0A0H3MHG6_MYCBP	tr|A0A0H3MHG6|A0A0H3MHG6_MYCBP	MULTI-MSMS	160318_BCG_Wt4_F1_3ul	1	BCG_Wt4	401.72	2	401.221937	800.429321	55229.36	0.41275	0.0001656	0.56934	0.00022843	0.98209	0.00039403	401.221824502559	39.418	1.0167	38.004	37.527	38.543	-1.4143					112	60	2	0	0	0	0.0015917	2	7117
AAAWVQR	7	Unmodified	_AAAWVQR_					0	0	0	0	tr|A0A0H3MHG6|A0A0H3MHG6_MYCBP	tr|A0A0H3MHG6|A0A0H3MHG6_MYCBP	tr|A0A0H3MHG6|A0A0H3MHG6_MYCBP	MULTI-MSMS	160318_BCG_Wt4_F2_4ul	2	BCG_Wt4	401.22	2	401.221937	800.429321	52888.25	-0.10211	-4.0969E-05	0.63857	0.00025621	0.53646	0.00021524	401.222181157594	38.251	0.81499	37.656	37.348	38.163	-0.59483					60	41	2	0	0	0	0.0071936	1	5113
AAAWVQR	7	Unmodified	_AAAWVQR_					0	0	0	0	tr|A0A0H3MHG6|A0A0H3MHG6_MYCBP	tr|A0A0H3MHG6|A0A0H3MHG6_MYCBP	tr|A0A0H3MHG6|A0A0H3MHG6_MYCBP	MULTI-MSMS	160318_BCG_Wt4_F4_4ul	3	BCG_Wt4	401.22	2	401.221937	800.429321	56855.92	-0.053763	-2.1571E-05	-0.017844	-7.1595E-06	-0.071608	-2.8731E-05	401.221784639556	40.819	1.8456	38.974	38.357	40.202	-1.8458					178	103	2	0	0	0	0.0015267	1	7616
AAAWVQR	7	Unmodified	_AAAWVQR_					0	0	0	0	tr|A0A0H3MHG6|A0A0H3MHG6_MYCBP	tr|A0A0H3MHG6|A0A0H3MHG6_MYCBP	tr|A0A0H3MHG6|A0A0H3MHG6_MYCBP	MULTI-MSMS	160318_PknG1_F2_12uL	2	PknG1	401.22	2	401.221937	800.429321	56132.62	0.097012	3.8923E-05	0.45823	0.00018385	0.55524	0.00022277	401.222157494964	37.214	0.61073	37.221	36.997	37.608	0.006546					45	25	2	0	0	0	0.0010186	1	5951
AAAWVQR	7	Unmodified	_AAAWVQR_					0	0	0	0	tr|A0A0H3MHG6|A0A0H3MHG6_MYCBP	tr|A0A0H3MHG6|A0A0H3MHG6_MYCBP	tr|A0A0H3MHG6|A0A0H3MHG6_MYCBP	MULTI-MSMS	160318_PknG2_F2_4ul	2	PknG2	401.22	2	401.221937	800.429321	58110.67	0.11683	4.6875E-05	0.04833	1.9391E-05	0.16516	6.6266E-05	401.221853001641	38.788	0.99941	37.591	37.038	38.037	-1.1969					86	54	2	0	0	0	0.0078743	1	6057
AAAWVQR	7	Unmodified	_AAAWVQR_					0	0	0	0	tr|A0A0H3MHG6|A0A0H3MHG6_MYCBP	tr|A0A0H3MHG6|A0A0H3MHG6_MYCBP	tr|A0A0H3MHG6|A0A0H3MHG6_MYCBP	MULTI-MATCH	160318_PknG1_F3_8ul	3	PknG1		2	401.221937	800.429321	NaN	0.18561	7.4471E-05	0.2423	9.7217E-05	0.42791	0.00017169	401.222684573338	38.334	0.07991	38.391	38.354	38.434	0.056259	-0.29145	0.00020347	NaN	64.776	5	3	2	NaN	NaN	NaN	NaN	0
AAAWVQR	7	Unmodified	_AAAWVQR_					0	0	0	0	tr|A0A0H3MHG6|A0A0H3MHG6_MYCBP	tr|A0A0H3MHG6|A0A0H3MHG6_MYCBP	tr|A0A0H3MHG6|A0A0H3MHG6_MYCBP	MULTI-MATCH	160318_PknG1_F3_8ul	3	PknG1		2	401.221937	800.429321	56840.36	-0.18898	-7.5825E-05	0.67663	0.00027148	0.48765	0.00019565	401.222146475369	37.262	0.7352	37.419	37.064	37.8	0.15649	-0.12309	9e-05	NaN	84.359	59	35	2	NaN	NaN	NaN	NaN	0
AAAYLQAQGQAK	12	Unmodified	_AAAYLQAQGQAK_					0	0	0	0	tr|A0A0H3MD23|A0A0H3MD23_MYCBP	tr|A0A0H3MD23|A0A0H3MD23_MYCBP	tr|A0A0H3MD23|A0A0H3MD23_MYCBP	MULTI-MSMS	160318_BCG_Wt2_F1_3ul	1	BCG_Wt2	610.33	2	610.325119	1218.63569	44964.09	-0.25002	-0.00015259	-0.14686	-8.9629E-05	-0.39687	-0.00024222	610.324890827921	37.176	2.7936	37.176	36.664	39.458	0					564	206	5	0	0	0	8.8524E-15	2	6139
AAAYLQAQGQAK	12	Unmodified	_AAAYLQAQGQAK_					0	0	0	0	tr|A0A0H3MD23|A0A0H3MD23_MYCBP	tr|A0A0H3MD23|A0A0H3MD23_MYCBP	tr|A0A0H3MD23|A0A0H3MD23_MYCBP	MULTI-MSMS	160318_BCG_Wt2_F2_4ul	2	BCG_Wt2	610.83	2	610.325119	1218.63569	46636.58	-0.72163	-0.00044043	0.45986	0.00028066	-0.26177	-0.00015976	610.325266885648	38.509	1.4028	37.657	37.283	38.686	-0.85241					116	65	3	0	0	0	0.0001535	3	6470
AAAYLQAQGQAK	12	Unmodified	_AAAYLQAQGQAK_					0	0	0	0	tr|A0A0H3MD23|A0A0H3MD23_MYCBP	tr|A0A0H3MD23|A0A0H3MD23_MYCBP	tr|A0A0H3MD23|A0A0H3MD23_MYCBP	MULTI-SECPEP	160318_BCG_Wt2_F2_4ul	2	BCG_Wt2	609.78	2	610.325119	1218.63569	47606.7	-1.0827	-0.00066077	-0.56135	-0.0003426	-1.644	-0.0010034	610.324644440931	37.931	0.49656	37.079	36.769	37.266	-0.85241					41	26	2	0	0	0	0.024504	1	6328
AAAYLQAQGQAK	12	Unmodified	_AAAYLQAQGQAK_					0	0	0	0	tr|A0A0H3MD23|A0A0H3MD23_MYCBP	tr|A0A0H3MD23|A0A0H3MD23_MYCBP	tr|A0A0H3MD23|A0A0H3MD23_MYCBP	MULTI-SECPEP	160318_BCG_Wt2_F4_4ul	3	BCG_Wt2	609.78	2	610.325119	1218.63569	47409.88	-0.56887	-0.0003472	-0.6165	-0.00037627	-1.1854	-0.00072346	610.324664200156	38.175	0.90333	37.066	36.795	37.698	-1.1088					60	41	2	0	0	0	0.027934	1	6227
AAAYLQAQGQAK	12	Unmodified	_AAAYLQAQGQAK_					0	0	0	0	tr|A0A0H3MD23|A0A0H3MD23_MYCBP	tr|A0A0H3MD23|A0A0H3MD23_MYCBP	tr|A0A0H3MD23|A0A0H3MD23_MYCBP	MULTI-MSMS	160318_BCG_Wt3_F1_3ul	1	BCG_Wt3	610.32	2	610.325119	1218.63569	45632.67	0.052658	3.2139E-05	0.47648	0.00029081	0.52914	0.00032295	610.32535375616	38.941	1.1525	37.287	36.891	38.044	-1.6546					121	50	3	0	0	0	1.1456E-07	2	7081
AAAYLQAQGQAK	12	Unmodified	_AAAYLQAQGQAK_					0	0	0	0	tr|A0A0H3MD23|A0A0H3MD23_MYCBP	tr|A0A0H3MD23|A0A0H3MD23_MYCBP	tr|A0A0H3MD23|A0A0H3MD23_MYCBP	MULTI-MSMS	160318_BCG_Wt3_F2_4ul	2	BCG_Wt3	610.32	2	610.325119	1218.63569	48160.27	-1.5223	-0.00092909	-1.4461	-0.00088259	-2.9684	-0.0018117	610.324111953635	37.177	1.2004	36.384	36.141	37.342	-0.79357					137	76	2	0	0	0	1.5158E-05	1	5915
AAAYLQAQGQAK	12	Unmodified	_AAAYLQAQGQAK_					0	0	0	0	tr|A0A0H3MD23|A0A0H3MD23_MYCBP	tr|A0A0H3MD23|A0A0H3MD23_MYCBP	tr|A0A0H3MD23|A0A0H3MD23_MYCBP	MULTI-MSMS	160318_BCG_Wt3_F4_4ul	3	BCG_Wt3	610.32	2	610.325119	1218.63569	46437.88	-0.25446	-0.0001553	-0.69688	-0.00042532	-0.95134	-0.00058063	610.324569843519	37.651	1.6121	36.906	36.521	38.133	-0.74456					183	80	3	0	0	0	1.2794E-07	2	5389
AAAYLQAQGQAK	12	Unmodified	_AAAYLQAQGQAK_					0	0	0	0	tr|A0A0H3MD23|A0A0H3MD23_MYCBP	tr|A0A0H3MD23|A0A0H3MD23_MYCBP	tr|A0A0H3MD23|A0A0H3MD23_MYCBP	MULTI-MSMS	160318_BCG_Wt4_F1_3ul	1	BCG_Wt4	610.33	2	610.325119	1218.63569	45215.32	-0.5264	-0.00032128	0.49632	0.00030292	-0.030079	-1.8358E-05	610.325374854742	38.622	1.6571	37.207	36.689	38.346	-1.4143					222	92	3	0	0	0	7.0823E-10	1	6956
AAAYLQAQGQAK	12	Unmodified	_AAAYLQAQGQAK_					0	0	0	0	tr|A0A0H3MD23|A0A0H3MD23_MYCBP	tr|A0A0H3MD23|A0A0H3MD23_MYCBP	tr|A0A0H3MD23|A0A0H3MD23_MYCBP	MULTI-MSMS	160318_BCG_Wt4_F2_4ul	2	BCG_Wt4	610.83	2	610.325119	1218.63569	47185.9	0.076998	4.6994E-05	-0.79472	-0.00048504	-0.71772	-0.00043804	610.32440765445	37.776	0.21978	37.181	37.035	37.255	-0.59483					19	13	2	0	0	0	0.062375	1	4929
AAAYLQAQGQAK	12	Unmodified	_AAAYLQAQGQAK_					0	0	0	0	tr|A0A0H3MD23|A0A0H3MD23_MYCBP	tr|A0A0H3MD23|A0A0H3MD23_MYCBP	tr|A0A0H3MD23|A0A0H3MD23_MYCBP	MULTI-MSMS	160318_BCG_Wt4_F4_4ul	3	BCG_Wt4	610.33	2	610.325119	1218.63569	46661.44	0.16843	0.00010279	0.34769	0.0002122	0.51611	0.000315	610.325337845267	39.4	1.1643	37.454	36.858	38.023	-1.946					96	58	2	0	0	0	8.6629E-06	1	7059
AAAYLQAQGQAK	12	Unmodified	_AAAYLQAQGQAK_					0	0	0	0	tr|A0A0H3MD23|A0A0H3MD23_MYCBP	tr|A0A0H3MD23|A0A0H3MD23_MYCBP	tr|A0A0H3MD23|A0A0H3MD23_MYCBP	MULTI-MSMS	160318_PknG1_F2_12uL	2	PknG1	610.32	2	610.325119	1218.63569	46890.48	-0.44911	-0.0002741	-1.632	-0.00099608	-2.0812	-0.0012702	610.323921382717	36.93	1.1962	36.936	36.609	37.805	0.006546					139	57	3	0	0	0	0.0001535	1	6116
AAAYLQAQGQAK	12	Unmodified	_AAAYLQAQGQAK_					0	0	0	0	tr|A0A0H3MD23|A0A0H3MD23_MYCBP	tr|A0A0H3MD23|A0A0H3MD23_MYCBP	tr|A0A0H3MD23|A0A0H3MD23_MYCBP	MSMS	160318_PknG1_F2_12uL	2	PknG1	610.33	2	610.325119	1218.63569	NaN	NaN	NaN	NaN	NaN	NaN	NaN	NaN	38.2	1	38.107	37.607	38.607	-0.093689								0	0	0	0.066452	1	6383
AAAYLQAQGQAK	12	Unmodified	_AAAYLQAQGQAK_					0	0	0	0	tr|A0A0H3MD23|A0A0H3MD23_MYCBP	tr|A0A0H3MD23|A0A0H3MD23_MYCBP	tr|A0A0H3MD23|A0A0H3MD23_MYCBP	MULTI-MSMS	160318_PknG1_F3_8ul	3	PknG1	610.32	2	610.325119	1218.63569	46464.46	-0.17221	-0.00010511	-1.1968	-0.00073046	-1.3691	-0.00083557	610.324231119443	36.715	1.9407	36.872	36.482	38.423	0.15649					247	99	4	0	0	0	9.0458E-08	2	5870
AAAYLQAQGQAK	12	Unmodified	_AAAYLQAQGQAK_					0	0	0	0	tr|A0A0H3MD23|A0A0H3MD23_MYCBP	tr|A0A0H3MD23|A0A0H3MD23_MYCBP	tr|A0A0H3MD23|A0A0H3MD23_MYCBP	MULTI-MSMS	160318_PknG2_F1_3ul	1	PknG2	610.33	2	610.325119	1218.63569	45324.69	0.66826	0.00040785	-0.1367	-8.3429E-05	0.53156	0.00032443	610.325006041747	40.086	4.154	38.483	37.982	42.136	-1.6035					405	188	4	0	0	0	1.1456E-07	4	7768
AAAYLQAQGQAK	12	Unmodified	_AAAYLQAQGQAK_					0	0	0	0	tr|A0A0H3MD23|A0A0H3MD23_MYCBP	tr|A0A0H3MD23|A0A0H3MD23_MYCBP	tr|A0A0H3MD23|A0A0H3MD23_MYCBP	MULTI-MSMS	160318_PknG2_F1_3ul	1	PknG2	610.32	2	610.325119	1218.63569	45697.61	0.68297	0.00041683	-0.59659	-0.00036412	0.086378	5.2719E-05	610.324940118631	44.591	1.7554	42.887	42.333	44.089	-1.7038					125	88	2	0	0	0	0.06136	1	9599
AAAYLQAQGQAK	12	Unmodified	_AAAYLQAQGQAK_					0	0	0	0	tr|A0A0H3MD23|A0A0H3MD23_MYCBP	tr|A0A0H3MD23|A0A0H3MD23_MYCBP	tr|A0A0H3MD23|A0A0H3MD23_MYCBP	MULTI-MSMS	160318_PknG2_F2_4ul	2	PknG2	610.33	2	610.325119	1218.63569	45842.53	0.12016	7.3336E-05	-0.59699	-0.00036436	-0.47683	-0.00029102	610.324533636398	38.394	2.1159	37.297	36.404	38.52	-1.0966					292	114	4	0	0	0	1.5158E-05	3	5971
AAAYLQAQGQAK	12	Unmodified	_AAAYLQAQGQAK_					0	0	0	0	tr|A0A0H3MD23|A0A0H3MD23_MYCBP	tr|A0A0H3MD23|A0A0H3MD23_MYCBP	tr|A0A0H3MD23|A0A0H3MD23_MYCBP	MULTI-SECPEP	160318_PknG2_F3_4ul	3	PknG2	609.78	2	610.325119	1218.63569	46208.97	-0.41485	-0.00025319	-0.74308	-0.00045352	-1.1579	-0.00070672	610.324484749684	37.86	1.4941	37.062	36.681	38.175	-0.79893					177	80	3	0	0	0	0.019593	1	6050
AAAYLQAQGQAK	12	Unmodified	_AAAYLQAQGQAK_					0	0	0	0	tr|A0A0H3MD23|A0A0H3MD23_MYCBP	tr|A0A0H3MD23|A0A0H3MD23_MYCBP	tr|A0A0H3MD23|A0A0H3MD23_MYCBP	MULTI-MATCH	160318_BCG_Wt4_F2_4ul	2	BCG_Wt4		2	610.325119	1218.63569	47185.86	0.059895	3.6555E-05	-1.5807	-0.00096477	-1.5208	-0.00092821	610.324005171944	37.289	0.60945	36.594	36.401	37.01	-0.69507	0.10498	-9.5395E-05	NaN	62.466	62	35	2	NaN	NaN	NaN	NaN	0
AAAYLQAQGQAK	12	Unmodified	_AAAYLQAQGQAK_					0	0	0	0	tr|A0A0H3MD23|A0A0H3MD23_MYCBP	tr|A0A0H3MD23|A0A0H3MD23_MYCBP	tr|A0A0H3MD23|A0A0H3MD23_MYCBP	MULTI-MATCH	160318_PknG2_F2_4ul	2	PknG2		2	610.325119	1218.63569	53501.32	-0.28257	-0.00017246	-2.2804	-0.0013918	-2.563	-0.0015643	610.324137275702	44.103	0.063011	42.906	42.851	42.914	-1.1968	0.0094185	-0.0018397	NaN	12.355	7	5	2	NaN	NaN	NaN	NaN	0
AAAYTIPSYEDQYYSPDFGAATGAAVPLDDYGYSDYR	37	Unmodified	_AAAYTIPSYEDQYYSPDFGAATGAAVPLDDYGYSDYR_					0	0	0	0	sp|A1KGE8|RPOC_MYCBP	sp|A1KGE8|RPOC_MYCBP	sp|A1KGE8|RPOC_MYCBP	MULTI-MSMS	160318_BCG_Wt2_F1_3ul	1	BCG_Wt2	1349.26	3	1348.59719	4042.76974	30108.51	1.3058	0.0017611	-0.32253	-0.00043496	0.98332	0.0013261	1348.93155015912	80.463	0.56445	80.463	80.23	80.795	0					63	23	4	0	0	0	0.0049145	1	26070
AACLLPK	7	Unmodified	_AACLLPK_					0	0	0	0	CON__P02768-1	CON__P02768-1	CON__P02768-1	MULTI-MSMS	160318_BCG_Wt4_F2_4ul	2	BCG_Wt4	386.72	2	386.722924	771.431295	55782.28	-0.63498	-0.00024556	0.0006978	2.6986E-07	-0.63428	-0.00024529	386.722836646274	43.971	1.6181	43.877	42.921	44.539	-0.093647					229	137	2	0	0	0	0.032813	1	7439
AACLLPK	7	Unmodified	_AACLLPK_					0	0	0	0	CON__P02768-1	CON__P02768-1	CON__P02768-1	MULTI-MATCH	160318_PknG4_F2_4ul	2	PknG4		2	386.722924	771.431295	57484.17	-0.40555	-0.00015684	-0.22542	-8.7176E-05	-0.63097	-0.00024401	386.722850296917	43.716	1.3538	44.024	43.409	44.763	0.3078	-0.05815	4.6541E-05	NaN	23.972	207	119	2	NaN	NaN	NaN	NaN	0
AACLLPK	7	Unmodified	_AACLLPK_					0	0	0	0	CON__P02768-1	CON__P02768-1	CON__P02768-1	MULTI-MATCH	160318_PknG4_F3_4ul	3	PknG4		2	386.722924	771.431295	57562.28	-0.33072	-0.0001279	-0.49509	-0.00019146	-0.82581	-0.00031936	386.722838351943	44.389	1.688	44.345	43.489	45.177	-0.044018	0.26318	-0.00016203	NaN	23.972	378	200	3	NaN	NaN	NaN	NaN	0
AADAILVPPGDGPWR	15	Unmodified	_AADAILVPPGDGPWR_					0	0	0	0	tr|A0A0H3M7L7|A0A0H3M7L7_MYCBP	tr|A0A0H3M7L7|A0A0H3M7L7_MYCBP	tr|A0A0H3M7L7|A0A0H3M7L7_MYCBP	MULTI-MSMS	160318_BCG_Wt2_F1_3ul	1	BCG_Wt2	767.9	2	767.904265	1533.79398	37385.64	-0.58441	-0.00044877	-1.5198	-0.001167	-2.1042	-0.0016158	767.902325722222	73.162	1.4092	73.162	72.668	74.077	0					155	60	4	0	0	0	5.0156E-06	2	22706
AADAILVPPGDGPWR	15	Unmodified	_AADAILVPPGDGPWR_					0	0	0	0	tr|A0A0H3M7L7|A0A0H3M7L7_MYCBP	tr|A0A0H3M7L7|A0A0H3M7L7_MYCBP	tr|A0A0H3M7L7|A0A0H3M7L7_MYCBP	MULTI-MSMS	160318_BCG_Wt2_F2_4ul	2	BCG_Wt2	767.9	2	767.904265	1533.79398	39965.45	-0.30295	-0.00023264	2.2037	0.0016922	1.9007	0.0014596	767.905266125924	79.286	0.67062	78.935	78.736	79.407	-0.35117					41	27	2	0	0	0	4.8325E-05	1	25175
AADAILVPPGDGPWR	15	Unmodified	_AADAILVPPGDGPWR_					0	0	0	0	tr|A0A0H3M7L7|A0A0H3M7L7_MYCBP	tr|A0A0H3M7L7|A0A0H3M7L7_MYCBP	tr|A0A0H3M7L7|A0A0H3M7L7_MYCBP	MULTI-MSMS	160318_BCG_Wt4_F1_3ul	1	BCG_Wt4	768.41	2	767.904265	1533.79398	39515.95	-0.46177	-0.0003546	0.26047	0.00020002	-0.2013	-0.00015458	767.903095806058	72.68	2.0009	72.97	72.492	74.492	0.28942					143	83	3	0	0	0	4.1031E-08	1	22525
AADAILVPPGDGPWR	15	Unmodified	_AADAILVPPGDGPWR_					0	0	0	0	tr|A0A0H3M7L7|A0A0H3M7L7_MYCBP	tr|A0A0H3M7L7|A0A0H3M7L7_MYCBP	tr|A0A0H3M7L7|A0A0H3M7L7_MYCBP	MULTI-MSMS	160318_BCG_Wt4_F4_4ul	3	BCG_Wt4	767.9	2	767.904265	1533.79398	41613.29	-0.38339	-0.00029441	0.14982	0.00011504	-0.23357	-0.00017936	767.904192478278	74.238	1.0979	74.498	74.009	75.107	0.25948					78	46	2	0	0	0	1.0719E-05	1	22692
AADAILVPPGDGPWR	15	Unmodified	_AADAILVPPGDGPWR_					0	0	0	0	tr|A0A0H3M7L7|A0A0H3M7L7_MYCBP	tr|A0A0H3M7L7|A0A0H3M7L7_MYCBP	tr|A0A0H3M7L7|A0A0H3M7L7_MYCBP	MULTI-MATCH	160318_PknG1_F3_8ul	3	PknG1		2	767.904265	1533.79398	43108.53	-0.28099	-0.00021577	-0.37202	-0.00028568	-0.65301	-0.00050145	767.90370753239	74.054	0.2448	73.81	73.728	73.973	-0.24406	-0.3441	-0.00053896	NaN	52.527	14	10	2	NaN	NaN	NaN	NaN	0
AADALPIEQIAK	12	Unmodified	_AADALPIEQIAK_					0	0	0	0	tr|A0A0H3M1G9|A0A0H3M1G9_MYCBP	tr|A0A0H3M1G9|A0A0H3M1G9_MYCBP	tr|A0A0H3M1G9|A0A0H3M1G9_MYCBP	MULTI-MSMS	160318_BCG_Wt3_F1_3ul	1	BCG_Wt3	620.35	2	620.350803	1238.68705	45760.13	-0.20875	-0.0001295	1.1444	0.0007099	0.93561	0.0005804	620.352026577939	65.266	1.1031	65.315	64.678	65.781	0.049164					78	47	2	0	0	0	0.027334	1	19463
AADALPIEQIAK	12	Unmodified	_AADALPIEQIAK_					0	0	0	0	tr|A0A0H3M1G9|A0A0H3M1G9_MYCBP	tr|A0A0H3M1G9|A0A0H3M1G9_MYCBP	tr|A0A0H3M1G9|A0A0H3M1G9_MYCBP	MULTI-MATCH	160318_BCG_Wt4_F1_3ul	1	BCG_Wt4		2	620.350803	1238.68705	45116.8	0.024261	1.505E-05	0.1988	0.00012333	0.22306	0.00013838	620.350633957603	64.926	2.3512	65.316	63.936	66.287	0.38958	0.00027847	-0.00051702	NaN	20.585	236	106	4	NaN	NaN	NaN	NaN	0
AADAVSEALLASATPVSGK	19	Unmodified	_AADAVSEALLASATPVSGK_					0	0	0	0	sp|A1KPA8|CH602_MYCBP	sp|A1KPA8|CH602_MYCBP	sp|A1KPA8|CH602_MYCBP	MULTI-MSMS	160318_BCG_Wt2_F1_3ul	1	BCG_Wt2	879.47	2	879.467623	1756.92069	37152.78	0.28242	0.00024838	0.77858	0.00068474	1.061	0.00093312	879.468369244534	72.169	2.4869	72.169	71.661	74.148	0					466	107	7	0	0	0	1.3082E-78	4	22439
AADAVSEALLASATPVSGK	19	Unmodified	_AADAVSEALLASATPVSGK_					0	0	0	0	sp|A1KPA8|CH602_MYCBP	sp|A1KPA8|CH602_MYCBP	sp|A1KPA8|CH602_MYCBP	MULTI-MSMS	160318_BCG_Wt2_F1_3ul	1	BCG_Wt2	586.65	3	586.647508	1756.92069	45355.69	0.96656	0.00056703	0.58943	0.00034579	1.556	0.00091282	586.64781682608	72.159	3.5722	72.159	71.523	75.095	0					492	154	5	0	0	0	1.5084E-25	3	22241
AADAVSEALLASATPVSGK	19	Unmodified	_AADAVSEALLASATPVSGK_					0	0	0	0	sp|A1KPA8|CH602_MYCBP	sp|A1KPA8|CH602_MYCBP	sp|A1KPA8|CH602_MYCBP	MULTI-MSMS	160318_BCG_Wt2_F2_4ul	2	BCG_Wt2	879.47	2	879.467623	1756.92069	36757.71	-1.1704	-0.0010294	1.1334	0.00099682	-0.036996	-3.2537E-05	879.468149952795	77.674	4.5863	77.323	75.73	80.316	-0.35117					509	191	5	0	0	0	4.2109E-71	5	24168
AADAVSEALLASATPVSGK	19	Unmodified	_AADAVSEALLASATPVSGK_					0	0	0	0	sp|A1KPA8|CH602_MYCBP	sp|A1KPA8|CH602_MYCBP	sp|A1KPA8|CH602_MYCBP	MSMS	160318_BCG_Wt2_F2_4ul	2	BCG_Wt2	586.65	3	586.647508	1756.92069	NaN	NaN	NaN	NaN	NaN	NaN	NaN	NaN	76.559	1	76.108	75.608	76.608	-0.45142								0	0	0	0.0042832	1	23886
AADAVSEALLASATPVSGK	19	Unmodified	_AADAVSEALLASATPVSGK_					0	0	0	0	sp|A1KPA8|CH602_MYCBP	sp|A1KPA8|CH602_MYCBP	sp|A1KPA8|CH602_MYCBP	MSMS	160318_BCG_Wt2_F2_4ul	2	BCG_Wt2	586.65	3	586.647508	1756.92069	NaN	NaN	NaN	NaN	NaN	NaN	NaN	NaN	77.083	1	76.732	76.232	77.232	-0.35117								0	0	0	6.62E-15	1	24125
AADAVSEALLASATPVSGK	19	Unmodified	_AADAVSEALLASATPVSGK_					0	0	0	0	sp|A1KPA8|CH602_MYCBP	sp|A1KPA8|CH602_MYCBP	sp|A1KPA8|CH602_MYCBP	MSMS	160318_BCG_Wt2_F2_4ul	2	BCG_Wt2	586.65	3	586.647508	1756.92069	NaN	NaN	NaN	NaN	NaN	NaN	NaN	NaN	78.133	1	77.782	77.282	78.282	-0.35117								0	0	0	2.4876E-06	1	24609
AADAVSEALLASATPVSGK	19	Unmodified	_AADAVSEALLASATPVSGK_					0	0	0	0	sp|A1KPA8|CH602_MYCBP	sp|A1KPA8|CH602_MYCBP	sp|A1KPA8|CH602_MYCBP	MSMS	160318_BCG_Wt2_F2_4ul	2	BCG_Wt2	879.47	2	879.467623	1756.92069	NaN	NaN	NaN	NaN	NaN	NaN	NaN	NaN	79.981	1	79.63	79.13	80.13	-0.35117								0	0	0	2.8017E-09	1	25462
AADAVSEALLASATPVSGK	19	Unmodified	_AADAVSEALLASATPVSGK_					0	0	0	0	sp|A1KPA8|CH602_MYCBP	sp|A1KPA8|CH602_MYCBP	sp|A1KPA8|CH602_MYCBP	MSMS	160318_BCG_Wt2_F2_4ul	2	BCG_Wt2	879.47	2	879.467623	1756.92069	NaN	NaN	NaN	NaN	NaN	NaN	NaN	NaN	80.496	1	80.145	79.645	80.645	-0.35117								0	0	0	0.0040768	1	25699
AADAVSEALLASATPVSGK	19	Unmodified	_AADAVSEALLASATPVSGK_					0	0	0	0	sp|A1KPA8|CH602_MYCBP	sp|A1KPA8|CH602_MYCBP	sp|A1KPA8|CH602_MYCBP	MULTI-MSMS	160318_BCG_Wt3_F1_3ul	1	BCG_Wt3	586.65	3	586.647508	1756.92069	45025.2	-0.15404	-9.0369E-05	1.0938	0.0006417	0.9398	0.00055133	586.647726966791	71.976	1.7047	72.125	71.645	73.35	0.14937					215	71	5	0	0	0	5.0008E-26	3	22640
AADAVSEALLASATPVSGK	19	Unmodified	_AADAVSEALLASATPVSGK_					0	0	0	0	sp|A1KPA8|CH602_MYCBP	sp|A1KPA8|CH602_MYCBP	sp|A1KPA8|CH602_MYCBP	MULTI-MSMS	160318_BCG_Wt3_F1_3ul	1	BCG_Wt3	879.47	2	879.467623	1756.92069	37751.96	-0.44539	-0.00039171	0.69738	0.00061332	0.25199	0.00022161	879.467736694557	71.949	1.633	72.099	71.622	73.255	0.14938					221	68	5	0	0	0	3.5132E-58	3	22695
AADAVSEALLASATPVSGK	19	Unmodified	_AADAVSEALLASATPVSGK_					0	0	0	0	sp|A1KPA8|CH602_MYCBP	sp|A1KPA8|CH602_MYCBP	sp|A1KPA8|CH602_MYCBP	MULTI-MSMS	160318_BCG_Wt3_F2_4ul	2	BCG_Wt3	586.65	3	586.647508	1756.92069	45949.43	0.20904	0.00012263	0.51926	0.00030462	0.7283	0.00042725	586.647489490293	71.522	1.2756	72.03	71.592	72.867	0.50813					169	53	5	0	0	0	4.6705E-18	2	21931
AADAVSEALLASATPVSGK	19	Unmodified	_AADAVSEALLASATPVSGK_					0	0	0	0	sp|A1KPA8|CH602_MYCBP	sp|A1KPA8|CH602_MYCBP	sp|A1KPA8|CH602_MYCBP	MULTI-MSMS	160318_BCG_Wt3_F2_4ul	2	BCG_Wt3	879.47	2	879.467623	1756.92069	37598.82	0.25701	0.00022603	0.19967	0.0001756	0.45667	0.00040163	879.467345198824	71.5	1.323	72.008	71.592	72.915	0.50813					181	55	5	0	0	0	2.1396E-54	2	21930
AADAVSEALLASATPVSGK	19	Unmodified	_AADAVSEALLASATPVSGK_					0	0	0	0	sp|A1KPA8|CH602_MYCBP	sp|A1KPA8|CH602_MYCBP	sp|A1KPA8|CH602_MYCBP	MULTI-MSMS	160318_BCG_Wt3_F4_4ul	3	BCG_Wt3	879.47	2	879.467623	1756.92069	37328.66	-0.88227	-0.00077593	0.70468	0.00061975	-0.17758	-0.00015618	879.467589825265	72.147	1.3399	72.305	71.897	73.236	0.15785					235	79	4	0	0	0	3.8427E-26	2	20051
AADAVSEALLASATPVSGK	19	Unmodified	_AADAVSEALLASATPVSGK_					0	0	0	0	sp|A1KPA8|CH602_MYCBP	sp|A1KPA8|CH602_MYCBP	sp|A1KPA8|CH602_MYCBP	MULTI-MSMS	160318_BCG_Wt3_F4_4ul	3	BCG_Wt3	586.65	3	586.647508	1756.92069	44576.27	-0.29907	-0.00017545	1.2434	0.00072945	0.94435	0.000554	586.647770443134	72.145	1.044	72.302	71.958	73.002	0.15785					193	64	4	0	0	0	0.00054234	2	20062
AADAVSEALLASATPVSGK	19	Unmodified	_AADAVSEALLASATPVSGK_					0	0	0	0	sp|A1KPA8|CH602_MYCBP	sp|A1KPA8|CH602_MYCBP	sp|A1KPA8|CH602_MYCBP	MULTI-MSMS	160318_BCG_Wt4_F1_3ul	1	BCG_Wt4	879.47	2	879.467623	1756.92069	36741.7	-0.28824	-0.0002535	0.052027	4.5756E-05	-0.23622	-0.00020774	879.467473625519	71.709	2.1233	71.998	71.534	73.658	0.28942					329	89	6	0	0	0	8.7606E-79	4	22254
AADAVSEALLASATPVSGK	19	Unmodified	_AADAVSEALLASATPVSGK_					0	0	0	0	sp|A1KPA8|CH602_MYCBP	sp|A1KPA8|CH602_MYCBP	sp|A1KPA8|CH602_MYCBP	MULTI-MSMS	160318_BCG_Wt4_F1_3ul	1	BCG_Wt4	586.65	3	586.647508	1756.92069	44069.55	0.044428	2.6064E-05	0.6899	0.00040473	0.73433	0.00043079	586.647635504878	71.717	2.3597	72.006	71.464	73.823	0.28941					313	99	5	0	0	0	3.4157E-35	3	22256
AADAVSEALLASATPVSGK	19	Unmodified	_AADAVSEALLASATPVSGK_					0	0	0	0	sp|A1KPA8|CH602_MYCBP	sp|A1KPA8|CH602_MYCBP	sp|A1KPA8|CH602_MYCBP	MULTI-MSMS	160318_BCG_Wt4_F2_4ul	2	BCG_Wt4	879.47	2	879.467623	1756.92069	37683.52	-0.81772	-0.00071916	0.21519	0.00018926	-0.60253	-0.0005299	879.467403227341	71.928	0.82364	72.035	71.75	72.574	0.1071					151	58	3	0	0	0	0.04478	1	18354
AADAVSEALLASATPVSGK	19	Unmodified	_AADAVSEALLASATPVSGK_					0	0	0	0	sp|A1KPA8|CH602_MYCBP	sp|A1KPA8|CH602_MYCBP	sp|A1KPA8|CH602_MYCBP	MULTI-MSMS	160318_BCG_Wt4_F4_4ul	3	BCG_Wt4	879.47	2	879.467623	1756.92069	38075.87	-0.52246	-0.00045949	0.56946	0.00050082	0.047003	4.1337E-05	879.467206621557	73.097	0.88158	73.156	72.807	73.689	0.058998					95	37	4	0	0	0	0.00077438	1	22087
AADAVSEALLASATPVSGK	19	Unmodified	_AADAVSEALLASATPVSGK_					0	0	0	0	sp|A1KPA8|CH602_MYCBP	sp|A1KPA8|CH602_MYCBP	sp|A1KPA8|CH602_MYCBP	MULTI-MSMS	160318_PknG1_F2_12uL	2	PknG1	879.47	2	879.467623	1756.92069	35171.54	-1.2221	-0.0010748	0.27718	0.00024377	-0.94494	-0.00083104	879.468060589041	73.343	1.8954	73.049	72.203	74.098	-0.29388					140	79	3	0	0	0	1.0085E-45	2	22123
AADAVSEALLASATPVSGK	19	Unmodified	_AADAVSEALLASATPVSGK_					0	0	0	0	sp|A1KPA8|CH602_MYCBP	sp|A1KPA8|CH602_MYCBP	sp|A1KPA8|CH602_MYCBP	MULTI-SECPEP	160318_PknG1_F2_12uL	2	PknG1	586.29	3	586.647508	1756.92069	45340.71	-0.58732	-0.00034455	1.6702	0.00097983	1.0829	0.00063528	586.983627418726	73.248	1.5382	72.954	72.227	73.765	-0.29388					117	64	2	0	0	0	0.022905	1	22116
AADAVSEALLASATPVSGK	19	Unmodified	_AADAVSEALLASATPVSGK_					0	0	0	0	sp|A1KPA8|CH602_MYCBP	sp|A1KPA8|CH602_MYCBP	sp|A1KPA8|CH602_MYCBP	MULTI-MSMS	160318_PknG1_F3_8ul	3	PknG1	879.47	2	879.467623	1756.92069	36108.25	-0.9819	-0.00086355	0.29948	0.00026339	-0.68242	-0.00060016	879.468426343507	72.726	1.7689	72.382	71.859	73.628	-0.34431					168	73	4	0	0	0	5.8382E-46	2	21883
AADAVSEALLASATPVSGK	19	Unmodified	_AADAVSEALLASATPVSGK_					0	0	0	0	sp|A1KPA8|CH602_MYCBP	sp|A1KPA8|CH602_MYCBP	sp|A1KPA8|CH602_MYCBP	MULTI-MSMS	160318_PknG2_F1_3ul	1	PknG2	586.65	3	586.647508	1756.92069	47594.97	-0.24364	-0.00014293	2.0245	0.0011877	1.7809	0.0010447	586.984273492863	74.047	0.62012	73.947	73.466	74.086	-0.10032					38	25	2	0	0	0	0.050814	1	23243
AADAVSEALLASATPVSGK	19	Unmodified	_AADAVSEALLASATPVSGK_					0	0	0	0	sp|A1KPA8|CH602_MYCBP	sp|A1KPA8|CH602_MYCBP	sp|A1KPA8|CH602_MYCBP	MULTI-MSMS	160318_PknG2_F1_3ul	1	PknG2	586.65	3	586.647508	1756.92069	47594.96	-0.20369	-0.0001195	1.8076	0.0010604	1.6039	0.00094091	586.64777078014	74.669	1.4004	74.569	74.086	75.487	-0.10032					91	58	2	0	0	0	0.024414	1	23482
AADAVSEALLASATPVSGK	19	Unmodified	_AADAVSEALLASATPVSGK_					0	0	0	0	sp|A1KPA8|CH602_MYCBP	sp|A1KPA8|CH602_MYCBP	sp|A1KPA8|CH602_MYCBP	MSMS	160318_PknG2_F1_3ul	1	PknG2	879.47	2	879.467623	1756.92069	NaN	NaN	NaN	NaN	NaN	NaN	NaN	NaN	74.07	1	73.97	73.47	74.47	-0.10032								0	0	0	3.0114E-06	1	23362
AADAVSEALLASATPVSGK	19	Unmodified	_AADAVSEALLASATPVSGK_					0	0	0	0	sp|A1KPA8|CH602_MYCBP	sp|A1KPA8|CH602_MYCBP	sp|A1KPA8|CH602_MYCBP	MSMS	160318_PknG2_F1_3ul	1	PknG2	879.47	2	879.467623	1756.92069	NaN	NaN	NaN	NaN	NaN	NaN	NaN	NaN	74.583	1	74.483	73.983	74.983	-0.10032								0	0	0	2.3102E-21	1	23599
AADAVSEALLASATPVSGK	19	Unmodified	_AADAVSEALLASATPVSGK_					0	0	0	0	sp|A1KPA8|CH602_MYCBP	sp|A1KPA8|CH602_MYCBP	sp|A1KPA8|CH602_MYCBP	MSMS	160318_PknG2_F1_3ul	1	PknG2	879.47	2	879.467623	1756.92069	NaN	NaN	NaN	NaN	NaN	NaN	NaN	NaN	75.106	1	75.005	74.505	75.505	-0.10032								0	0	0	8.2036E-15	1	23839
AADAVSEALLASATPVSGK	19	Unmodified	_AADAVSEALLASATPVSGK_					0	0	0	0	sp|A1KPA8|CH602_MYCBP	sp|A1KPA8|CH602_MYCBP	sp|A1KPA8|CH602_MYCBP	MULTI-MSMS	160318_PknG2_F2_4ul	2	PknG2	879.47	2	879.467623	1756.92069	38403.59	-0.772	-0.00067894	1.3479	0.0011854	0.57591	0.0005065	879.468438065254	75.767	1.5301	75.273	74.584	76.114	-0.49489					123	62	3	0	0	0	0.00034149	1	21894
AADAVSEALLASATPVSGK	19	Unmodified	_AADAVSEALLASATPVSGK_					0	0	0	0	sp|A1KPA8|CH602_MYCBP	sp|A1KPA8|CH602_MYCBP	sp|A1KPA8|CH602_MYCBP	MULTI-MSMS	160318_PknG4_F1_3ul	1	PknG4	586.65	3	586.647508	1756.92069	46426.3	0.29935	0.00017562	1.6316	0.00095717	1.9309	0.0011328	586.647618871556	71.634	0.65533	72.081	71.779	72.434	0.44667					61	27	3	0	0	0	0.00060993	1	21783
AADAVSEALLASATPVSGK	19	Unmodified	_AADAVSEALLASATPVSGK_					0	0	0	0	sp|A1KPA8|CH602_MYCBP	sp|A1KPA8|CH602_MYCBP	sp|A1KPA8|CH602_MYCBP	MULTI-SECPEP	160318_PknG4_F1_3ul	1	PknG4	880.43	2	879.467623	1756.92069	37378.51	-0.0037285	-3.2791E-06	0.7822	0.00068792	0.77848	0.00068464	879.970079638732	71.696	0.79681	72.143	71.779	72.576	0.44667					62	33	3	0	0	0	5.2941E-22	1	21753
AADAVSEALLASATPVSGK	19	Unmodified	_AADAVSEALLASATPVSGK_					0	0	0	0	sp|A1KPA8|CH602_MYCBP	sp|A1KPA8|CH602_MYCBP	sp|A1KPA8|CH602_MYCBP	MULTI-MSMS	160318_PknG4_F2_4ul	2	PknG4	586.65	3	586.647508	1756.92069	45682.51	0.27477	0.00016119	0.94297	0.00055319	1.2177	0.00071438	586.982938490652	72.443	0.94429	72.551	72.136	73.08	0.10754					88	46	2	0	0	0	0.041705	1	19764
AADAVSEALLASATPVSGK	19	Unmodified	_AADAVSEALLASATPVSGK_					0	0	0	0	sp|A1KPA8|CH602_MYCBP	sp|A1KPA8|CH602_MYCBP	sp|A1KPA8|CH602_MYCBP	MULTI-SECPEP	160318_PknG4_F2_4ul	2	PknG4	880.43	2	879.467623	1756.92069	36407.45	-0.65841	-0.00057905	0.94096	0.00082754	0.28255	0.00024849	879.46758366256	72.437	0.94706	72.545	72.116	73.064	0.10754					104	46	3	0	0	0	0.00046546	1	19827
AADAVSEALLASATPVSGK	19	Unmodified	_AADAVSEALLASATPVSGK_					0	0	0	0	sp|A1KPA8|CH602_MYCBP	sp|A1KPA8|CH602_MYCBP	sp|A1KPA8|CH602_MYCBP	MULTI-MATCH	160318_BCG_Wt2_F4_4ul	3	BCG_Wt2		2	879.467623	1756.92069	38701.54	-0.87928	-0.0007733	2.1916	0.0019274	1.3123	0.0011541	879.468931228312	73.244	0.11922	72.737	72.677	72.797	-0.50741	-0.20287	0.0032023	NaN	27.129	6	4	2	NaN	NaN	NaN	NaN	0
AADAVSEALLASATPVSGK	19	Unmodified	_AADAVSEALLASATPVSGK_					0	0	0	0	sp|A1KPA8|CH602_MYCBP	sp|A1KPA8|CH602_MYCBP	sp|A1KPA8|CH602_MYCBP	MULTI-MATCH	160318_BCG_Wt3_F1_3ul	1	BCG_Wt3		3	586.647508	1756.92069	NaN	0.17227	0.00010106	-1.9848	-0.0011644	-1.8126	-0.0010633	586.64601238257	74.18	0.21242	74.33	74.226	74.439	0.14938	0.19161	-0.004775	NaN	7.881	11	8	2	NaN	NaN	NaN	NaN	0
AADAVSEALLASATPVSGK	19	Unmodified	_AADAVSEALLASATPVSGK_					0	0	0	0	sp|A1KPA8|CH602_MYCBP	sp|A1KPA8|CH602_MYCBP	sp|A1KPA8|CH602_MYCBP	MULTI-MATCH	160318_PknG1_F1_8ul	1	PknG1		2	879.467623	1756.92069	38313.32	-0.35467	-0.00031192	0.31654	0.00027838	-0.038133	-3.3537E-05	879.467732443032	73.33	0.7766	72.679	72.394	73.171	-0.65108	0.42623	-0.00032541	NaN	192.85	144	64	3	NaN	NaN	NaN	NaN	0
AADAVSEALLASATPVSGK	19	Unmodified	_AADAVSEALLASATPVSGK_					0	0	0	0	sp|A1KPA8|CH602_MYCBP	sp|A1KPA8|CH602_MYCBP	sp|A1KPA8|CH602_MYCBP	MULTI-MATCH	160318_PknG2_F1_3ul	1	PknG2		2	879.467623	1756.92069	39598.28	-0.56548	-0.00049732	0.76299	0.00067103	0.19751	0.0001737	879.970385075286	72.421	0.52321	72.421	72.277	72.8	-0.00012207	0.16804	0.00045989	NaN	192.85	46	21	3	NaN	NaN	NaN	NaN	0
AADAVSEALLASATPVSGK	19	Unmodified	_AADAVSEALLASATPVSGK_					0	0	0	0	sp|A1KPA8|CH602_MYCBP	sp|A1KPA8|CH602_MYCBP	sp|A1KPA8|CH602_MYCBP	MULTI-MATCH	160318_PknG2_F2_4ul	2	PknG2		3	586.647508	1756.92069	46006.28	0.013181	7.7324E-06	1.8749	0.0010999	1.888	0.0011076	586.983560489555	75.646	0.53236	75.151	74.705	75.237	-0.49489	0.29093	7.8467E-05	NaN	16.402	40	21	3	NaN	NaN	NaN	NaN	0
AADAVSEALLASATPVSGK	19	Unmodified	_AADAVSEALLASATPVSGK_					0	0	0	0	sp|A1KPA8|CH602_MYCBP	sp|A1KPA8|CH602_MYCBP	sp|A1KPA8|CH602_MYCBP	MULTI-MATCH	160318_PknG4_F3_4ul	3	PknG4		2	879.467623	1756.92069	43241.36	-0.86627	-0.00076186	-2.2505	-0.0019792	-3.1168	-0.0027411	879.967440430806	72.861	0.054657	72.817	72.789	72.844	-0.043777	-0.12247	-0.0046111	NaN	27.129	8	6	2	NaN	NaN	NaN	NaN	0
AADDAVYTALDANADR	16	Unmodified	_AADDAVYTALDANADR_					0	0	0	0	sp|A1KG00|GSA_MYCBP	sp|A1KG00|GSA_MYCBP	sp|A1KG00|GSA_MYCBP	MULTI-MSMS	160318_BCG_Wt2_F1_3ul	1	BCG_Wt2	826.38	2	826.381548	1650.74854	38840.45	1.6561	0.0013686	-0.089923	-7.4311E-05	1.5662	0.0012942	826.381543575919	64.731	0.73203	64.731	64.412	65.145	0					69	34	3	0	0	0	5.535E-08	1	18544
AADDAVYTALDANADR	16	Unmodified	_AADDAVYTALDANADR_					0	0	0	0	sp|A1KG00|GSA_MYCBP	sp|A1KG00|GSA_MYCBP	sp|A1KG00|GSA_MYCBP	MULTI-MSMS	160318_BCG_Wt2_F4_4ul	3	BCG_Wt2	826.38	2	826.381548	1650.74854	38906.38	0.52212	0.00043147	-0.57792	-0.00047758	-0.055803	-4.6115E-05	826.381164684712	66.729	1.6772	65.82	65.247	66.925	-0.90839					193	72	4	0	0	0	8.6255E-08	2	18777
AADDAVYTALDANADR	16	Unmodified	_AADDAVYTALDANADR_					0	0	0	0	sp|A1KG00|GSA_MYCBP	sp|A1KG00|GSA_MYCBP	sp|A1KG00|GSA_MYCBP	MSMS	160318_BCG_Wt2_F4_4ul	3	BCG_Wt2	551.26	3	551.256791	1650.74854	NaN	NaN	NaN	NaN	NaN	NaN	NaN	NaN	66.401	1	65.493	64.993	65.993	-0.90839								0	0	0	0.00024822	1	18747
AADDAVYTALDANADR	16	Unmodified	_AADDAVYTALDANADR_					0	0	0	0	sp|A1KG00|GSA_MYCBP	sp|A1KG00|GSA_MYCBP	sp|A1KG00|GSA_MYCBP	MULTI-MSMS	160318_BCG_Wt3_F1_3ul	1	BCG_Wt3	826.38	2	826.381548	1650.74854	38260.68	-0.94863	-0.00078393	0.36719	0.00030344	-0.58144	-0.00048049	826.381924822429	64.87	1.0065	64.919	64.515	65.522	0.049156					130	43	4	0	0	0	1.0858E-11	2	19371
AADDAVYTALDANADR	16	Unmodified	_AADDAVYTALDANADR_					0	0	0	0	sp|A1KG00|GSA_MYCBP	sp|A1KG00|GSA_MYCBP	sp|A1KG00|GSA_MYCBP	MULTI-SECPEP	160318_BCG_Wt3_F1_3ul	1	BCG_Wt3	551	3	551.256791	1650.74854	46885.89	-0.31688	-0.00017468	2.6223	0.0014456	2.3054	0.0012709	551.258121913058	64.925	1.1003	64.974	64.374	65.474	0.049156					172	47	5	0	0	0	4.8431E-06	1	19317
AADDAVYTALDANADR	16	Unmodified	_AADDAVYTALDANADR_					0	0	0	0	sp|A1KG00|GSA_MYCBP	sp|A1KG00|GSA_MYCBP	sp|A1KG00|GSA_MYCBP	MULTI-MSMS	160318_BCG_Wt3_F2_4ul	2	BCG_Wt3	826.38	2	826.381548	1650.74854	38083.21	-0.62327	-0.00051506	-0.026094	-2.1563E-05	-0.64936	-0.00053662	826.381633245376	64.763	1.5286	65.07	64.435	65.963	0.30722					223	64	5	0	0	0	1.9872E-17	2	18764
AADDAVYTALDANADR	16	Unmodified	_AADDAVYTALDANADR_					0	0	0	0	sp|A1KG00|GSA_MYCBP	sp|A1KG00|GSA_MYCBP	sp|A1KG00|GSA_MYCBP	MULTI-MSMS	160318_BCG_Wt3_F2_4ul	2	BCG_Wt3	551.26	3	551.256791	1650.74854	46791.11	-0.10523	-5.8011E-05	0.62661	0.00034542	0.52138	0.00028741	551.257172486308	64.77	1.1999	65.078	64.671	65.87	0.30722					218	50	5	0	0	0	2.8415E-17	2	18785
AADDAVYTALDANADR	16	Unmodified	_AADDAVYTALDANADR_					0	0	0	0	sp|A1KG00|GSA_MYCBP	sp|A1KG00|GSA_MYCBP	sp|A1KG00|GSA_MYCBP	MULTI-MSMS	160318_BCG_Wt3_F4_4ul	3	BCG_Wt3	551.26	3	551.256791	1650.74854	46949.35	-0.41999	-0.00023152	0.85931	0.0004737	0.43932	0.00024218	551.25735610417	65.125	0.99465	65.383	64.908	65.903	0.25796					163	48	4	0	0	0	7.548E-05	2	16985
AADDAVYTALDANADR	16	Unmodified	_AADDAVYTALDANADR_					0	0	0	0	sp|A1KG00|GSA_MYCBP	sp|A1KG00|GSA_MYCBP	sp|A1KG00|GSA_MYCBP	MULTI-MSMS	160318_BCG_Wt3_F4_4ul	3	BCG_Wt3	826.38	2	826.381548	1650.74854	37640.86	-1.0799	-0.00089237	0.68607	0.00056695	-0.39379	-0.00032542	826.382744904635	65.116	1.1932	65.374	64.882	66.075	0.25796					162	60	4	0	0	0	2.0281E-06	2	16812
AADDAVYTALDANADR	16	Unmodified	_AADDAVYTALDANADR_					0	0	0	0	sp|A1KG00|GSA_MYCBP	sp|A1KG00|GSA_MYCBP	sp|A1KG00|GSA_MYCBP	MULTI-MSMS	160318_BCG_Wt4_F1_3ul	1	BCG_Wt4	551.26	3	551.256791	1650.74854	47189.51	0.42828	0.00023609	-0.21889	-0.00012067	0.20939	0.00011543	551.257005329242	64.596	1.0562	64.985	64.579	65.636	0.38958					114	48	3	0	0	0	5.7265E-05	1	18903
AADDAVYTALDANADR	16	Unmodified	_AADDAVYTALDANADR_					0	0	0	0	sp|A1KG00|GSA_MYCBP	sp|A1KG00|GSA_MYCBP	sp|A1KG00|GSA_MYCBP	MULTI-MSMS	160318_BCG_Wt4_F1_3ul	1	BCG_Wt4	826.38	2	826.381548	1650.74854	37498.3	-0.55631	-0.00045972	-0.37372	-0.00030883	-0.93002	-0.00076856	826.381529156019	64.579	1.08	64.969	64.555	65.636	0.38958					140	49	4	0	0	0	1.6975E-11	1	18934
AADDAVYTALDANADR	16	Unmodified	_AADDAVYTALDANADR_					0	0	0	0	sp|A1KG00|GSA_MYCBP	sp|A1KG00|GSA_MYCBP	sp|A1KG00|GSA_MYCBP	MULTI-MSMS	160318_BCG_Wt4_F2_4ul	2	BCG_Wt4	826.38	2	826.381548	1650.74854	37440.27	-0.8179	-0.0006759	-0.01903	-1.5726E-05	-0.83693	-0.00069162	826.381720747107	65.176	0.80124	65.182	64.852	65.653	0.0067291					159	52	4	0	0	0	3.5538E-05	1	15558
AADDAVYTALDANADR	16	Unmodified	_AADDAVYTALDANADR_					0	0	0	0	sp|A1KG00|GSA_MYCBP	sp|A1KG00|GSA_MYCBP	sp|A1KG00|GSA_MYCBP	MULTI-MSMS	160318_BCG_Wt4_F4_4ul	3	BCG_Wt4	826.38	2	826.381548	1650.74854	38216.05	-0.36138	-0.00029864	0.45182	0.00037338	0.090441	7.4739E-05	826.381686100734	66.262	1.287	66.22	65.743	67.03	-0.041336					240	60	5	0	0	0	1.5091E-07	2	19175
AADDAVYTALDANADR	16	Unmodified	_AADDAVYTALDANADR_					0	0	0	0	sp|A1KG00|GSA_MYCBP	sp|A1KG00|GSA_MYCBP	sp|A1KG00|GSA_MYCBP	MULTI-MSMS	160318_PknG1_F1_8ul	1	PknG1	551.26	3	551.256791	1650.74854	47079.55	-0.0072165	-3.9782E-06	0.52069	0.00028704	0.51348	0.00028306	551.257078205613	66.616	0.97752	65.764	65.393	66.37	-0.85158					169	79	4	0	0	0	0.065808	1	14037
AADDAVYTALDANADR	16	Unmodified	_AADDAVYTALDANADR_					0	0	0	0	sp|A1KG00|GSA_MYCBP	sp|A1KG00|GSA_MYCBP	sp|A1KG00|GSA_MYCBP	MULTI-MSMS	160318_PknG1_F1_8ul	1	PknG1	826.88	2	826.381548	1650.74854	37457.29	-0.39319	-0.00032493	0.095864	7.922E-05	-0.29733	-0.00024571	826.381818103338	66.671	1.169	65.92	65.414	66.583	-0.75134					270	96	4	0	0	0	1.5091E-07	1	14129
AADDAVYTALDANADR	16	Unmodified	_AADDAVYTALDANADR_					0	0	0	0	sp|A1KG00|GSA_MYCBP	sp|A1KG00|GSA_MYCBP	sp|A1KG00|GSA_MYCBP	MULTI-MSMS	160318_PknG1_F2_12uL	2	PknG1	551.26	3	551.256791	1650.74854	47135.55	0.17456	9.623E-05	0.70332	0.00038771	0.87788	0.00048394	551.257180915662	65.889	1.6786	65.595	64.897	66.576	-0.29398					200	70	4	0	0	0	1.7545E-07	3	18724
AADDAVYTALDANADR	16	Unmodified	_AADDAVYTALDANADR_					0	0	0	0	sp|A1KG00|GSA_MYCBP	sp|A1KG00|GSA_MYCBP	sp|A1KG00|GSA_MYCBP	MULTI-MSMS	160318_PknG1_F2_12uL	2	PknG1	826.38	2	826.381548	1650.74854	37436.91	-0.27623	-0.00022827	-0.20799	-0.00017188	-0.48422	-0.00040015	826.381203596805	65.877	2.4675	65.583	64.868	67.336	-0.29398					299	104	4	0	0	0	5.3667E-17	4	18735
AADDAVYTALDANADR	16	Unmodified	_AADDAVYTALDANADR_					0	0	0	0	sp|A1KG00|GSA_MYCBP	sp|A1KG00|GSA_MYCBP	sp|A1KG00|GSA_MYCBP	MULTI-MSMS	160318_PknG1_F3_8ul	3	PknG1	551.26	3	551.256791	1650.74854	47209.12	-0.17236	-9.5015E-05	0.66033	0.00036401	0.48797	0.00026899	551.257169358869	65.347	1.288	65.103	64.626	65.914	-0.2442					206	54	5	0	0	0	2.7431E-12	2	18655
AADDAVYTALDANADR	16	Unmodified	_AADDAVYTALDANADR_					0	0	0	0	sp|A1KG00|GSA_MYCBP	sp|A1KG00|GSA_MYCBP	sp|A1KG00|GSA_MYCBP	MULTI-MSMS	160318_PknG1_F3_8ul	3	PknG1	826.38	2	826.381548	1650.74854	38640.56	-0.58759	-0.00048557	-0.19186	-0.00015855	-0.77945	-0.00064413	826.381577256886	65.37	1.36	65.126	64.649	66.009	-0.2442					249	57	6	0	0	0	8.7039E-18	2	18707
AADDAVYTALDANADR	16	Unmodified	_AADDAVYTALDANADR_					0	0	0	0	sp|A1KG00|GSA_MYCBP	sp|A1KG00|GSA_MYCBP	sp|A1KG00|GSA_MYCBP	MULTI-SECPEP	160318_PknG1_F3_8ul	3	PknG1	826.42	2	826.381548	1650.74854	38088.63	0.068358	5.649E-05	-3.403	-0.0028122	-3.3347	-0.0027557	826.378914429947	66.258	0.48215	66.014	65.89	66.373	-0.24416					30	20	2	0	0	0	0.0025398	1	19130
AADDAVYTALDANADR	16	Unmodified	_AADDAVYTALDANADR_					0	0	0	0	sp|A1KG00|GSA_MYCBP	sp|A1KG00|GSA_MYCBP	sp|A1KG00|GSA_MYCBP	MULTI-MSMS	160318_PknG2_F1_3ul	1	PknG2	551.59	3	551.256791	1650.74854	47463.16	0.275	0.00015159	0.36602	0.00020177	0.64102	0.00035337	551.256833785466	65.578	1.2087	65.177	64.761	65.969	-0.40111					148	51	4	0	0	0	2.3103E-05	2	19543
AADDAVYTALDANADR	16	Unmodified	_AADDAVYTALDANADR_					0	0	0	0	sp|A1KG00|GSA_MYCBP	sp|A1KG00|GSA_MYCBP	sp|A1KG00|GSA_MYCBP	MULTI-MSMS	160318_PknG2_F1_3ul	1	PknG2	826.38	2	826.381548	1650.74854	38537.75	-0.014508	-1.1989E-05	-0.90348	-0.00074662	-0.91799	-0.00075861	826.380507296761	65.612	2.0956	65.211	64.784	66.88	-0.40111					273	90	4	0	0	0	4.4105E-17	3	19476
AADDAVYTALDANADR	16	Unmodified	_AADDAVYTALDANADR_					0	0	0	0	sp|A1KG00|GSA_MYCBP	sp|A1KG00|GSA_MYCBP	sp|A1KG00|GSA_MYCBP	MULTI-MSMS	160318_PknG2_F2_4ul	2	PknG2	826.38	2	826.381548	1650.74854	38875.95	-0.98572	-0.00081458	-0.52218	-0.00043152	-1.5079	-0.0012461	826.380920081917	70.022	2.7049	69.427	67.863	70.568	-0.59522					313	118	3	0	0	0	1.7622E-11	5	19280
AADDAVYTALDANADR	16	Unmodified	_AADDAVYTALDANADR_					0	0	0	0	sp|A1KG00|GSA_MYCBP	sp|A1KG00|GSA_MYCBP	sp|A1KG00|GSA_MYCBP	MULTI-MSMS	160318_PknG2_F2_4ul	2	PknG2	551.26	3	551.256791	1650.74854	48012.59	-0.33797	-0.00018631	1.326	0.00073096	0.98801	0.00054465	551.257884520282	69.88	2.3179	69.285	68.057	70.375	-0.59522					231	101	3	0	0	0	0.03087	2	19398
AADDAVYTALDANADR	16	Unmodified	_AADDAVYTALDANADR_					0	0	0	0	sp|A1KG00|GSA_MYCBP	sp|A1KG00|GSA_MYCBP	sp|A1KG00|GSA_MYCBP	MULTI-MSMS	160318_PknG2_F3_4ul	3	PknG2	551.26	3	551.256791	1650.74854	46984.79	0.51859	0.00028588	0.43337	0.0002389	0.95197	0.00052478	551.257093660714	66.094	1.5618	65.295	64.8	66.361	-0.79858					270	71	5	0	0	0	2.3266E-29	3	18423
AADDAVYTALDANADR	16	Unmodified	_AADDAVYTALDANADR_					0	0	0	0	sp|A1KG00|GSA_MYCBP	sp|A1KG00|GSA_MYCBP	sp|A1KG00|GSA_MYCBP	MULTI-MSMS	160318_PknG2_F3_4ul	3	PknG2	826.38	2	826.381548	1650.74854	38086.7	-0.40421	-0.00033403	-0.51378	-0.00042458	-0.91799	-0.00075861	826.381064989845	66.051	2.098	65.252	64.776	66.874	-0.79858					321	95	5	0	0	0	2.3056E-23	4	18445
AADDAVYTALDANADR	16	Unmodified	_AADDAVYTALDANADR_					0	0	0	0	sp|A1KG00|GSA_MYCBP	sp|A1KG00|GSA_MYCBP	sp|A1KG00|GSA_MYCBP	MULTI-MSMS	160318_PknG4_F1_3ul	1	PknG4	551.26	3	551.256791	1650.74854	46745.39	-0.044208	-2.437E-05	0.10817	5.9628E-05	0.063959	3.5258E-05	551.256883785022	64.658	1.5338	65.105	64.668	66.202	0.44668					265	65	6	0	0	0	9.2959E-32	3	18563
AADDAVYTALDANADR	16	Unmodified	_AADDAVYTALDANADR_					0	0	0	0	sp|A1KG00|GSA_MYCBP	sp|A1KG00|GSA_MYCBP	sp|A1KG00|GSA_MYCBP	MULTI-MSMS	160318_PknG4_F1_3ul	1	PknG4	826.38	2	826.381548	1650.74854	37808.52	-0.39548	-0.00032681	-0.20216	-0.00016706	-0.59764	-0.00049388	826.381393412724	64.638	1.4188	65.085	64.645	66.064	0.44667					260	60	6	0	0	0	4.3759E-30	3	18562
AADDAVYTALDANADR	16	Unmodified	_AADDAVYTALDANADR_					0	0	0	0	sp|A1KG00|GSA_MYCBP	sp|A1KG00|GSA_MYCBP	sp|A1KG00|GSA_MYCBP	MULTI-SECPEP	160318_PknG4_F1_3ul	1	PknG4	827.38	2	826.381548	1650.74854	35200.3	-0.21454	-0.00017729	1.1668	0.00096423	0.95227	0.00078694	826.383962526845	66.667	0.71674	67.114	66.646	67.363	0.44667					57	30	3	0	0	0	9.2414E-08	1	19297
AADDAVYTALDANADR	16	Unmodified	_AADDAVYTALDANADR_					0	0	0	0	sp|A1KG00|GSA_MYCBP	sp|A1KG00|GSA_MYCBP	sp|A1KG00|GSA_MYCBP	MULTI-MSMS	160318_PknG4_F2_4ul	2	PknG4	826.38	2	826.381548	1650.74854	41865.76	-0.71687	-0.00059241	-0.36421	-0.00030097	-1.0811	-0.00089338	826.381667484266	63.669	0.38197	63.877	63.707	64.089	0.20765					46	28	2	0	0	0	0.053004	1	16064
AADDAVYTALDANADR	16	Unmodified	_AADDAVYTALDANADR_					0	0	0	0	sp|A1KG00|GSA_MYCBP	sp|A1KG00|GSA_MYCBP	sp|A1KG00|GSA_MYCBP	MULTI-MSMS	160318_PknG4_F2_4ul	2	PknG4	826.38	2	826.381548	1650.74854	37933.23	-0.81817	-0.00067612	2.7554	0.002277	1.9372	0.0016009	826.386872438593	65.357	1.5298	65.565	64.852	66.382	0.20765					241	89	5	0	0	0	3.3006E-23	2	16677
AADDAVYTALDANADR	16	Unmodified	_AADDAVYTALDANADR_					0	0	0	0	sp|A1KG00|GSA_MYCBP	sp|A1KG00|GSA_MYCBP	sp|A1KG00|GSA_MYCBP	MULTI-MSMS	160318_PknG4_F2_4ul	2	PknG4	551.26	3	551.256791	1650.74854	47229.07	-0.31525	-0.00017378	0.92523	0.00051004	0.60998	0.00033626	551.25728582142	65.157	1.0589	65.364	64.803	65.862	0.20765					195	56	5	0	0	0	6.4878E-05	2	16730
AADDAVYTALDANADR	16	Unmodified	_AADDAVYTALDANADR_					0	0	0	0	sp|A1KG00|GSA_MYCBP	sp|A1KG00|GSA_MYCBP	sp|A1KG00|GSA_MYCBP	MULTI-MATCH	160318_BCG_Wt2_F1_3ul	1	BCG_Wt2		3	551.256791	1650.74854	47682.22	2.3698	0.0013063	2.0924	0.0011535	4.4622	0.0024598	551.258336032973	64.721	0.53316	64.721	64.474	65.007	-7.6294E-06	-0.40754	0.0023039	NaN	115.04	37	25	2	NaN	NaN	NaN	NaN	0
AADDAVYTALDANADR	16	Unmodified	_AADDAVYTALDANADR_					0	0	0	0	sp|A1KG00|GSA_MYCBP	sp|A1KG00|GSA_MYCBP	sp|A1KG00|GSA_MYCBP	MULTI-MATCH	160318_BCG_Wt3_F2_4ul	2	BCG_Wt3		2	826.381548	1650.74854	NaN	-0.62674	-0.00051793	-3.2574	-0.0026919	-3.8842	-0.0032098	826.379320297422	63.55	0.1385	63.857	63.816	63.954	0.30722	-0.094636	-0.0045864	NaN	10.861	6	5	2	NaN	NaN	NaN	NaN	0
AADDAVYTALDANADR	16	Unmodified	_AADDAVYTALDANADR_					0	0	0	0	sp|A1KG00|GSA_MYCBP	sp|A1KG00|GSA_MYCBP	sp|A1KG00|GSA_MYCBP	MULTI-MATCH	160318_PknG4_F2_4ul	2	PknG4		3	551.256791	1650.74854	46248.29	-0.068098	-3.754E-05	-2.6611	-0.001467	-2.7292	-0.0015045	551.254997540433	66.159	0.11914	66.366	66.275	66.394	0.20769	0.42659	-0.0053886	NaN	62.813	8	6	2	NaN	NaN	NaN	NaN	0
AADDAVYTALDANADR	16	Unmodified	_AADDAVYTALDANADR_					0	0	0	0	sp|A1KG00|GSA_MYCBP	sp|A1KG00|GSA_MYCBP	sp|A1KG00|GSA_MYCBP	MULTI-MATCH	160318_PknG4_F3_4ul	3	PknG4		2	826.381548	1650.74854	37871.12	-0.82034	-0.00067791	-0.80314	-0.0006637	-1.6235	-0.0013416	826.882483486028	65.193	0.17059	65.249	65.128	65.299	0.056328	0.16963	-0.00098767	NaN	123.42	23	19	2	NaN	NaN	NaN	NaN	0
AADEQSATGSAGR	13	Unmodified	_AADEQSATGSAGR_					0	0	0	0	tr|A0A0H3MAG6|A0A0H3MAG6_MYCBP	tr|A0A0H3MAG6|A0A0H3MAG6_MYCBP	tr|A0A0H3MAG6|A0A0H3MAG6_MYCBP	MULTI-MSMS	160318_BCG_Wt4_F4_4ul	3	BCG_Wt4	610.78	2	610.77873	1219.54291	44133.77	-0.26119	-0.00015953	0.13526	8.2616E-05	-0.12593	-7.6916E-05	610.778781217637	26.242	0.91633	24.597	24.318	25.235	-1.6453					187	79	3	0	0	0	0.031693	2	1849
AADHTVLR	8	Unmodified	_AADHTVLR_					0	0	0	0	tr|A0A0H3MC11|A0A0H3MC11_MYCBP	tr|A0A0H3MC11|A0A0H3MC11_MYCBP	tr|A0A0H3MC11|A0A0H3MC11_MYCBP	MULTI-MSMS	160318_BCG_Wt4_F4_4ul	3	BCG_Wt4	441.74	2	441.743234	881.471915	55068.8	0.27056	0.00011952	-0.35984	-0.00015896	-0.089277	-3.9438E-05	441.742999530944	33.044	1.2748	30.998	30.458	31.733	-2.0463					181	101	2	0	0	0	0.032007	1	4303
AADILKDESYK	11	Unmodified	_AADILKDESYK_					0	0	0	1	tr|A0A0H3MDG1|A0A0H3MDG1_MYCBP	tr|A0A0H3MDG1|A0A0H3MDG1_MYCBP	tr|A0A0H3MDG1|A0A0H3MDG1_MYCBP	MULTI-MSMS	160318_BCG_Wt2_F1_3ul	1	BCG_Wt2	418.55	3	418.218837	1251.63468	54778.11	0.41092	0.00017185	-1.281	-0.00053572	-0.87005	-0.00036387	418.21825449893	46.613	0.8723	46.613	46.214	47.087	0					195	67	4	0	0	0	4.3846E-11	1	10215
AADILKDESYK	11	Unmodified	_AADILKDESYK_					0	0	0	1	tr|A0A0H3MDG1|A0A0H3MDG1_MYCBP	tr|A0A0H3MDG1|A0A0H3MDG1_MYCBP	tr|A0A0H3MDG1|A0A0H3MDG1_MYCBP	MULTI-MSMS	160318_BCG_Wt3_F1_3ul	1	BCG_Wt3	418.22	3	418.218837	1251.63468	53931.04	0.0013698	5.7287E-07	-0.078201	-3.2705E-05	-0.076831	-3.2132E-05	418.218736174378	47.193	1.0503	46.641	46.172	47.223	-0.55216					157	50	4	0	0	0	4.7061E-11	2	11109
AADILKDESYK	11	Unmodified	_AADILKDESYK_					0	0	0	1	tr|A0A0H3MDG1|A0A0H3MDG1_MYCBP	tr|A0A0H3MDG1|A0A0H3MDG1_MYCBP	tr|A0A0H3MDG1|A0A0H3MDG1_MYCBP	MULTI-MSMS	160318_BCG_Wt3_F1_3ul	1	BCG_Wt3	626.82	2	626.824618	1251.63468	43977.17	-0.13736	-8.6103E-05	-0.071366	-4.4734E-05	-0.20873	-0.00013084	626.824566966977	47.125	0.89878	46.573	46.263	47.161	-0.55216					118	42	4	0	0	0	1.3323E-09	2	10933
AADILKDESYK	11	Unmodified	_AADILKDESYK_					0	0	0	1	tr|A0A0H3MDG1|A0A0H3MDG1_MYCBP	tr|A0A0H3MDG1|A0A0H3MDG1_MYCBP	tr|A0A0H3MDG1|A0A0H3MDG1_MYCBP	MULTI-MSMS	160318_BCG_Wt3_F2_4ul	2	BCG_Wt3	418.55	3	418.218837	1251.63468	56168.43	-0.34967	-0.00014624	-1.0613	-0.00044387	-1.411	-0.0005901	418.552644678066	45.492	0.63069	45.3	45.04	45.67	-0.19114					66	38	3	0	0	0	0.00022979	1	9680
AADLDLAR	8	Unmodified	_AADLDLAR_					0	0	0	0	tr|A0A0H3MC34|A0A0H3MC34_MYCBP	tr|A0A0H3MC34|A0A0H3MC34_MYCBP	tr|A0A0H3MC34|A0A0H3MC34_MYCBP	MULTI-MSMS	160318_BCG_Wt2_F4_4ul	3	BCG_Wt2	422.73	2	422.729792	843.445031	54752.99	-0.47894	-0.00020246	0.39452	0.00016678	-0.08442	-3.5687E-05	422.729870423591	46.27	1.0548	44.961	44.535	45.589	-1.3094					84	55	2	0	0	0	0.010453	1	9639
AADLDVLGADIEAYRDK	17	Unmodified	_AADLDVLGADIEAYRDK_					0	0	0	1	tr|A0A0H3MC31|A0A0H3MC31_MYCBP	tr|A0A0H3MC31|A0A0H3MC31_MYCBP	tr|A0A0H3MC31|A0A0H3MC31_MYCBP	MULTI-MSMS	160318_BCG_Wt3_F1_3ul	1	BCG_Wt3	612.65	3	612.310896	1833.91086	46132.47	1.1421	0.0006993	-0.23684	-0.00014502	0.90524	0.00055429	612.310274950995	75.592	0.75885	75.842	75.554	76.313	0.24959					79	31	3	0	0	0	0.00066061	1	24189
AADLDVLGADIEAYRDK	17	Unmodified	_AADLDVLGADIEAYRDK_					0	0	0	1	tr|A0A0H3MC31|A0A0H3MC31_MYCBP	tr|A0A0H3MC31|A0A0H3MC31_MYCBP	tr|A0A0H3MC31|A0A0H3MC31_MYCBP	MULTI-MSMS	160318_PknG4_F1_3ul	1	PknG4	612.65	3	612.310896	1833.91086	45505.25	0.64632	0.00039575	2.0513	0.001256	2.6976	0.0016518	612.646825799615	74.309	0.70084	74.655	74.297	74.998	0.34646					84	29	4	0	0	0	2.2535E-25	1	22968
AADLDVLGADIEAYRDK	17	Unmodified	_AADLDVLGADIEAYRDK_					0	0	0	1	tr|A0A0H3MC31|A0A0H3MC31_MYCBP	tr|A0A0H3MC31|A0A0H3MC31_MYCBP	tr|A0A0H3MC31|A0A0H3MC31_MYCBP	MULTI-MATCH	160318_BCG_Wt4_F1_3ul	1	BCG_Wt4		3	612.310896	1833.91086	45805.53	0.11611	7.1094E-05	-0.51392	-0.00031468	-0.39781	-0.00024358	612.645742650598	74.852	0.45509	75.142	74.847	75.302	0.28942	0.27692	-0.002744	NaN	111.34	35	19	3	NaN	NaN	NaN	NaN	0
AADMAVLSLLGPR	13	Unmodified	_AADMAVLSLLGPR_					0	0	0	0	tr|A0A0H3M2E8|A0A0H3M2E8_MYCBP	tr|A0A0H3M2E8|A0A0H3M2E8_MYCBP	tr|A0A0H3M2E8|A0A0H3M2E8_MYCBP	MULTI-MSMS	160318_BCG_Wt2_F1_3ul	1	BCG_Wt2	657.37	2	657.36593	1312.71731	43588.5	0.38007	0.00024985	0.026625	1.7502E-05	0.4067	0.00026735	657.365765702604	79.758	0.86943	79.758	79.43	80.3	0					52	36	2	0	0	0	1.8945E-10	1	25644
AADMAVLSLLGPR	13	Unmodified	_AADMAVLSLLGPR_					0	0	0	0	tr|A0A0H3M2E8|A0A0H3M2E8_MYCBP	tr|A0A0H3M2E8|A0A0H3M2E8_MYCBP	tr|A0A0H3M2E8|A0A0H3M2E8_MYCBP	MULTI-MATCH	160318_BCG_Wt4_F1_3ul	1	BCG_Wt4		2	657.36593	1312.71731	46869.46	-0.073728	-4.8466E-05	-1.5241	-0.0010019	-1.5979	-0.0010504	657.364651515076	79.211	0.47865	79.5	79.277	79.756	0.28945	-0.12907	-0.0014237	NaN	85.536	28	19	2	NaN	NaN	NaN	NaN	0
AADMWGPSSDPAWER	15	Unmodified	_AADMWGPSSDPAWER_					0	0	0	0	sp|A1KJU9|A85B_MYCBP	sp|A1KJU9|A85B_MYCBP	sp|A1KJU9|A85B_MYCBP	MULTI-MSMS	160318_BCG_Wt3_F2_4ul	2	BCG_Wt3	838.36	2	838.362104	1674.70965	38128.05	-0.14753	-0.00012369	-1.317	-0.0011041	-1.4645	-0.0012278	838.360961446653	69.339	0.90015	69.646	69.355	70.255	0.30763					107	37	4	0	0	0	4.2609E-05	2	20727
AADMWGPSSDPAWER	15	Unmodified	_AADMWGPSSDPAWER_					0	0	0	0	sp|A1KJU9|A85B_MYCBP	sp|A1KJU9|A85B_MYCBP	sp|A1KJU9|A85B_MYCBP	MULTI-MSMS	160318_BCG_Wt4_F1_3ul	1	BCG_Wt4	838.36	2	838.362104	1674.70965	38281.49	-0.17662	-0.00014807	-1.6976	-0.0014232	-1.8742	-0.0015713	838.360540948253	69.569	1.1381	69.946	69.584	70.722	0.3771					150	48	4	0	0	0	4.26E-06	2	21278
AADMWGPSSDPAWER	15	Unmodified	_AADMWGPSSDPAWER_					0	0	0	0	sp|A1KJU9|A85B_MYCBP	sp|A1KJU9|A85B_MYCBP	sp|A1KJU9|A85B_MYCBP	MULTI-MSMS	160318_PknG1_F2_12uL	2	PknG1	838.86	2	838.362104	1674.70965	38620.02	-0.84038	-0.00070454	0.021027	1.7628E-05	-0.81935	-0.00068691	838.8631847771	72.036	1.3525	71.742	70.941	72.293	-0.29388					131	56	4	0	0	0	0.035995	1	21494
AADMWGPSSDPAWER	15	Unmodified	_AADMWGPSSDPAWER_					0	0	0	0	sp|A1KJU9|A85B_MYCBP	sp|A1KJU9|A85B_MYCBP	sp|A1KJU9|A85B_MYCBP	MULTI-MSMS	160318_PknG1_F3_8ul	3	PknG1	838.36	2	838.362104	1674.70965	38783.3	-0.88424	-0.00074131	-2.3561	-0.0019753	-3.2403	-0.0027166	838.360257253119	70.626	1.3257	70.382	69.896	71.221	-0.24411					141	54	4	0	0	0	0.0018738	1	20970
AADMWGPSSDPAWER	15	Unmodified	_AADMWGPSSDPAWER_					0	0	0	0	sp|A1KJU9|A85B_MYCBP	sp|A1KJU9|A85B_MYCBP	sp|A1KJU9|A85B_MYCBP	MULTI-MSMS	160318_PknG2_F3_4ul	3	PknG2	838.36	2	838.362104	1674.70965	39341.11	-1.2142	-0.001018	-0.4553	-0.0003817	-1.6695	-0.0013997	838.361793692708	71.156	1.1737	70.458	70.177	71.351	-0.69827					100	50	3	0	0	0	0.0055572	1	20676
AADMWGPSSDPAWER	15	Unmodified	_AADMWGPSSDPAWER_					0	0	0	0	sp|A1KJU9|A85B_MYCBP	sp|A1KJU9|A85B_MYCBP	sp|A1KJU9|A85B_MYCBP	MULTI-MSMS	160318_PknG4_F1_3ul	1	PknG4	838.36	2	838.362104	1674.70965	37849.08	0.18364	0.00015396	-1.3834	-0.0011598	-1.1998	-0.0010059	838.361053165984	69.159	1.0761	69.606	69.255	70.331	0.44666					138	45	4	0	0	0	4.0967E-08	2	20556
AADMWGPSSDPAWER	15	Unmodified	_AADMWGPSSDPAWER_					0	0	0	0	sp|A1KJU9|A85B_MYCBP	sp|A1KJU9|A85B_MYCBP	sp|A1KJU9|A85B_MYCBP	MULTI-MATCH	160318_BCG_Wt2_F1_3ul	1	BCG_Wt2		2	838.362104	1674.70965	40833.1	0.54389	0.00045598	-3.2759	-0.0027464	-2.7321	-0.0022905	838.860779230907	69.823	0.89837	69.823	69.625	70.524	0	-0.15406	-0.0024606	NaN	68.179	97	41	3	NaN	NaN	NaN	NaN	0
AADMWGPSSDPAWERNDPTQQIPK	24	Unmodified	_AADMWGPSSDPAWERNDPTQQIPK_					0	0	0	1	sp|A1KJU9|A85B_MYCBP	sp|A1KJU9|A85B_MYCBP	sp|A1KJU9|A85B_MYCBP	MULTI-MSMS	160318_BCG_Wt2_F1_3ul	1	BCG_Wt2	899.75	3	899.750248	2696.22891	37626.78	0.10097	9.085E-05	-0.4192	-0.00037718	-0.31823	-0.00028633	900.084405527802	69.89	0.89676	69.89	69.581	70.478	0					151	41	5	0	0	0	0.00023226	1	21019
AADPVFMLTGPIPATR	16	Unmodified	_AADPVFMLTGPIPATR_					0	0	0	0	tr|A0A0H3M9D7|A0A0H3M9D7_MYCBP	tr|A0A0H3M9D7|A0A0H3M9D7_MYCBP	tr|A0A0H3M9D7|A0A0H3M9D7_MYCBP	MULTI-MSMS	160318_BCG_Wt2_F1_3ul	1	BCG_Wt2	553.3	3	552.964114	1655.87051	46462.81	1.6133	0.00089212	0.016059	8.8798E-06	1.6294	0.000901	553.298780475297	77.857	1.0233	77.857	77.47	78.493	0					123	43	4	0	0	0	4.7277E-06	1	24841
AADPVFMLTGPIPATR	16	Unmodified	_AADPVFMLTGPIPATR_					0	0	0	0	tr|A0A0H3M9D7|A0A0H3M9D7_MYCBP	tr|A0A0H3M9D7|A0A0H3M9D7_MYCBP	tr|A0A0H3M9D7|A0A0H3M9D7_MYCBP	MULTI-MSMS	160318_BCG_Wt3_F1_3ul	1	BCG_Wt3	828.94	2	828.942533	1655.87051	39750.51	-0.36854	-0.0003055	0.065209	5.4054E-05	-0.30333	-0.00025144	828.942223322246	77.735	0.95208	77.984	77.619	78.571	0.24959					101	39	3	0	0	0	2.7381E-05	1	25295
AADPVFMLTGPIPATR	16	Unmodified	_AADPVFMLTGPIPATR_					0	0	0	0	tr|A0A0H3M9D7|A0A0H3M9D7_MYCBP	tr|A0A0H3M9D7|A0A0H3M9D7_MYCBP	tr|A0A0H3M9D7|A0A0H3M9D7_MYCBP	MULTI-MSMS	160318_BCG_Wt4_F1_3ul	1	BCG_Wt4	828.94	2	828.942533	1655.87051	38328.7	-0.25016	-0.00020737	0.1385	0.00011481	-0.11166	-9.2557E-05	828.942427614374	77.368	1.6255	77.758	77.324	78.95	0.38963					189	67	4	0	0	0	1.2081E-06	1	24646
AADPVFMLTGPIPATR	16	Unmodified	_AADPVFMLTGPIPATR_					0	0	0	0	tr|A0A0H3M9D7|A0A0H3M9D7_MYCBP	tr|A0A0H3M9D7|A0A0H3M9D7_MYCBP	tr|A0A0H3M9D7|A0A0H3M9D7_MYCBP	MULTI-MSMS	160318_BCG_Wt4_F1_3ul	1	BCG_Wt4	552.96	3	552.964114	1655.87051	45367.13	0.56713	0.0003136	-0.43218	-0.00023898	0.13495	7.4621E-05	552.963693252909	77.367	1.0014	77.757	77.372	78.374	0.38963					94	41	3	0	0	0	7.8876E-05	1	24768
AADPVFMLTGPIPATR	16	Unmodified	_AADPVFMLTGPIPATR_					0	0	0	0	tr|A0A0H3M9D7|A0A0H3M9D7_MYCBP	tr|A0A0H3M9D7|A0A0H3M9D7_MYCBP	tr|A0A0H3M9D7|A0A0H3M9D7_MYCBP	MULTI-MSMS	160318_PknG2_F1_3ul	1	PknG2	829.44	2	828.942533	1655.87051	39602.04	0.44228	0.00036662	-1.0152	-0.00084158	-0.57296	-0.00047495	828.942187917396	80.914	1.0002	80.814	80.289	81.289	-0.10027					100	41	3	0	0	0	1.1085E-05	1	26473
AADPVFMLTGPIPATR	16	Unmodified	_AADPVFMLTGPIPATR_					0	0	0	0	tr|A0A0H3M9D7|A0A0H3M9D7_MYCBP	tr|A0A0H3M9D7|A0A0H3M9D7_MYCBP	tr|A0A0H3M9D7|A0A0H3M9D7_MYCBP	MULTI-MATCH	160318_BCG_Wt2_F1_3ul	1	BCG_Wt2		2	828.942533	1655.87051	37733.39	0.77117	0.00063925	-0.33562	-0.00027821	0.43555	0.00036104	828.942863507051	77.845	1.9103	77.845	77.355	79.265	0	-0.13049	-0.00030167	NaN	61.962	187	81	3	NaN	NaN	NaN	NaN	0
AADPVFMLTGPIPATR	16	Unmodified	_AADPVFMLTGPIPATR_					0	0	0	0	tr|A0A0H3M9D7|A0A0H3M9D7_MYCBP	tr|A0A0H3M9D7|A0A0H3M9D7_MYCBP	tr|A0A0H3M9D7|A0A0H3M9D7_MYCBP	MULTI-MATCH	160318_BCG_Wt3_F1_3ul	1	BCG_Wt3		3	552.964114	1655.87051	48997.85	0.4317	0.00023872	1.808	0.00099976	2.2397	0.0012385	553.300025778439	77.791	0.38044	78.041	77.881	78.261	0.24959	0.10353	0.0033506	NaN	58.246	22	15	2	NaN	NaN	NaN	NaN	0
AADPVFMLTGPIPATR	16	Unmodified	_AADPVFMLTGPIPATR_					0	0	0	0	tr|A0A0H3M9D7|A0A0H3M9D7_MYCBP	tr|A0A0H3M9D7|A0A0H3M9D7_MYCBP	tr|A0A0H3M9D7|A0A0H3M9D7_MYCBP	MULTI-MATCH	160318_PknG1_F1_8ul	1	PknG1		2	828.942533	1655.87051	44046.5	-0.17412	-0.00014434	-0.97655	-0.0008095	-1.1507	-0.00095384	828.942501555586	78.764	0.097641	78.314	78.249	78.347	-0.45059	0.33861	-0.0013642	NaN	61.962	5	4	2	NaN	NaN	NaN	NaN	0
AADPVFMLTGPIPATR	16	Unmodified	_AADPVFMLTGPIPATR_					0	0	0	0	tr|A0A0H3M9D7|A0A0H3M9D7_MYCBP	tr|A0A0H3M9D7|A0A0H3M9D7_MYCBP	tr|A0A0H3M9D7|A0A0H3M9D7_MYCBP	MULTI-MATCH	160318_PknG2_F1_3ul	1	PknG2		3	552.964114	1655.87051	NaN	0.35285	0.00019511	-3.7754	-0.0020877	-3.4225	-0.0018925	552.961834936919	78.095	0.09613	78.095	78.011	78.107	-6.8665E-05	0.15781	-0.0059117	NaN	58.246	5	3	2	NaN	NaN	NaN	NaN	0
AADSAESDAGADQTGPQVK	19	Phospho (STY)	_AADSAESDAGADQT(ph)GPQVK_		AADSAESDAGADQT(1)GPQVK		AADS(-88.48)AES(-72.95)DAGADQT(72.95)GPQVK	0	0	1	0	tr|A0A0H3M2Q0|A0A0H3M2Q0_MYCBP	tr|A0A0H3M2Q0|A0A0H3M2Q0_MYCBP	tr|A0A0H3M2Q0|A0A0H3M2Q0_MYCBP	MULTI-MSMS	160318_BCG_Wt2_F1_3ul	1	BCG_Wt2	949.39	2	949.394199	1896.77384	35598.5	-0.82795	-0.00078605	2.1435	0.002035	1.3156	0.001249	949.396658076799	35.312	0.92358	35.312	34.959	35.882	0					155	63	3	0	0	0	9.0634E-18	1	5209
AADSAESDAGADQTGPQVK	19	Phospho (STY)	_AADSAESDAGADQT(ph)GPQVK_		AADSAESDAGADQT(1)GPQVK		AADS(-241.86)AES(-166.02)DAGADQT(166.02)GPQVK	0	0	1	0	tr|A0A0H3M2Q0|A0A0H3M2Q0_MYCBP	tr|A0A0H3M2Q0|A0A0H3M2Q0_MYCBP	tr|A0A0H3M2Q0|A0A0H3M2Q0_MYCBP	MULTI-MSMS	160318_BCG_Wt2_F1_3ul	1	BCG_Wt2	949.39	2	949.394199	1896.77384	35375.25	-0.90035	-0.00085478	-0.12103	-0.0001149	-1.0214	-0.00096969	949.394847526302	37.037	6.7452	37.037	35.801	42.546	0					1987	509	8	0	0	0	1.7533E-180	12	6240
AADSAESDAGADQTGPQVK	19	Phospho (STY)	_AADSAESDAGADQT(ph)GPQVK_		AADSAESDAGADQT(1)GPQVK		AADS(-128.66)AES(-102.91)DAGADQT(102.91)GPQVK	0	0	1	0	tr|A0A0H3M2Q0|A0A0H3M2Q0_MYCBP	tr|A0A0H3M2Q0|A0A0H3M2Q0_MYCBP	tr|A0A0H3M2Q0|A0A0H3M2Q0_MYCBP	MULTI-MSMS	160318_BCG_Wt2_F1_3ul	1	BCG_Wt2	633.27	3	633.265225	1896.77384	43505	-0.24785	-0.00015696	-0.12301	-7.7895E-05	-0.37086	-0.00023485	633.26531065706	37.02	3.0273	37.02	36.379	39.406	0					819	216	6	0	0	0	3.1437E-55	4	6098
AADSAESDAGADQTGPQVK	19	Phospho (STY)	_AADSAESDAGADQT(ph)GPQVK_		AADSAESDAGADQT(1)GPQVK		AADS(-138.19)AES(-81.52)DAGADQT(81.52)GPQVK	0	0	1	0	tr|A0A0H3M2Q0|A0A0H3M2Q0_MYCBP	tr|A0A0H3M2Q0|A0A0H3M2Q0_MYCBP	tr|A0A0H3M2Q0|A0A0H3M2Q0_MYCBP	MULTI-MSMS	160318_BCG_Wt2_F2_4ul	2	BCG_Wt2	949.4	2	949.394199	1896.77384	35283.63	-1.3069	-0.0012408	1.7469	0.0016585	0.44002	0.00041775	949.396605971605	36.236	1.6655	35.484	34.767	36.433	-0.75216					278	75	5	0	0	0	2.3791E-57	2	5410
AADSAESDAGADQTGPQVK	19	Phospho (STY)	_AADSAESDAGADQT(ph)GPQVK_		AADSAESDAGADQT(1)GPQVK		AADS(-233.69)AES(-151.39)DAGADQT(151.39)GPQVK	0	0	1	0	tr|A0A0H3M2Q0|A0A0H3M2Q0_MYCBP	tr|A0A0H3M2Q0|A0A0H3M2Q0_MYCBP	tr|A0A0H3M2Q0|A0A0H3M2Q0_MYCBP	MULTI-MSMS	160318_BCG_Wt2_F2_4ul	2	BCG_Wt2	949.39	2	949.394199	1896.77384	35141.77	-1.3388	-0.001271	0.43056	0.00040877	-0.90821	-0.00086225	949.395398112224	38.104	11.275	37.251	35.855	47.13	-0.85241					1215	615	2	0	0	0	5.46E-180	22	6553
AADSAESDAGADQTGPQVK	19	Phospho (STY)	_AADSAESDAGADQT(ph)GPQVK_		AADSAESDAGADQT(1)GPQVK		AADS(-128.7)AES(-113.42)DAGADQT(113.42)GPQVK	0	0	1	0	tr|A0A0H3M2Q0|A0A0H3M2Q0_MYCBP	tr|A0A0H3M2Q0|A0A0H3M2Q0_MYCBP	tr|A0A0H3M2Q0|A0A0H3M2Q0_MYCBP	MULTI-MSMS	160318_BCG_Wt2_F2_4ul	2	BCG_Wt2	633.27	3	633.265225	1896.77384	43560.91	-1.0447	-0.00066154	-0.1003	-6.3514E-05	-1.1449	-0.00072506	633.265426009826	38.099	6.8691	37.247	36.384	43.253	-0.85241					1173	369	7	0	0	0	1.4279E-54	4	6597
AADSAESDAGADQTGPQVK	19	Phospho (STY)	_AADSAESDAGADQT(ph)GPQVK_		AADSAESDAGADQT(1)GPQVK		AADS(-40.99)AES(-34.01)DAGADQT(34.01)GPQVK	0	0	1	0	tr|A0A0H3M2Q0|A0A0H3M2Q0_MYCBP	tr|A0A0H3M2Q0|A0A0H3M2Q0_MYCBP	tr|A0A0H3M2Q0|A0A0H3M2Q0_MYCBP	MULTI-MSMS	160318_BCG_Wt2_F2_4ul	2	BCG_Wt2	949.39	2	949.394199	1896.77384	35108.92	-1.2585	-0.0011948	-0.94634	-0.00089845	-2.2048	-0.0020932	949.894862998594	55.15	5.014	54.298	53.024	58.038	-0.85241					445	222	3	0	0	0	0.00018292	1	14578
AADSAESDAGADQTGPQVK	19	Phospho (STY)	_AADSAESDAGADQT(ph)GPQVK_		AADSAESDAGADQT(1)GPQVK		AADS(-52.41)AES(-38.98)DAGADQT(38.98)GPQVK	0	0	1	0	tr|A0A0H3M2Q0|A0A0H3M2Q0_MYCBP	tr|A0A0H3M2Q0|A0A0H3M2Q0_MYCBP	tr|A0A0H3M2Q0|A0A0H3M2Q0_MYCBP	MSMS	160318_BCG_Wt2_F2_4ul	2	BCG_Wt2	949.4	2	949.394199	1896.77384	NaN	NaN	NaN	NaN	NaN	NaN	NaN	NaN	53.527	1	52.574	52.074	53.074	-0.95266								0	0	0	1.3002E-06	1	13311
AADSAESDAGADQTGPQVK	19	Phospho (STY)	_AADSAESDAGADQT(ph)GPQVK_		AADSAESDAGADQT(1)GPQVK		AADS(-79.22)AES(-51.1)DAGADQT(51.1)GPQVK	0	0	1	0	tr|A0A0H3M2Q0|A0A0H3M2Q0_MYCBP	tr|A0A0H3M2Q0|A0A0H3M2Q0_MYCBP	tr|A0A0H3M2Q0|A0A0H3M2Q0_MYCBP	MULTI-MSMS	160318_BCG_Wt2_F4_4ul	3	BCG_Wt2	949.4	2	949.394199	1896.77384	35718.61	-1.3761	-0.0013065	2.6594	0.0025248	1.2832	0.0012183	949.39852303638	37.365	0.075317	36.356	36.309	36.384	-1.0086					13	8	2	0	0	0	3.1914E-17	1	5646
AADSAESDAGADQTGPQVK	19	Phospho (STY)	_AADSAESDAGADQT(ph)GPQVK_		AADSAESDAGADQT(1)GPQVK		AADS(-229.81)AES(-167.75)DAGADQT(167.75)GPQVK	0	0	1	0	tr|A0A0H3M2Q0|A0A0H3M2Q0_MYCBP	tr|A0A0H3M2Q0|A0A0H3M2Q0_MYCBP	tr|A0A0H3M2Q0|A0A0H3M2Q0_MYCBP	MULTI-MSMS	160318_BCG_Wt2_F4_4ul	3	BCG_Wt2	949.39	2	949.394199	1896.77384	35389.49	-0.83393	-0.00079172	0.25303	0.00024023	-0.58089	-0.0005515	949.395054134719	38.38	5.8017	37.271	36.269	42.071	-1.1088					672	290	8	0	0	0	2.1131E-200	5	6347
AADSAESDAGADQTGPQVK	19	Phospho (STY)	_AADSAESDAGADQT(ph)GPQVK_		AADSAESDAGADQT(1)GPQVK		AADS(-196.47)AES(-160.09)DAGADQT(160.09)GPQVK	0	0	1	0	tr|A0A0H3M2Q0|A0A0H3M2Q0_MYCBP	tr|A0A0H3M2Q0|A0A0H3M2Q0_MYCBP	tr|A0A0H3M2Q0|A0A0H3M2Q0_MYCBP	MULTI-MSMS	160318_BCG_Wt2_F4_4ul	3	BCG_Wt2	634.27	3	633.265225	1896.77384	43403.59	-0.3358	-0.00021265	0.17197	0.0001089	-0.16383	-0.00010375	633.265475126919	38.398	4.1788	37.289	36.475	40.654	-1.1088					501	197	7	0	0	0	3.3529E-114	4	5999
AADSAESDAGADQTGPQVK	19	Phospho (STY)	_AADSAESDAGADQT(ph)GPQVK_		AADSAESDAGADQT(1)GPQVK		AADS(-145.81)AES(-85.38)DAGADQT(85.38)GPQVK	0	0	1	0	tr|A0A0H3M2Q0|A0A0H3M2Q0_MYCBP	tr|A0A0H3M2Q0|A0A0H3M2Q0_MYCBP	tr|A0A0H3M2Q0|A0A0H3M2Q0_MYCBP	MULTI-MSMS	160318_BCG_Wt3_F1_3ul	1	BCG_Wt3	949.39	2	949.394199	1896.77384	35681.95	-1.3071	-0.001241	1.5638	0.0014846	0.25665	0.00024366	949.396273370168	37.004	1.0681	35.349	34.744	35.812	-1.6546					163	52	4	0	0	0	5.9911E-63	2	6278
AADSAESDAGADQTGPQVK	19	Phospho (STY)	_AADSAESDAGADQT(ph)GPQVK_		AADSAESDAGADQT(1)GPQVK		AADS(-205.15)AES(-128.92)DAGADQT(128.92)GPQVK	0	0	1	0	tr|A0A0H3M2Q0|A0A0H3M2Q0_MYCBP	tr|A0A0H3M2Q0|A0A0H3M2Q0_MYCBP	tr|A0A0H3M2Q0|A0A0H3M2Q0_MYCBP	MULTI-MSMS	160318_BCG_Wt3_F1_3ul	1	BCG_Wt3	949.39	2	949.394199	1896.77384	35681.91	-1.1103	-0.0010541	0.38787	0.00036824	-0.72245	-0.00068589	949.395360929328	38.49	11.358	36.835	35.743	47.101	-1.6546					1935	534	8	0	0	0	8.2386E-180	20	7977
AADSAESDAGADQTGPQVK	19	Phospho (STY)	_AADSAESDAGADQT(ph)GPQVK_		AADSAESDAGADQT(1)GPQVK		AADS(-129.58)AES(-100.29)DAGADQT(100.29)GPQVK	0	0	1	0	tr|A0A0H3M2Q0|A0A0H3M2Q0_MYCBP	tr|A0A0H3M2Q0|A0A0H3M2Q0_MYCBP	tr|A0A0H3M2Q0|A0A0H3M2Q0_MYCBP	MULTI-MSMS	160318_BCG_Wt3_F1_3ul	1	BCG_Wt3	633.27	3	633.265225	1896.77384	43669.72	-0.32823	-0.00020786	0.14035	8.8881E-05	-0.18787	-0.00011897	633.265444389596	38.511	5.0761	36.857	36.234	41.31	-1.6546					909	239	7	0	0	0	8.9954E-58	3	7217
AADSAESDAGADQTGPQVK	19	Phospho (STY)	_AADSAESDAGADQT(ph)GPQVK_		AADSAESDAGADQT(1)GPQVK		AADS(-47.22)AES(-42.24)DAGADQT(42.24)GPQVK	0	0	1	0	tr|A0A0H3M2Q0|A0A0H3M2Q0_MYCBP	tr|A0A0H3M2Q0|A0A0H3M2Q0_MYCBP	tr|A0A0H3M2Q0|A0A0H3M2Q0_MYCBP	MULTI-MSMS	160318_BCG_Wt3_F1_3ul	1	BCG_Wt3	949.89	2	949.394199	1896.77384	35633.35	-0.43438	-0.0004124	-3.3216	-0.0031535	-3.756	-0.0035659	949.389730523507	49.225	0.89354	48.873	48.389	49.282	-0.35172					84	38	3	0	0	0	3.4776E-05	2	11895
AADSAESDAGADQTGPQVK	19	Phospho (STY)	_AADSAESDAGADQT(ph)GPQVK_		AADSAESDAGADQT(1)GPQVK		AADS(-42.43)AES(-39.99)DAGADQT(39.99)GPQVK	0	0	1	0	tr|A0A0H3M2Q0|A0A0H3M2Q0_MYCBP	tr|A0A0H3M2Q0|A0A0H3M2Q0_MYCBP	tr|A0A0H3M2Q0|A0A0H3M2Q0_MYCBP	MULTI-MSMS	160318_BCG_Wt3_F1_3ul	1	BCG_Wt3	949.9	2	949.394199	1896.77384	34686.19	-0.61357	-0.00058252	3.1769	0.0030162	2.5634	0.0024336	949.395411744314	51.548	1.5172	51.296	50.967	52.484	-0.25151					101	69	3	0	0	0	0.0001286	1	12991
AADSAESDAGADQTGPQVK	19	Phospho (STY)	_AADSAESDAGADQT(ph)GPQVK_		AADSAESDAGADQT(1)GPQVK		AADS(-212.97)AES(-134.46)DAGADQT(134.46)GPQVK	0	0	1	0	tr|A0A0H3M2Q0|A0A0H3M2Q0_MYCBP	tr|A0A0H3M2Q0|A0A0H3M2Q0_MYCBP	tr|A0A0H3M2Q0|A0A0H3M2Q0_MYCBP	MULTI-MSMS	160318_BCG_Wt3_F2_4ul	2	BCG_Wt3	949.39	2	949.394199	1896.77384	35559.51	-1.2099	-0.0011487	0.25066	0.00023798	-0.95924	-0.0009107	949.395193081403	38.253	8.9116	37.659	36.671	45.583	-0.59349					737	451	2	0	0	0	1.317E-160	12	6113
AADSAESDAGADQTGPQVK	19	Phospho (STY)	_AADSAESDAGADQT(ph)GPQVK_		AADSAESDAGADQT(1)GPQVK		AADS(-121.74)AES(-100.56)DAGADQT(100.56)GPQVK	0	0	1	0	tr|A0A0H3M2Q0|A0A0H3M2Q0_MYCBP	tr|A0A0H3M2Q0|A0A0H3M2Q0_MYCBP	tr|A0A0H3M2Q0|A0A0H3M2Q0_MYCBP	MULTI-MSMS	160318_BCG_Wt3_F2_4ul	2	BCG_Wt3	633.26	3	633.265225	1896.77384	43338.52	-0.59097	-0.00037424	-0.39492	-0.00025009	-0.98589	-0.00062433	633.26529758031	38.202	4.5081	37.609	36.997	41.505	-0.59349					756	209	7	0	0	0	1.2734E-54	3	6556
AADSAESDAGADQTGPQVK	19	Phospho (STY)	_AADSAESDAGADQT(ph)GPQVK_		AADSAESDAGADQT(1)GPQVK		AADS(-74.11)AES(-45.94)DAGADQT(45.94)GPQVK	0	0	1	0	tr|A0A0H3M2Q0|A0A0H3M2Q0_MYCBP	tr|A0A0H3M2Q0|A0A0H3M2Q0_MYCBP	tr|A0A0H3M2Q0|A0A0H3M2Q0_MYCBP	MULTI-MSMS	160318_BCG_Wt3_F2_4ul	2	BCG_Wt3	949.89	2	949.394199	1896.77384	35280.41	-1.0306	-0.00097845	-0.75798	-0.00071963	-1.7886	-0.0016981	949.394536395698	46.488	2.8855	46.595	46.283	49.168	0.10672					260	139	3	0	0	0	1.8357E-12	4	10216
AADSAESDAGADQTGPQVK	19	Phospho (STY)	_AADSAESDAGADQT(ph)GPQVK_		AADSAES(0.001)DAGADQT(0.999)GPQVK		AADS(-57.96)AES(-28.95)DAGADQT(28.95)GPQVK	0	0	1	0	tr|A0A0H3M2Q0|A0A0H3M2Q0_MYCBP	tr|A0A0H3M2Q0|A0A0H3M2Q0_MYCBP	tr|A0A0H3M2Q0|A0A0H3M2Q0_MYCBP	MSMS	160318_BCG_Wt3_F2_4ul	2	BCG_Wt3	949.39	2	949.394199	1896.77384	NaN	NaN	NaN	NaN	NaN	NaN	NaN	NaN	48.251	1	48.358	47.858	48.858	0.10672								0	0	0	5.8071E-10	1	10933
AADSAESDAGADQTGPQVK	19	Phospho (STY)	_AADSAESDAGADQT(ph)GPQVK_		AADSAESDAGADQT(1)GPQVK		AADS(-47.35)AES(-41.64)DAGADQT(41.64)GPQVK	0	0	1	0	tr|A0A0H3M2Q0|A0A0H3M2Q0_MYCBP	tr|A0A0H3M2Q0|A0A0H3M2Q0_MYCBP	tr|A0A0H3M2Q0|A0A0H3M2Q0_MYCBP	MSMS	160318_BCG_Wt3_F2_4ul	2	BCG_Wt3	949.39	2	949.394199	1896.77384	NaN	NaN	NaN	NaN	NaN	NaN	NaN	NaN	48.776	1	48.883	48.383	49.383	0.10672								0	0	0	3.3458E-06	1	11179
AADSAESDAGADQTGPQVK	19	Phospho (STY)	_AADSAESDAGADQT(ph)GPQVK_		AADSAESDAGADQT(1)GPQVK		AADS(-108.26)AES(-94.5)DAGADQT(94.5)GPQVK	0	0	1	0	tr|A0A0H3M2Q0|A0A0H3M2Q0_MYCBP	tr|A0A0H3M2Q0|A0A0H3M2Q0_MYCBP	tr|A0A0H3M2Q0|A0A0H3M2Q0_MYCBP	MULTI-MSMS	160318_BCG_Wt3_F4_4ul	3	BCG_Wt3	633.27	3	633.265225	1896.77384	43705.71	-0.043555	-2.7582E-05	-0.25064	-0.00015872	-0.29419	-0.0001863	633.265348097014	37.952	2.754	37.208	36.56	39.314	-0.74456					416	155	6	0	0	0	1.7903E-35	2	5556
AADSAESDAGADQTGPQVK	19	Phospho (STY)	_AADSAESDAGADQT(ph)GPQVK_		AADSAESDAGADQT(1)GPQVK		AADS(-202.54)AES(-139.9)DAGADQT(139.9)GPQVK	0	0	1	0	tr|A0A0H3M2Q0|A0A0H3M2Q0_MYCBP	tr|A0A0H3M2Q0|A0A0H3M2Q0_MYCBP	tr|A0A0H3M2Q0|A0A0H3M2Q0_MYCBP	MULTI-MSMS	160318_BCG_Wt3_F4_4ul	3	BCG_Wt3	949.39	2	949.394199	1896.77384	35525.48	-1.2027	-0.0011418	0.55056	0.0005227	-0.65215	-0.00061915	949.394997663169	37.979	3.8142	37.234	36.441	40.255	-0.74456					528	217	7	0	0	0	7.3135E-144	2	5353
AADSAESDAGADQTGPQVK	19	Phospho (STY)	_AADSAESDAGADQT(ph)GPQVK_		AADSAESDAGADQT(1)GPQVK		AADS(-192.29)AES(-129.21)DAGADQT(129.21)GPQVK	0	0	1	0	tr|A0A0H3M2Q0|A0A0H3M2Q0_MYCBP	tr|A0A0H3M2Q0|A0A0H3M2Q0_MYCBP	tr|A0A0H3M2Q0|A0A0H3M2Q0_MYCBP	MULTI-MSMS	160318_BCG_Wt4_F1_3ul	1	BCG_Wt4	949.39	2	949.394199	1896.77384	35629.83	-1.4861	-0.0014109	0.39176	0.00037193	-1.0943	-0.0010389	949.394994858149	38.124	5.826	36.71	35.775	41.601	-1.4143					1252	328	7	0	0	0	1.5396E-127	10	6684
AADSAESDAGADQTGPQVK	19	Phospho (STY)	_AADSAESDAGADQT(ph)GPQVK_		AADSAESDAGADQT(1)GPQVK		AADS(-108.73)AES(-87.96)DAGADQT(87.96)GPQVK	0	0	1	0	tr|A0A0H3M2Q0|A0A0H3M2Q0_MYCBP	tr|A0A0H3M2Q0|A0A0H3M2Q0_MYCBP	tr|A0A0H3M2Q0|A0A0H3M2Q0_MYCBP	MULTI-MSMS	160318_BCG_Wt4_F1_3ul	1	BCG_Wt4	633.27	3	633.265225	1896.77384	43782.01	-0.59062	-0.00037402	0.25742	0.00016302	-0.33319	-0.000211	633.265467142502	38.174	2.4845	36.759	36.183	38.667	-1.4143					497	132	6	0	0	0	6.7919E-35	3	6718
AADSAESDAGADQTGPQVK	19	Phospho (STY)	_AADSAESDAGADQT(ph)GPQVK_		AADSAESDAGADQT(1)GPQVK		AADS(-230.84)AES(-146.14)DAGADQT(146.14)GPQVK	0	0	1	0	tr|A0A0H3M2Q0|A0A0H3M2Q0_MYCBP	tr|A0A0H3M2Q0|A0A0H3M2Q0_MYCBP	tr|A0A0H3M2Q0|A0A0H3M2Q0_MYCBP	MULTI-MSMS	160318_BCG_Wt4_F2_4ul	2	BCG_Wt4	949.39	2	949.394199	1896.77384	35733.38	-0.81134	-0.00077028	0.30761	0.00029204	-0.50373	-0.00047824	949.395315773595	37.864	8.7287	37.269	36.38	45.109	-0.59483					2043	656	8	0	0	0	1.9283E-200	9	5301
AADSAESDAGADQTGPQVK	19	Phospho (STY)	_AADSAESDAGADQT(ph)GPQVK_		AADSAESDAGADQT(1)GPQVK		AADS(-143.68)AES(-124.31)DAGADQT(124.31)GPQVK	0	0	1	0	tr|A0A0H3M2Q0|A0A0H3M2Q0_MYCBP	tr|A0A0H3M2Q0|A0A0H3M2Q0_MYCBP	tr|A0A0H3M2Q0|A0A0H3M2Q0_MYCBP	MULTI-MSMS	160318_BCG_Wt4_F2_4ul	2	BCG_Wt4	633.27	3	633.265225	1896.77384	43723.28	0.11147	7.0588E-05	-0.18419	-0.00011664	-0.072727	-4.6055E-05	633.265268402941	37.867	4.5171	37.272	36.637	41.154	-0.59483					997	304	6	0	0	0	5.413E-63	3	5010
AADSAESDAGADQTGPQVK	19	Phospho (STY)	_AADSAESDAGADQT(ph)GPQVK_		AADSAESDAGADQT(1)GPQVK		AADS(-154.55)AES(-107.87)DAGADQT(107.87)GPQVK	0	0	1	0	tr|A0A0H3M2Q0|A0A0H3M2Q0_MYCBP	tr|A0A0H3M2Q0|A0A0H3M2Q0_MYCBP	tr|A0A0H3M2Q0|A0A0H3M2Q0_MYCBP	MULTI-MSMS	160318_BCG_Wt4_F4_4ul	3	BCG_Wt4	949.4	2	949.394199	1896.77384	35552.28	-0.68161	-0.00064712	0.60778	0.00057702	-0.073831	-7.0095E-05	949.394668608581	36.612	0.96237	34.465	33.952	34.914	-2.1465					186	62	4	0	0	0	2.5602E-62	1	5725
AADSAESDAGADQTGPQVK	19	Phospho (STY)	_AADSAESDAGADQT(ph)GPQVK_		AADSAESDAGADQT(1)GPQVK		AADS(-217.35)AES(-145.29)DAGADQT(145.29)GPQVK	0	0	1	0	tr|A0A0H3M2Q0|A0A0H3M2Q0_MYCBP	tr|A0A0H3M2Q0|A0A0H3M2Q0_MYCBP	tr|A0A0H3M2Q0|A0A0H3M2Q0_MYCBP	MULTI-MSMS	160318_BCG_Wt4_F4_4ul	3	BCG_Wt4	949.89	2	949.394199	1896.77384	35418.4	-1.066	-0.001012	0.37363	0.00035472	-0.69236	-0.00065732	949.395471186153	38.192	11.689	36.045	34.813	46.502	-2.1465					2778	673	8	0	0	0	1.8517E-144	22	8020
AADSAESDAGADQTGPQVK	19	Phospho (STY)	_AADSAESDAGADQT(ph)GPQVK_		AADSAESDAGADQT(1)GPQVK		AADS(-146.43)AES(-123.08)DAGADQT(123.08)GPQVK	0	0	1	0	tr|A0A0H3M2Q0|A0A0H3M2Q0_MYCBP	tr|A0A0H3M2Q0|A0A0H3M2Q0_MYCBP	tr|A0A0H3M2Q0|A0A0H3M2Q0_MYCBP	MULTI-MSMS	160318_BCG_Wt4_F4_4ul	3	BCG_Wt4	633.27	3	633.265225	1896.77384	43834.46	-0.31493	-0.00019944	0.13817	8.75E-05	-0.17676	-0.00011194	633.265437388506	38.19	5.89	36.043	34.971	40.861	-2.1465					1278	322	6	0	0	0	4.301E-63	6	6655
AADSAESDAGADQTGPQVK	19	Phospho (STY)	_AADSAESDAGADQT(ph)GPQVK_		AADSAESDAGADQT(1)GPQVK		AADS(-228.17)AES(-167.75)DAGADQT(167.75)GPQVK	0	0	1	0	tr|A0A0H3M2Q0|A0A0H3M2Q0_MYCBP	tr|A0A0H3M2Q0|A0A0H3M2Q0_MYCBP	tr|A0A0H3M2Q0|A0A0H3M2Q0_MYCBP	MULTI-MSMS	160318_PknG1_F1_8ul	1	PknG1	949.39	2	949.394199	1896.77384	35737.5	-0.71198	-0.00067595	0.21029	0.00019965	-0.50169	-0.0004763	949.394959293534	37.907	7.675	36.855	35.369	43.044	-1.0521					3086	874	7	0	0	0	2.1131E-200	6	4455
AADSAESDAGADQTGPQVK	19	Phospho (STY)	_AADSAESDAGADQT(ph)GPQVK_		AADSAESDAGADQT(1)GPQVK		AADS(-123.91)AES(-106.39)DAGADQT(106.39)GPQVK	0	0	1	0	tr|A0A0H3M2Q0|A0A0H3M2Q0_MYCBP	tr|A0A0H3M2Q0|A0A0H3M2Q0_MYCBP	tr|A0A0H3M2Q0|A0A0H3M2Q0_MYCBP	MULTI-MSMS	160318_PknG1_F1_8ul	1	PknG1	633.27	3	633.265225	1896.77384	43887.89	-0.15196	-9.623E-05	0.12987	8.2242E-05	-0.022087	-1.3987E-05	633.265358218996	37.943	2.584	36.891	36.215	38.799	-1.0521					917	259	6	0	0	0	3.9156E-58	2	4364
AADSAESDAGADQTGPQVK	19	Phospho (STY)	_AADSAESDAGADQT(ph)GPQVK_		AADSAESDAGADQT(1)GPQVK		AADS(-201.34)AES(-131.46)DAGADQT(131.46)GPQVK	0	0	1	0	tr|A0A0H3M2Q0|A0A0H3M2Q0_MYCBP	tr|A0A0H3M2Q0|A0A0H3M2Q0_MYCBP	tr|A0A0H3M2Q0|A0A0H3M2Q0_MYCBP	MULTI-MSMS	160318_PknG1_F2_12uL	2	PknG1	949.39	2	949.394199	1896.77384	35432.93	-0.9741	-0.0009248	0.46865	0.00044493	-0.50545	-0.00047987	949.395500617283	37.744	6.3519	37.75	36.506	42.858	0.006546					756	338	8	0	0	0	6.4145E-162	5	6088
AADSAESDAGADQTGPQVK	19	Phospho (STY)	_AADSAESDAGADQT(ph)GPQVK_		AADSAESDAGADQT(1)GPQVK		AADS(-144.29)AES(-123.43)DAGADQT(123.43)GPQVK	0	0	1	0	tr|A0A0H3M2Q0|A0A0H3M2Q0_MYCBP	tr|A0A0H3M2Q0|A0A0H3M2Q0_MYCBP	tr|A0A0H3M2Q0|A0A0H3M2Q0_MYCBP	MULTI-MSMS	160318_PknG1_F2_12uL	2	PknG1	633.27	3	633.265225	1896.77384	43243.25	-0.28007	-0.00017736	-0.18857	-0.00011942	-0.46864	-0.00029677	633.265326959715	37.703	3.0806	37.709	37.115	40.196	0.006546					469	147	6	0	0	0	2.5781E-58	3	6441
AADSAESDAGADQTGPQVK	19	Phospho (STY)	_AADSAESDAGADQT(ph)GPQVK_		AADSAES(0.002)DAGADQT(0.998)GPQVK		AADS(-48.04)AES(-26.73)DAGADQT(26.73)GPQVK	0	0	1	0	tr|A0A0H3M2Q0|A0A0H3M2Q0_MYCBP	tr|A0A0H3M2Q0|A0A0H3M2Q0_MYCBP	tr|A0A0H3M2Q0|A0A0H3M2Q0_MYCBP	MULTI-MSMS	160318_PknG1_F2_12uL	2	PknG1	949.89	2	949.394199	1896.77384	35294.55	-1.3672	-0.001298	-0.44509	-0.00042257	-1.8123	-0.0017206	949.894615058933	46.456	0.35429	46.562	46.316	46.67	0.10678					36	21	2	0	0	0	2.1376E-05	1	9976
AADSAESDAGADQTGPQVK	19	Phospho (STY)	_AADSAESDAGADQT(ph)GPQVK_		AADSAESDAGADQT(1)GPQVK		AADS(-60.07)AES(-38.84)DAGADQT(38.84)GPQVK	0	0	1	0	tr|A0A0H3M2Q0|A0A0H3M2Q0_MYCBP	tr|A0A0H3M2Q0|A0A0H3M2Q0_MYCBP	tr|A0A0H3M2Q0|A0A0H3M2Q0_MYCBP	MULTI-MSMS	160318_PknG1_F2_12uL	2	PknG1	949.89	2	949.394199	1896.77384	35113.31	-1.0546	-0.0010012	-0.83317	-0.00079101	-1.8877	-0.0017922	949.394369266874	46.778	0.92793	46.985	46.771	47.698	0.20703					97	47	3	0	0	0	8.8E-08	2	10445
AADSAESDAGADQTGPQVK	19	Phospho (STY)	_AADSAESDAGADQT(ph)GPQVK_		AADSAESDAGADQT(1)GPQVK		AADS(-63.08)AES(-40.34)DAGADQT(40.34)GPQVK	0	0	1	0	tr|A0A0H3M2Q0|A0A0H3M2Q0_MYCBP	tr|A0A0H3M2Q0|A0A0H3M2Q0_MYCBP	tr|A0A0H3M2Q0|A0A0H3M2Q0_MYCBP	MULTI-MSMS	160318_PknG1_F2_12uL	2	PknG1	949.39	2	949.394199	1896.77384	34155.34	-0.71076	-0.00067479	-2.1494	-0.0020406	-2.8601	-0.0027154	949.39257556857	48.79	1.7819	48.897	47.576	49.358	0.1068					171	87	3	0	0	0	5.1443E-08	3	10921
AADSAESDAGADQTGPQVK	19	Phospho (STY)	_AADSAESDAGADQT(ph)GPQVK_		AADSAESDAGADQT(1)GPQVK		AADS(-210.23)AES(-140.17)DAGADQT(140.17)GPQVK	0	0	1	0	tr|A0A0H3M2Q0|A0A0H3M2Q0_MYCBP	tr|A0A0H3M2Q0|A0A0H3M2Q0_MYCBP	tr|A0A0H3M2Q0|A0A0H3M2Q0_MYCBP	MULTI-MSMS	160318_PknG1_F3_8ul	3	PknG1	949.39	2	949.394199	1896.77384	35471.99	-0.83029	-0.00078827	0.40541	0.0003849	-0.42488	-0.00040337	949.395077860224	37.453	4.4857	37.609	36.482	40.968	0.15649					657	236	8	0	0	0	2.8498E-143	4	6058
AADSAESDAGADQTGPQVK	19	Phospho (STY)	_AADSAESDAGADQT(ph)GPQVK_		AADSAESDAGADQT(1)GPQVK		AADS(-107.73)AES(-94.08)DAGADQT(94.08)GPQVK	0	0	1	0	tr|A0A0H3M2Q0|A0A0H3M2Q0_MYCBP	tr|A0A0H3M2Q0|A0A0H3M2Q0_MYCBP	tr|A0A0H3M2Q0|A0A0H3M2Q0_MYCBP	MULTI-MSMS	160318_PknG1_F3_8ul	3	PknG1	633.27	3	633.265225	1896.77384	43219.79	-0.29234	-0.00018513	0.041368	2.6197E-05	-0.25097	-0.00015893	633.265367238524	37.454	2.2354	37.61	36.964	39.199	0.15649					375	117	6	0	0	0	5.1958E-35	3	6115
AADSAESDAGADQTGPQVK	19	Phospho (STY)	_AADSAESDAGADQT(ph)GPQVK_		AADSAES(0.001)DAGADQT(0.998)GPQVK		AADS(-37.03)AES(-28.45)DAGADQT(28.45)GPQVK	0	0	1	0	tr|A0A0H3M2Q0|A0A0H3M2Q0_MYCBP	tr|A0A0H3M2Q0|A0A0H3M2Q0_MYCBP	tr|A0A0H3M2Q0|A0A0H3M2Q0_MYCBP	MSMS	160318_PknG1_F3_8ul	3	PknG1	949.39	2	949.394199	1896.77384	NaN	NaN	NaN	NaN	NaN	NaN	NaN	NaN	41.583	1	41.64	41.14	42.14	0.056335								0	0	0	3.383E-06	1	7865
AADSAESDAGADQTGPQVK	19	Phospho (STY)	_AADSAESDAGADQT(ph)GPQVK_		AADSAESDAGADQT(1)GPQVK		AADS(-186.19)AES(-120.38)DAGADQT(120.38)GPQVK	0	0	1	0	tr|A0A0H3M2Q0|A0A0H3M2Q0_MYCBP	tr|A0A0H3M2Q0|A0A0H3M2Q0_MYCBP	tr|A0A0H3M2Q0|A0A0H3M2Q0_MYCBP	MULTI-MSMS	160318_PknG2_F1_3ul	1	PknG2	949.39	2	949.394199	1896.77384	35491.82	-1.0186	-0.00096709	1.308	0.0012418	0.28937	0.00027473	949.396004902466	36.129	1.3228	34.726	34.078	35.401	-1.403					293	71	5	0	0	0	9.6348E-101	2	5739
AADSAESDAGADQTGPQVK	19	Phospho (STY)	_AADSAESDAGADQT(ph)GPQVK_		AADSAESDAGADQT(1)GPQVK		AADS(-226.05)AES(-150.92)DAGADQT(150.92)GPQVK	0	0	1	0	tr|A0A0H3M2Q0|A0A0H3M2Q0_MYCBP	tr|A0A0H3M2Q0|A0A0H3M2Q0_MYCBP	tr|A0A0H3M2Q0|A0A0H3M2Q0_MYCBP	MULTI-MSMS	160318_PknG2_F1_3ul	1	PknG2	949.39	2	949.394199	1896.77384	35444.34	-1.4915	-0.0014161	0.22039	0.00020924	-1.2712	-0.0012068	949.395259276274	38.188	14.511	36.685	35.237	49.747	-1.5032					2178	699	4	0	0	0	2.1639E-223	25	8607
AADSAESDAGADQTGPQVK	19	Phospho (STY)	_AADSAESDAGADQT(ph)GPQVK_		AADSAESDAGADQT(1)GPQVK		AADS(-116.48)AES(-105.31)DAGADQT(105.31)GPQVK	0	0	1	0	tr|A0A0H3M2Q0|A0A0H3M2Q0_MYCBP	tr|A0A0H3M2Q0|A0A0H3M2Q0_MYCBP	tr|A0A0H3M2Q0|A0A0H3M2Q0_MYCBP	MULTI-MSMS	160318_PknG2_F1_3ul	1	PknG2	633.26	3	633.265225	1896.77384	43360.23	-1.0632	-0.00067331	0.19586	0.00012403	-0.86737	-0.00054928	633.265509835252	38.176	6.9413	36.672	35.279	42.22	-1.5032					1248	319	6	0	0	0	6.0646E-46	6	6509
AADSAESDAGADQTGPQVK	19	Phospho (STY)	_AADSAESDAGADQT(ph)GPQVK_		AADSAESDAGADQT(1)GPQVK		AADS(-89.77)AES(-72.06)DAGADQT(72.06)GPQVK	0	0	1	0	tr|A0A0H3M2Q0|A0A0H3M2Q0_MYCBP	tr|A0A0H3M2Q0|A0A0H3M2Q0_MYCBP	tr|A0A0H3M2Q0|A0A0H3M2Q0_MYCBP	MULTI-MSMS	160318_PknG2_F1_3ul	1	PknG2	949.89	2	949.394199	1896.77384	35396.98	-0.34241	-0.00032508	-1.1535	-0.0010951	-1.4959	-0.0014202	949.392706524176	51.75	1.4441	50.447	49.924	51.368	-1.3029					141	66	3	0	0	0	2.4009E-17	3	12895
AADSAESDAGADQTGPQVK	19	Phospho (STY)	_AADSAESDAGADQT(ph)GPQVK_		AADSAESDAGADQT(1)GPQVK		AADS(-97.48)AES(-79.77)DAGADQT(79.77)GPQVK	0	0	1	0	tr|A0A0H3M2Q0|A0A0H3M2Q0_MYCBP	tr|A0A0H3M2Q0|A0A0H3M2Q0_MYCBP	tr|A0A0H3M2Q0|A0A0H3M2Q0_MYCBP	MSMS	160318_PknG2_F1_3ul	1	PknG2	949.39	2	949.394199	1896.77384	NaN	NaN	NaN	NaN	NaN	NaN	NaN	NaN	49.389	1	47.885	47.385	48.385	-1.5034								0	0	0	4.0728E-30	1	11916
AADSAESDAGADQTGPQVK	19	Phospho (STY)	_AADSAESDAGADQT(ph)GPQVK_		AADSAESDAGADQT(1)GPQVK		AADS(-212.53)AES(-134.36)DAGADQT(134.36)GPQVK	0	0	1	0	tr|A0A0H3M2Q0|A0A0H3M2Q0_MYCBP	tr|A0A0H3M2Q0|A0A0H3M2Q0_MYCBP	tr|A0A0H3M2Q0|A0A0H3M2Q0_MYCBP	MULTI-MSMS	160318_PknG2_F2_4ul	2	PknG2	949.39	2	949.394199	1896.77384	35718.98	-1.1729	-0.0011135	0.55442	0.00052637	-0.61845	-0.00058715	949.394964823914	38.162	4.4137	37.066	35.709	40.122	-1.0966					709	254	7	0	0	0	7.7365E-144	4	5729
AADSAESDAGADQTGPQVK	19	Phospho (STY)	_AADSAESDAGADQT(ph)GPQVK_		AADSAESDAGADQT(1)GPQVK		AADS(-108.24)AES(-87.69)DAGADQT(87.69)GPQVK	0	0	1	0	tr|A0A0H3M2Q0|A0A0H3M2Q0_MYCBP	tr|A0A0H3M2Q0|A0A0H3M2Q0_MYCBP	tr|A0A0H3M2Q0|A0A0H3M2Q0_MYCBP	MULTI-MSMS	160318_PknG2_F2_4ul	2	PknG2	633.27	3	633.265225	1896.77384	43528	0.012801	8.1061E-06	-0.31386	-0.00019876	-0.30106	-0.00019065	633.265124441538	38.139	2.4299	37.043	36.171	38.601	-1.0966					391	135	6	0	0	0	1.8825E-45	2	5989
AADSAESDAGADQTGPQVK	19	Phospho (STY)	_AADSAESDAGADQT(ph)GPQVK_		AADSAESDAGADQT(1)GPQVK		AADS(-210.94)AES(-155.3)DAGADQT(155.3)GPQVK	0	0	1	0	tr|A0A0H3M2Q0|A0A0H3M2Q0_MYCBP	tr|A0A0H3M2Q0|A0A0H3M2Q0_MYCBP	tr|A0A0H3M2Q0|A0A0H3M2Q0_MYCBP	MULTI-MSMS	160318_PknG2_F3_4ul	3	PknG2	949.39	2	949.394199	1896.77384	35999.29	-1.0789	-0.0010243	0.30899	0.00029335	-0.76986	-0.00073091	949.394566334924	38.047	2.6632	37.248	36.404	39.067	-0.79893					467	146	7	0	0	0	2.1369E-161	3	6004
AADSAESDAGADQTGPQVK	19	Phospho (STY)	_AADSAESDAGADQT(ph)GPQVK_		AADSAESDAGADQT(1)GPQVK		AADS(-89.07)AES(-76.86)DAGADQT(76.86)GPQVK	0	0	1	0	tr|A0A0H3M2Q0|A0A0H3M2Q0_MYCBP	tr|A0A0H3M2Q0|A0A0H3M2Q0_MYCBP	tr|A0A0H3M2Q0|A0A0H3M2Q0_MYCBP	MULTI-MSMS	160318_PknG2_F3_4ul	3	PknG2	633.6	3	633.265225	1896.77384	43921.84	-0.22833	-0.0001446	0.050889	3.2226E-05	-0.17745	-0.00011237	633.265440266708	38.025	1.468	37.226	36.681	38.149	-0.79893					277	78	6	0	0	0	7.2341E-19	2	6048
AADSAESDAGADQTGPQVK	19	Phospho (STY)	_AADSAESDAGADQT(ph)GPQVK_		AADSAESDAGADQT(1)GPQVK		AADS(-136.88)AES(-92.68)DAGADQT(92.68)GPQVK	0	0	1	0	tr|A0A0H3M2Q0|A0A0H3M2Q0_MYCBP	tr|A0A0H3M2Q0|A0A0H3M2Q0_MYCBP	tr|A0A0H3M2Q0|A0A0H3M2Q0_MYCBP	MULTI-MSMS	160318_PknG4_F1_3ul	1	PknG4	949.39	2	949.394199	1896.77384	35259.04	-1.3286	-0.0012614	1.7377	0.0016497	0.40907	0.00038836	949.395932496365	36.56	0.72466	35.804	35.321	36.045	-0.75587					125	44	4	0	0	0	4.3697E-58	1	5365
AADSAESDAGADQTGPQVK	19	Phospho (STY)	_AADSAESDAGADQT(ph)GPQVK_		AADSAESDAGADQT(1)GPQVK		AADS(-205.51)AES(-122.8)DAGADQT(122.8)GPQVK	0	0	1	0	tr|A0A0H3M2Q0|A0A0H3M2Q0_MYCBP	tr|A0A0H3M2Q0|A0A0H3M2Q0_MYCBP	tr|A0A0H3M2Q0|A0A0H3M2Q0_MYCBP	MULTI-MSMS	160318_PknG4_F1_3ul	1	PknG4	949.39	2	949.394199	1896.77384	35077.2	-0.80419	-0.00076349	0.31088	0.00029515	-0.49331	-0.00046834	949.395303123555	38.199	6.0551	37.543	36.555	42.61	-0.65566					688	299	8	0	0	0	7.5277E-144	3	5854
AADSAESDAGADQTGPQVK	19	Phospho (STY)	_AADSAESDAGADQT(ph)GPQVK_		AADSAESDAGADQT(1)GPQVK		AADS(-122.3)AES(-110.83)DAGADQT(110.83)GPQVK	0	0	1	0	tr|A0A0H3M2Q0|A0A0H3M2Q0_MYCBP	tr|A0A0H3M2Q0|A0A0H3M2Q0_MYCBP	tr|A0A0H3M2Q0|A0A0H3M2Q0_MYCBP	MULTI-MSMS	160318_PknG4_F1_3ul	1	PknG4	633.27	3	633.265225	1896.77384	43200.14	-0.21309	-0.00013494	0.043623	2.7625E-05	-0.16947	-0.00010732	633.26537983859	38.24	4.5269	37.584	36.851	41.378	-0.65566					454	206	6	0	0	0	2.1931E-54	3	6110
AADSAESDAGADQTGPQVK	19	Phospho (STY)	_AADSAESDAGADQT(ph)GPQVK_		AADSAESDAGADQT(1)GPQVK		AADS(-94.2)AES(-57.22)DAGADQT(57.22)GPQVK	0	0	1	0	tr|A0A0H3M2Q0|A0A0H3M2Q0_MYCBP	tr|A0A0H3M2Q0|A0A0H3M2Q0_MYCBP	tr|A0A0H3M2Q0|A0A0H3M2Q0_MYCBP	MULTI-MSMS	160318_PknG4_F1_3ul	1	PknG4	949.39	2	949.394199	1896.77384	35141.84	-0.70652	-0.00067076	-1.4556	-0.0013819	-2.1621	-0.0020527	949.893904695623	46.032	2.2692	45.877	45.269	47.538	-0.1546					239	113	3	0	0	0	2.8621E-25	2	9955
AADSAESDAGADQTGPQVK	19	Phospho (STY)	_AADSAESDAGADQT(ph)GPQVK_		AADSAESDAGADQT(1)GPQVK		AADS(-108.73)AES(-72.04)DAGADQT(72.04)GPQVK	0	0	1	0	tr|A0A0H3M2Q0|A0A0H3M2Q0_MYCBP	tr|A0A0H3M2Q0|A0A0H3M2Q0_MYCBP	tr|A0A0H3M2Q0|A0A0H3M2Q0_MYCBP	MULTI-MSMS	160318_PknG4_F1_3ul	1	PknG4	949.89	2	949.394199	1896.77384	35585.76	-0.62272	-0.00059121	-1.1367	-0.0010792	-1.7595	-0.0016704	949.893838567805	47.701	1.9323	47.747	47.019	48.951	0.045822					138	87	2	0	0	0	6.2568E-34	4	10194
AADSAESDAGADQTGPQVK	19	Phospho (STY)	_AADSAESDAGADQT(ph)GPQVK_		AADSAESDAGADQT(1)GPQVK		AADS(-78.59)AES(-50.45)DAGADQT(50.45)GPQVK	0	0	1	0	tr|A0A0H3M2Q0|A0A0H3M2Q0_MYCBP	tr|A0A0H3M2Q0|A0A0H3M2Q0_MYCBP	tr|A0A0H3M2Q0|A0A0H3M2Q0_MYCBP	MULTI-MSMS	160318_PknG4_F1_3ul	1	PknG4	949.39	2	949.394199	1896.77384	35585.71	-0.59697	-0.00056676	-2.5138	-0.0023866	-3.1108	-0.0029534	949.893298666588	49.161	1.2965	49.307	48.937	50.234	0.14603					128	56	4	0	0	0	1.7317E-12	2	11190
AADSAESDAGADQTGPQVK	19	Phospho (STY)	_AADSAESDAGADQT(ph)GPQVK_		AADSAESDAGADQT(1)GPQVK		AADS(-42.1)AES(-37.55)DAGADQT(37.55)GPQVK	0	0	1	0	tr|A0A0H3M2Q0|A0A0H3M2Q0_MYCBP	tr|A0A0H3M2Q0|A0A0H3M2Q0_MYCBP	tr|A0A0H3M2Q0|A0A0H3M2Q0_MYCBP	MULTI-MSMS	160318_PknG4_F1_3ul	1	PknG4	949.39	2	949.394199	1896.77384	34716.76	-0.51023	-0.00048441	-2.9319	-0.0027835	-3.4421	-0.0032679	949.391900124534	51.25	1.2863	51.497	51.068	52.354	0.24625					71	57	2	0	0	0	7.5542E-05	1	12200
AADSAESDAGADQTGPQVK	19	Phospho (STY)	_AADSAESDAGADQT(ph)GPQVK_		AADSAES(0.003)DAGADQT(0.997)GPQVK		AADS(-37.7)AES(-24.88)DAGADQT(24.88)GPQVK	0	0	1	0	tr|A0A0H3M2Q0|A0A0H3M2Q0_MYCBP	tr|A0A0H3M2Q0|A0A0H3M2Q0_MYCBP	tr|A0A0H3M2Q0|A0A0H3M2Q0_MYCBP	MULTI-MSMS	160318_PknG4_F1_3ul	1	PknG4	949.39	2	949.394199	1896.77384	32926.71	-0.58641	-0.00055674	-0.86311	-0.00081943	-1.4495	-0.0013762	949.895563103266	54.693	0.537	55.039	54.978	55.515	0.34646					40	22	2	0	0	0	0.00010902	1	13787
AADSAESDAGADQTGPQVK	19	Phospho (STY)	_AADSAESDAGADQT(ph)GPQVK_		AADSAESDAGADQT(1)GPQVK		AADS(-126.71)AES(-88.44)DAGADQT(88.44)GPQVK	0	0	1	0	tr|A0A0H3M2Q0|A0A0H3M2Q0_MYCBP	tr|A0A0H3M2Q0|A0A0H3M2Q0_MYCBP	tr|A0A0H3M2Q0|A0A0H3M2Q0_MYCBP	MSMS	160318_PknG4_F1_3ul	1	PknG4	949.39	2	949.394199	1896.77384	NaN	NaN	NaN	NaN	NaN	NaN	NaN	NaN	43.461	1	43.106	42.606	43.606	-0.35503								0	0	0	6.3599E-61	1	8510
AADSAESDAGADQTGPQVK	19	Phospho (STY)	_AADSAESDAGADQT(ph)GPQVK_		AADSAESDAGADQT(1)GPQVK		AADS(-129.56)AES(-87.04)DAGADQT(87.04)GPQVK	0	0	1	0	tr|A0A0H3M2Q0|A0A0H3M2Q0_MYCBP	tr|A0A0H3M2Q0|A0A0H3M2Q0_MYCBP	tr|A0A0H3M2Q0|A0A0H3M2Q0_MYCBP	MSMS	160318_PknG4_F1_3ul	1	PknG4	949.39	2	949.394199	1896.77384	NaN	NaN	NaN	NaN	NaN	NaN	NaN	NaN	43.987	1	43.632	43.132	44.132	-0.35503								0	0	0	6.1293E-61	1	8750
AADSAESDAGADQTGPQVK	19	Phospho (STY)	_AADSAESDAGADQT(ph)GPQVK_		AADSAESDAGADQT(1)GPQVK		AADS(-88.54)AES(-61.37)DAGADQT(61.37)GPQVK	0	0	1	0	tr|A0A0H3M2Q0|A0A0H3M2Q0_MYCBP	tr|A0A0H3M2Q0|A0A0H3M2Q0_MYCBP	tr|A0A0H3M2Q0|A0A0H3M2Q0_MYCBP	MSMS	160318_PknG4_F1_3ul	1	PknG4	949.39	2	949.394199	1896.77384	NaN	NaN	NaN	NaN	NaN	NaN	NaN	NaN	44.519	1	44.264	43.764	44.764	-0.25482								0	0	0	1.624E-40	1	8996
AADSAESDAGADQTGPQVK	19	Phospho (STY)	_AADSAESDAGADQT(ph)GPQVK_		AADSAESDAGADQT(1)GPQVK		AADS(-216.37)AES(-141.88)DAGADQT(141.88)GPQVK	0	0	1	0	tr|A0A0H3M2Q0|A0A0H3M2Q0_MYCBP	tr|A0A0H3M2Q0|A0A0H3M2Q0_MYCBP	tr|A0A0H3M2Q0|A0A0H3M2Q0_MYCBP	MULTI-MSMS	160318_PknG4_F2_4ul	2	PknG4	949.39	2	949.394199	1896.77384	35941.12	-0.95792	-0.00090944	0.11672	0.00011082	-0.84119	-0.00079863	949.394534881895	37.102	2.3219	37.21	36.256	38.578	0.10735					564	171	6	0	0	0	1.1497E-127	3	5271
AADSAESDAGADQTGPQVK	19	Phospho (STY)	_AADSAESDAGADQT(ph)GPQVK_					0	0	1	0	tr|A0A0H3M2Q0|A0A0H3M2Q0_MYCBP	tr|A0A0H3M2Q0|A0A0H3M2Q0_MYCBP	tr|A0A0H3M2Q0|A0A0H3M2Q0_MYCBP	MULTI-MATCH	160318_BCG_Wt2_F1_3ul	1	BCG_Wt2		2	949.394199	1896.77384	42370.32	-0.349	-0.00033134	-0.12379	-0.00011753	-0.47279	-0.00044887	949.394497359094	46.26	0.095345	46.26	46.194	46.289	3.8147E-06	0.016956	0.0013291	NaN	86.557	8	5	2	NaN	NaN	NaN	NaN	0
AADSAESDAGADQTGPQVK	19	Phospho (STY)	_AADSAESDAGADQT(ph)GPQVK_					0	0	1	0	tr|A0A0H3M2Q0|A0A0H3M2Q0_MYCBP	tr|A0A0H3M2Q0|A0A0H3M2Q0_MYCBP	tr|A0A0H3M2Q0|A0A0H3M2Q0_MYCBP	MULTI-MATCH	160318_BCG_Wt2_F2_4ul	2	BCG_Wt2		2	949.394199	1896.77384	35141.6	-0.58376	-0.00055422	-4.5298	-0.0043006	-5.1136	-0.0048548	949.388975140399	49.948	5.7532	48.895	46.669	52.423	-1.0529	0.23838	-0.002303	NaN	71.651	535	276	2	NaN	NaN	NaN	NaN	0
AADSAESDAGADQTGPQVK	19	Phospho (STY)	_AADSAESDAGADQT(ph)GPQVK_					0	0	1	0	tr|A0A0H3M2Q0|A0A0H3M2Q0_MYCBP	tr|A0A0H3M2Q0|A0A0H3M2Q0_MYCBP	tr|A0A0H3M2Q0|A0A0H3M2Q0_MYCBP	MULTI-MATCH	160318_BCG_Wt3_F2_4ul	2	BCG_Wt3		2	949.394199	1896.77384	35480.84	-2.2374	-0.0021242	2.8628	0.002718	0.62542	0.00059377	949.397482592937	36.699	0.7813	35.906	35.342	36.123	-0.79336	0.096151	0.0026708	NaN	260.06	126	45	4	NaN	NaN	NaN	NaN	0
AADSAESDAGADQTGPQVK	19	Phospho (STY)	_AADSAESDAGADQT(ph)GPQVK_					0	0	1	0	tr|A0A0H3M2Q0|A0A0H3M2Q0_MYCBP	tr|A0A0H3M2Q0|A0A0H3M2Q0_MYCBP	tr|A0A0H3M2Q0|A0A0H3M2Q0_MYCBP	MULTI-MATCH	160318_BCG_Wt4_F1_3ul	1	BCG_Wt4		2	949.394199	1896.77384	36832.96	-1.5827	-0.0015026	2.2489	0.0021351	0.66623	0.00063252	949.396116488377	36.667	0.48356	35.052	34.744	35.227	-1.6147	0.12506	0.0011622	NaN	220.91	56	31	2	NaN	NaN	NaN	NaN	0
AADSAESDAGADQTGPQVK	19	Phospho (STY)	_AADSAESDAGADQT(ph)GPQVK_					0	0	1	0	tr|A0A0H3M2Q0|A0A0H3M2Q0_MYCBP	tr|A0A0H3M2Q0|A0A0H3M2Q0_MYCBP	tr|A0A0H3M2Q0|A0A0H3M2Q0_MYCBP	MULTI-MATCH	160318_BCG_Wt4_F2_4ul	2	BCG_Wt4		2	949.394199	1896.77384	34191.41	-0.80705	-0.00076621	-2.7366	-0.0025981	-3.5437	-0.0033644	949.38989828693	51.04	0.26173	51.347	51.266	51.527	0.30734	-0.19497	-0.0025858	NaN	45.579	24	18	2	NaN	NaN	NaN	NaN	0
AADSAESDAGADQTGPQVK	19	Phospho (STY)	_AADSAESDAGADQT(ph)GPQVK_					0	0	1	0	tr|A0A0H3M2Q0|A0A0H3M2Q0_MYCBP	tr|A0A0H3M2Q0|A0A0H3M2Q0_MYCBP	tr|A0A0H3M2Q0|A0A0H3M2Q0_MYCBP	MULTI-MATCH	160318_BCG_Wt4_F2_4ul	2	BCG_Wt4		2	949.394199	1896.77384	35733.36	-1.074	-0.0010196	-0.33896	-0.00032181	-1.4129	-0.0013414	949.895093160024	46.055	0.74641	46.062	45.71	46.457	0.0065994	-0.18074	0.0009205	NaN	86.557	109	64	2	NaN	NaN	NaN	NaN	0
AADSAESDAGADQTGPQVK	19	Phospho (STY)	_AADSAESDAGADQT(ph)GPQVK_					0	0	1	0	tr|A0A0H3M2Q0|A0A0H3M2Q0_MYCBP	tr|A0A0H3M2Q0|A0A0H3M2Q0_MYCBP	tr|A0A0H3M2Q0|A0A0H3M2Q0_MYCBP	MULTI-MATCH	160318_PknG1_F1_8ul	1	PknG1		2	949.394199	1896.77384	41503.67	-0.62712	-0.00059539	-5.4034	-0.00513	-6.0305	-0.0057253	949.387439104972	50.828	0.19743	49.876	49.719	49.916	-0.95182	-0.28584	-0.0072283	NaN	93.404	26	21	2	NaN	NaN	NaN	NaN	0
AADSAESDAGADQTGPQVK	19	Phospho (STY)	_AADSAESDAGADQT(ph)GPQVK_					0	0	1	0	tr|A0A0H3M2Q0|A0A0H3M2Q0_MYCBP	tr|A0A0H3M2Q0|A0A0H3M2Q0_MYCBP	tr|A0A0H3M2Q0|A0A0H3M2Q0_MYCBP	MULTI-MATCH	160318_PknG1_F1_8ul	1	PknG1		2	949.394199	1896.77384	36030.91	-0.66541	-0.00063174	-0.72417	-0.00068753	-1.3896	-0.0013193	949.393647746704	48.052	0.13864	47.1	47.05	47.189	-0.95182	0.008213	0.00056715	NaN	69.088	19	17	2	NaN	NaN	NaN	NaN	0
AADSAESDAGADQTGPQVK	19	Phospho (STY)	_AADSAESDAGADQT(ph)GPQVK_					0	0	1	0	tr|A0A0H3M2Q0|A0A0H3M2Q0_MYCBP	tr|A0A0H3M2Q0|A0A0H3M2Q0_MYCBP	tr|A0A0H3M2Q0|A0A0H3M2Q0_MYCBP	MULTI-MATCH	160318_PknG1_F1_8ul	1	PknG1		2	949.394199	1896.77384	36173.48	-0.69998	-0.00066456	1.6404	0.0015574	0.94042	0.00089283	949.396740186307	35.822	0.97333	34.77	34.395	35.369	-1.0521	-0.15694	6.8119E-06	NaN	220.91	282	132	3	NaN	NaN	NaN	NaN	0
AADSAESDAGADQTGPQVK	19	Phospho (STY)	_AADSAESDAGADQT(ph)GPQVK_					0	0	1	0	tr|A0A0H3M2Q0|A0A0H3M2Q0_MYCBP	tr|A0A0H3M2Q0|A0A0H3M2Q0_MYCBP	tr|A0A0H3M2Q0|A0A0H3M2Q0_MYCBP	MULTI-MATCH	160318_PknG1_F3_8ul	3	PknG1		2	949.394199	1896.77384	45163.23	-1.3204	-0.0012536	-0.56957	-0.00054074	-1.89	-0.0017944	949.893734773718	46.909	0.31297	47.066	46.844	47.157	0.15656	-0.025986	0.00086072	NaN	69.088	23	17	2	NaN	NaN	NaN	NaN	0
AADSAESDAGADQTGPQVK	19	Phospho (STY)	_AADSAESDAGADQT(ph)GPQVK_					0	0	1	0	tr|A0A0H3M2Q0|A0A0H3M2Q0_MYCBP	tr|A0A0H3M2Q0|A0A0H3M2Q0_MYCBP	tr|A0A0H3M2Q0|A0A0H3M2Q0_MYCBP	MULTI-MATCH	160318_PknG2_F2_4ul	2	PknG2		2	949.394199	1896.77384	NaN	-1.6586	-0.0015746	4.3554	0.004135	2.6969	0.0025604	949.398390226349	35.609	0.046124	34.813	34.784	34.83	-0.79589	-0.11354	0.0051621	NaN	220.91	5	3	2	NaN	NaN	NaN	NaN	0
AADSAESDAGADQTGPQVK	19	Phospho (STY)	_AADSAESDAGADQT(ph)GPQVK_					0	0	1	0	tr|A0A0H3M2Q0|A0A0H3M2Q0_MYCBP	tr|A0A0H3M2Q0|A0A0H3M2Q0_MYCBP	tr|A0A0H3M2Q0|A0A0H3M2Q0_MYCBP	MULTI-MATCH	160318_PknG4_F1_3ul	1	PknG4		3	633.265225	1896.77384	43197	-0.43148	-0.00027324	-1.2996	-0.00082299	-1.7311	-0.0010962	633.264343388701	37.492	0.057007	36.736	36.694	36.751	-0.75587	-0.038225	-0.0024347	NaN	157.7	5	3	2	NaN	NaN	NaN	NaN	0
AADSAESDAGADQTGPQVK	19	Unmodified	_AADSAESDAGADQTGPQVK_					0	0	0	0	tr|A0A0H3M2Q0|A0A0H3M2Q0_MYCBP	tr|A0A0H3M2Q0|A0A0H3M2Q0_MYCBP	tr|A0A0H3M2Q0|A0A0H3M2Q0_MYCBP	MULTI-SECPEP	160318_BCG_Wt2_F1_3ul	1	BCG_Wt2	910.03	2	909.411034	1816.80751	36976.02	-1.0757	-0.00097825	0.42306	0.00038473	-0.65264	-0.00059352	909.411053301631	35.663	0.94736	35.663	35.245	36.192	0					233	68	4	0	0	0	0.00043784	1	5396
AADSAESDAGADQTGPQVK	19	Unmodified	_AADSAESDAGADQTGPQVK_					0	0	0	0	tr|A0A0H3M2Q0|A0A0H3M2Q0_MYCBP	tr|A0A0H3M2Q0|A0A0H3M2Q0_MYCBP	tr|A0A0H3M2Q0|A0A0H3M2Q0_MYCBP	MULTI-MSMS	160318_BCG_Wt2_F2_4ul	2	BCG_Wt2	606.61	3	606.609781	1816.80751	45039.7	-1.0839	-0.00065749	0.78137	0.00047399	-0.30251	-0.00018351	606.60993795459	36.815	0.99504	36.063	35.489	36.484	-0.75216					183	59	6	0	0	0	2.4382E-06	2	5630
AADSAESDAGADQTGPQVK	19	Unmodified	_AADSAESDAGADQTGPQVK_					0	0	0	0	tr|A0A0H3M2Q0|A0A0H3M2Q0_MYCBP	tr|A0A0H3M2Q0|A0A0H3M2Q0_MYCBP	tr|A0A0H3M2Q0|A0A0H3M2Q0_MYCBP	MULTI-MSMS	160318_BCG_Wt2_F2_4ul	2	BCG_Wt2	909.41	2	909.411034	1816.80751	37141.47	-1.4922	-0.001357	0.22809	0.00020743	-1.2641	-0.0011496	909.41065292095	36.856	1.4029	36.104	35.325	36.728	-0.75216					233	89	4	0	0	0	3.8373E-71	2	5688
AADSAESDAGADQTGPQVK	19	Unmodified	_AADSAESDAGADQTGPQVK_					0	0	0	0	tr|A0A0H3M2Q0|A0A0H3M2Q0_MYCBP	tr|A0A0H3M2Q0|A0A0H3M2Q0_MYCBP	tr|A0A0H3M2Q0|A0A0H3M2Q0_MYCBP	MULTI-MSMS	160318_BCG_Wt2_F4_4ul	3	BCG_Wt2	909.41	2	909.411034	1816.80751	37046.25	-1.942	-0.001766	0.028648	2.6053E-05	-1.9133	-0.00174	909.410769524027	36.873	1.6759	35.865	34.899	36.575	-1.0086					353	111	5	0	0	0	2.1347E-161	3	5469
AADSAESDAGADQTGPQVK	19	Unmodified	_AADSAESDAGADQTGPQVK_					0	0	0	0	tr|A0A0H3M2Q0|A0A0H3M2Q0_MYCBP	tr|A0A0H3M2Q0|A0A0H3M2Q0_MYCBP	tr|A0A0H3M2Q0|A0A0H3M2Q0_MYCBP	MULTI-MSMS	160318_BCG_Wt2_F4_4ul	3	BCG_Wt2	606.61	3	606.609781	1816.80751	44785.48	-1.4706	-0.00089206	0.36182	0.00021949	-1.1087	-0.00067257	606.609778001836	36.827	1.0054	35.818	35.265	36.271	-1.0086					215	61	5	0	0	0	1.2396E-54	2	5502
AADSAESDAGADQTGPQVK	19	Unmodified	_AADSAESDAGADQTGPQVK_					0	0	0	0	tr|A0A0H3M2Q0|A0A0H3M2Q0_MYCBP	tr|A0A0H3M2Q0|A0A0H3M2Q0_MYCBP	tr|A0A0H3M2Q0|A0A0H3M2Q0_MYCBP	MSMS	160318_BCG_Wt2_F4_4ul	3	BCG_Wt2	909.41	2	909.411034	1816.80751	NaN	NaN	NaN	NaN	NaN	NaN	NaN	NaN	38.527	1	37.419	36.919	37.919	-1.1088								0	0	0	0.064975	1	6176
AADSAESDAGADQTGPQVK	19	Unmodified	_AADSAESDAGADQTGPQVK_					0	0	0	0	tr|A0A0H3M2Q0|A0A0H3M2Q0_MYCBP	tr|A0A0H3M2Q0|A0A0H3M2Q0_MYCBP	tr|A0A0H3M2Q0|A0A0H3M2Q0_MYCBP	MULTI-MSMS	160318_BCG_Wt3_F1_3ul	1	BCG_Wt3	909.41	2	909.411034	1816.80751	36980.83	-1.4282	-0.0012988	0.31337	0.00028498	-1.1148	-0.0010138	909.411093323787	37.203	1.1228	35.549	35.079	36.202	-1.6546					199	54	5	0	0	0	4.2724E-101	2	6425
AADSAESDAGADQTGPQVK	19	Unmodified	_AADSAESDAGADQTGPQVK_					0	0	0	0	tr|A0A0H3M2Q0|A0A0H3M2Q0_MYCBP	tr|A0A0H3M2Q0|A0A0H3M2Q0_MYCBP	tr|A0A0H3M2Q0|A0A0H3M2Q0_MYCBP	MULTI-MSMS	160318_BCG_Wt3_F1_3ul	1	BCG_Wt3	606.61	3	606.609781	1816.80751	44545.34	-0.75216	-0.00045627	0.40219	0.00024397	-0.34997	-0.0002123	606.944228084293	37.249	0.77789	35.594	35.263	36.04	-1.6546					120	39	4	0	0	0	0.0004327	2	6474
AADSAESDAGADQTGPQVK	19	Unmodified	_AADSAESDAGADQTGPQVK_					0	0	0	0	tr|A0A0H3M2Q0|A0A0H3M2Q0_MYCBP	tr|A0A0H3M2Q0|A0A0H3M2Q0_MYCBP	tr|A0A0H3M2Q0|A0A0H3M2Q0_MYCBP	MULTI-MSMS	160318_BCG_Wt3_F2_4ul	2	BCG_Wt3	909.41	2	909.411034	1816.80751	37028.02	-2.353	-0.0021399	0.087202	7.9303E-05	-2.2658	-0.0020606	909.410856951744	36.602	1.3083	35.809	35.062	36.37	-0.79336					305	80	6	0	0	0	4.0635E-89	2	5641
AADSAESDAGADQTGPQVK	19	Unmodified	_AADSAESDAGADQTGPQVK_					0	0	0	0	tr|A0A0H3M2Q0|A0A0H3M2Q0_MYCBP	tr|A0A0H3M2Q0|A0A0H3M2Q0_MYCBP	tr|A0A0H3M2Q0|A0A0H3M2Q0_MYCBP	MULTI-MSMS	160318_BCG_Wt3_F2_4ul	2	BCG_Wt3	606.95	3	606.609781	1816.80751	44100.82	-1.6798	-0.001019	-0.011735	-7.1185E-06	-1.6915	-0.0010261	606.609664831378	36.603	0.90956	35.81	35.253	36.163	-0.79336					189	52	5	0	0	0	2.8162E-12	2	5685
AADSAESDAGADQTGPQVK	19	Unmodified	_AADSAESDAGADQTGPQVK_					0	0	0	0	tr|A0A0H3M2Q0|A0A0H3M2Q0_MYCBP	tr|A0A0H3M2Q0|A0A0H3M2Q0_MYCBP	tr|A0A0H3M2Q0|A0A0H3M2Q0_MYCBP	MULTI-MSMS	160318_BCG_Wt3_F2_4ul	2	BCG_Wt3	909.41	2	909.411034	1816.80751	36968.16	-2.1286	-0.0019358	-1.0189	-0.00092662	-3.1475	-0.0028624	909.913021798083	37.221	0.35313	36.427	36.335	36.688	-0.79357					42	26	2	0	0	0	7.3256E-35	1	5862
AADSAESDAGADQTGPQVK	19	Unmodified	_AADSAESDAGADQTGPQVK_					0	0	0	0	tr|A0A0H3M2Q0|A0A0H3M2Q0_MYCBP	tr|A0A0H3M2Q0|A0A0H3M2Q0_MYCBP	tr|A0A0H3M2Q0|A0A0H3M2Q0_MYCBP	MULTI-MSMS	160318_BCG_Wt3_F4_4ul	3	BCG_Wt3	909.41	2	909.411034	1816.80751	37149.04	-1.315	-0.0011959	0.25859	0.00023516	-1.0564	-0.00096072	909.41110684782	36.497	1.6427	35.652	34.8	36.443	-0.84481					408	122	6	0	0	0	2.5476E-79	2	4926
AADSAESDAGADQTGPQVK	19	Unmodified	_AADSAESDAGADQTGPQVK_					0	0	0	0	tr|A0A0H3M2Q0|A0A0H3M2Q0_MYCBP	tr|A0A0H3M2Q0|A0A0H3M2Q0_MYCBP	tr|A0A0H3M2Q0|A0A0H3M2Q0_MYCBP	MULTI-MSMS	160318_BCG_Wt3_F4_4ul	3	BCG_Wt3	606.94	3	606.609781	1816.80751	45050.31	-0.60033	-0.00036417	0.21291	0.00012915	-0.38742	-0.00023502	606.609821574467	36.539	1.0663	35.695	35.1	36.166	-0.84481					290	77	5	0	0	0	2.4354E-12	2	4927
AADSAESDAGADQTGPQVK	19	Unmodified	_AADSAESDAGADQTGPQVK_					0	0	0	0	tr|A0A0H3M2Q0|A0A0H3M2Q0_MYCBP	tr|A0A0H3M2Q0|A0A0H3M2Q0_MYCBP	tr|A0A0H3M2Q0|A0A0H3M2Q0_MYCBP	MULTI-MSMS	160318_BCG_Wt4_F1_3ul	1	BCG_Wt4	909.91	2	909.411034	1816.80751	36998.8	-1.3492	-0.001227	0.02474	2.2499E-05	-1.3245	-0.0012045	909.410755196763	37.028	0.93673	35.514	35.123	36.059	-1.5145					203	58	4	0	0	0	4.2184E-05	1	5928
AADSAESDAGADQTGPQVK	19	Unmodified	_AADSAESDAGADQTGPQVK_					0	0	0	0	tr|A0A0H3M2Q0|A0A0H3M2Q0_MYCBP	tr|A0A0H3M2Q0|A0A0H3M2Q0_MYCBP	tr|A0A0H3M2Q0|A0A0H3M2Q0_MYCBP	MULTI-MSMS	160318_BCG_Wt4_F2_4ul	2	BCG_Wt4	909.41	2	909.411034	1816.80751	37347.73	-0.80282	-0.0007301	0.43114	0.00039208	-0.37168	-0.00033801	909.411462575307	36.415	0.87838	35.619	35.174	36.052	-0.79531					274	70	5	0	0	0	2.2634E-08	1	4455
AADSAESDAGADQTGPQVK	19	Unmodified	_AADSAESDAGADQTGPQVK_					0	0	0	0	tr|A0A0H3M2Q0|A0A0H3M2Q0_MYCBP	tr|A0A0H3M2Q0|A0A0H3M2Q0_MYCBP	tr|A0A0H3M2Q0|A0A0H3M2Q0_MYCBP	MULTI-SECPEP	160318_BCG_Wt4_F4_4ul	3	BCG_Wt4	910.03	2	909.411034	1816.80751	37021.95	-0.76326	-0.00069412	0.41812	0.00038024	-0.34514	-0.00031387	909.411156787367	37.221	1.0992	35.074	34.657	35.756	-2.1465					210	61	4	0	0	0	6.1866E-06	1	6020
AADSAESDAGADQTGPQVK	19	Unmodified	_AADSAESDAGADQTGPQVK_					0	0	0	0	tr|A0A0H3M2Q0|A0A0H3M2Q0_MYCBP	tr|A0A0H3M2Q0|A0A0H3M2Q0_MYCBP	tr|A0A0H3M2Q0|A0A0H3M2Q0_MYCBP	MULTI-MSMS	160318_PknG1_F2_12uL	2	PknG1	909.41	2	909.411034	1816.80751	37141.82	-1.5381	-0.0013987	0.1536	0.00013969	-1.3845	-0.001259	909.411101126185	35.971	1.1034	35.978	35.391	36.494	0.0065346					249	77	5	0	0	0	2.6011E-70	2	5436
AADSAESDAGADQTGPQVK	19	Unmodified	_AADSAESDAGADQTGPQVK_					0	0	0	0	tr|A0A0H3M2Q0|A0A0H3M2Q0_MYCBP	tr|A0A0H3M2Q0|A0A0H3M2Q0_MYCBP	tr|A0A0H3M2Q0|A0A0H3M2Q0_MYCBP	MULTI-MSMS	160318_PknG1_F2_12uL	2	PknG1	606.94	3	606.609781	1816.80751	45004.13	-0.9936	-0.00060273	0.57017	0.00034587	-0.42343	-0.00025686	606.609678674738	35.955	0.74991	35.962	35.582	36.332	0.0065346					142	49	4	0	0	0	0.00060524	1	5303
AADSAESDAGADQTGPQVK	19	Unmodified	_AADSAESDAGADQTGPQVK_					0	0	0	0	tr|A0A0H3M2Q0|A0A0H3M2Q0_MYCBP	tr|A0A0H3M2Q0|A0A0H3M2Q0_MYCBP	tr|A0A0H3M2Q0|A0A0H3M2Q0_MYCBP	MSMS	160318_PknG1_F2_12uL	2	PknG1	909.41	2	909.411034	1816.80751	NaN	NaN	NaN	NaN	NaN	NaN	NaN	NaN	36.638	1	36.645	36.145	37.145	0.006546								0	0	0	9.0279E-05	1	5660
AADSAESDAGADQTGPQVK	19	Unmodified	_AADSAESDAGADQTGPQVK_					0	0	0	0	tr|A0A0H3M2Q0|A0A0H3M2Q0_MYCBP	tr|A0A0H3M2Q0|A0A0H3M2Q0_MYCBP	tr|A0A0H3M2Q0|A0A0H3M2Q0_MYCBP	MULTI-MSMS	160318_PknG1_F3_8ul	3	PknG1	909.91	2	909.411034	1816.80751	37218.21	-1.258	-0.0011441	-0.1674	-0.00015224	-1.4254	-0.0012963	909.410801888675	35.635	1.1177	35.791	35.122	36.24	0.15648					290	79	5	0	0	0	2.6086E-54	2	5103
AADSAESDAGADQTGPQVK	19	Unmodified	_AADSAESDAGADQTGPQVK_					0	0	0	0	tr|A0A0H3M2Q0|A0A0H3M2Q0_MYCBP	tr|A0A0H3M2Q0|A0A0H3M2Q0_MYCBP	tr|A0A0H3M2Q0|A0A0H3M2Q0_MYCBP	MULTI-MSMS	160318_PknG1_F3_8ul	3	PknG1	606.61	3	606.609781	1816.80751	44920.35	-0.59779	-0.00036262	-0.11201	-6.7945E-05	-0.7098	-0.00043057	606.609371773044	35.595	0.74027	35.751	35.344	36.085	0.15648					144	48	4	0	0	0	0.057869	2	5354
AADSAESDAGADQTGPQVK	19	Unmodified	_AADSAESDAGADQTGPQVK_					0	0	0	0	tr|A0A0H3M2Q0|A0A0H3M2Q0_MYCBP	tr|A0A0H3M2Q0|A0A0H3M2Q0_MYCBP	tr|A0A0H3M2Q0|A0A0H3M2Q0_MYCBP	MULTI-MSMS	160318_PknG2_F1_3ul	1	PknG2	909.41	2	909.411034	1816.80751	37380.39	-1.1317	-0.0010292	0.11771	0.00010705	-1.014	-0.00092213	909.411091840399	37.45	1.0993	36.047	35.47	36.569	-1.403					159	49	4	0	0	0	5.2181E-58	2	6476
AADSAESDAGADQTGPQVK	19	Unmodified	_AADSAESDAGADQTGPQVK_					0	0	0	0	tr|A0A0H3M2Q0|A0A0H3M2Q0_MYCBP	tr|A0A0H3M2Q0|A0A0H3M2Q0_MYCBP	tr|A0A0H3M2Q0|A0A0H3M2Q0_MYCBP	MULTI-MSMS	160318_PknG2_F1_3ul	1	PknG2	606.94	3	606.609781	1816.80751	44874.54	-0.57609	-0.00034946	0.27242	0.00016525	-0.30368	-0.00018421	606.609831455066	37.44	0.84301	36.037	35.586	36.43	-1.403					114	37	4	0	0	0	0.00029164	1	6380
AADSAESDAGADQTGPQVK	19	Unmodified	_AADSAESDAGADQTGPQVK_					0	0	0	0	tr|A0A0H3M2Q0|A0A0H3M2Q0_MYCBP	tr|A0A0H3M2Q0|A0A0H3M2Q0_MYCBP	tr|A0A0H3M2Q0|A0A0H3M2Q0_MYCBP	MULTI-MSMS	160318_PknG2_F2_4ul	2	PknG2	909.41	2	909.411034	1816.80751	37153.13	-1.2038	-0.0010947	0.52124	0.00047402	-0.68253	-0.0006207	909.411207993502	36.721	1.2002	35.825	35.186	36.387	-0.89613					331	85	5	0	0	0	5.0675E-13	2	5326
AADSAESDAGADQTGPQVK	19	Unmodified	_AADSAESDAGADQTGPQVK_					0	0	0	0	tr|A0A0H3M2Q0|A0A0H3M2Q0_MYCBP	tr|A0A0H3M2Q0|A0A0H3M2Q0_MYCBP	tr|A0A0H3M2Q0|A0A0H3M2Q0_MYCBP	MULTI-MSMS	160318_PknG2_F2_4ul	2	PknG2	606.61	3	606.609781	1816.80751	44377.75	-0.37097	-0.00022504	0.26649	0.00016165	-0.10449	-6.3384E-05	606.609599036807	36.729	0.93535	35.833	35.394	36.33	-0.89613					198	62	4	0	0	0	0.048117	2	5139
AADSAESDAGADQTGPQVK	19	Unmodified	_AADSAESDAGADQTGPQVK_					0	0	0	0	tr|A0A0H3M2Q0|A0A0H3M2Q0_MYCBP	tr|A0A0H3M2Q0|A0A0H3M2Q0_MYCBP	tr|A0A0H3M2Q0|A0A0H3M2Q0_MYCBP	MULTI-MSMS	160318_PknG2_F3_4ul	3	PknG2	909.41	2	909.411034	1816.80751	37218.71	-1.8988	-0.0017268	0.024574	2.2348E-05	-1.8743	-0.0017045	909.411000890615	36.505	1.3286	35.706	35.102	36.431	-0.79895					289	86	5	0	0	0	3.4383E-89	2	5293
AADSAESDAGADQTGPQVK	19	Unmodified	_AADSAESDAGADQTGPQVK_					0	0	0	0	tr|A0A0H3M2Q0|A0A0H3M2Q0_MYCBP	tr|A0A0H3M2Q0|A0A0H3M2Q0_MYCBP	tr|A0A0H3M2Q0|A0A0H3M2Q0_MYCBP	MULTI-MSMS	160318_PknG2_F3_4ul	3	PknG2	606.61	3	606.609781	1816.80751	44956.97	-1.1898	-0.00072173	-0.1391	-8.4378E-05	-1.3289	-0.00080611	606.609539184451	36.506	0.7832	35.707	35.322	36.105	-0.79895					162	46	4	0	0	0	9.163E-06	2	5352
AADSAESDAGADQTGPQVK	19	Unmodified	_AADSAESDAGADQTGPQVK_					0	0	0	0	tr|A0A0H3M2Q0|A0A0H3M2Q0_MYCBP	tr|A0A0H3M2Q0|A0A0H3M2Q0_MYCBP	tr|A0A0H3M2Q0|A0A0H3M2Q0_MYCBP	MULTI-MSMS	160318_PknG4_F1_3ul	1	PknG4	909.41	2	909.411034	1816.80751	36900.57	-1.1202	-0.0010187	-0.22354	-0.00020329	-1.3437	-0.001222	909.41065215722	36.573	1.3962	35.817	35	36.397	-0.75587					273	88	5	0	0	0	1.6428E-78	3	5311
AADSAESDAGADQTGPQVK	19	Unmodified	_AADSAESDAGADQTGPQVK_					0	0	0	0	tr|A0A0H3M2Q0|A0A0H3M2Q0_MYCBP	tr|A0A0H3M2Q0|A0A0H3M2Q0_MYCBP	tr|A0A0H3M2Q0|A0A0H3M2Q0_MYCBP	MULTI-MSMS	160318_PknG4_F1_3ul	1	PknG4	606.94	3	606.609781	1816.80751	44869.96	-0.8555	-0.00051895	0.34153	0.00020718	-0.51396	-0.00031178	606.609570286889	36.524	0.6099	35.769	35.409	36.019	-0.75587					116	36	4	0	0	0	2.193E-46	1	5269
AADSAESDAGADQTGPQVK	19	Unmodified	_AADSAESDAGADQTGPQVK_					0	0	0	0	tr|A0A0H3M2Q0|A0A0H3M2Q0_MYCBP	tr|A0A0H3M2Q0|A0A0H3M2Q0_MYCBP	tr|A0A0H3M2Q0|A0A0H3M2Q0_MYCBP	MULTI-SECPEP	160318_PknG4_F1_3ul	1	PknG4	910.37	2	909.411034	1816.80751	36545.09	-0.73776	-0.00067093	-2.9686	-0.0026997	-3.7063	-0.0033706	909.907771601582	37.612	0.46892	36.856	36.798	37.266	-0.75587					32	20	2	0	0	0	4.4785E-06	1	5804
AADSAESDAGADQTGPQVK	19	Unmodified	_AADSAESDAGADQTGPQVK_					0	0	0	0	tr|A0A0H3M2Q0|A0A0H3M2Q0_MYCBP	tr|A0A0H3M2Q0|A0A0H3M2Q0_MYCBP	tr|A0A0H3M2Q0|A0A0H3M2Q0_MYCBP	MULTI-MSMS	160318_PknG4_F2_4ul	2	PknG4	909.41	2	909.411034	1816.80751	37088.02	-0.86918	-0.00079044	0.34271	0.00031166	-0.52647	-0.00047878	909.411408421733	35.594	1.8359	35.701	35.12	36.956	0.10735					462	148	5	0	0	0	1.2795E-34	2	4669
AADSAESDAGADQTGPQVK	19	Unmodified	_AADSAESDAGADQTGPQVK_					0	0	0	0	tr|A0A0H3M2Q0|A0A0H3M2Q0_MYCBP	tr|A0A0H3M2Q0|A0A0H3M2Q0_MYCBP	tr|A0A0H3M2Q0|A0A0H3M2Q0_MYCBP	MULTI-MSMS	160318_PknG4_F2_4ul	2	PknG4	606.94	3	606.609781	1816.80751	44824.05	-0.36811	-0.0002233	0.29796	0.00018074	-0.070153	-4.2556E-05	606.609813465435	35.558	0.94127	35.665	35.283	36.225	0.10735					262	79	4	0	0	0	0.059297	2	4713
AADSAESDAGADQTGPQVK	19	Unmodified	_AADSAESDAGADQTGPQVK_					0	0	0	0	tr|A0A0H3M2Q0|A0A0H3M2Q0_MYCBP	tr|A0A0H3M2Q0|A0A0H3M2Q0_MYCBP	tr|A0A0H3M2Q0|A0A0H3M2Q0_MYCBP	MULTI-MSMS	160318_PknG4_F3_4ul	3	PknG4	909.41	2	909.411034	1816.80751	37243.42	-0.50268	-0.00045714	0.13721	0.00012478	-0.36547	-0.00033236	909.411191863933	36.041	1.1425	35.696	35.246	36.389	-0.34471					380	121	4	0	0	0	0.00061157	1	3947
AADSAESDAGADQTGPQVK	19	Unmodified	_AADSAESDAGADQTGPQVK_					0	0	0	0	tr|A0A0H3M2Q0|A0A0H3M2Q0_MYCBP	tr|A0A0H3M2Q0|A0A0H3M2Q0_MYCBP	tr|A0A0H3M2Q0|A0A0H3M2Q0_MYCBP	MULTI-MSMS	160318_PknG4_F3_4ul	3	PknG4	606.94	3	606.609781	1816.80751	45379.51	0.028781	1.7459E-05	0.25264	0.00015325	0.28142	0.00017071	606.60963357036	35.981	0.83977	35.637	35.319	36.159	-0.34471					242	91	4	0	0	0	0.058349	1	3985
AADSAESDAGADQTGPQVK	19	Unmodified	_AADSAESDAGADQTGPQVK_					0	0	0	0	tr|A0A0H3M2Q0|A0A0H3M2Q0_MYCBP	tr|A0A0H3M2Q0|A0A0H3M2Q0_MYCBP	tr|A0A0H3M2Q0|A0A0H3M2Q0_MYCBP	MULTI-MATCH	160318_BCG_Wt4_F1_3ul	1	BCG_Wt4		3	606.609781	1816.80751	45284.79	-0.56146	-0.00034059	-0.041237	-2.5015E-05	-0.60269	-0.0003656	606.609495649645	37.028	0.7429	35.514	35.193	35.936	-1.5145	-0.24874	-0.00054725	NaN	48.907	131	47	4	NaN	NaN	NaN	NaN	0
AADSAESDAGADQTGPQVK	19	Unmodified	_AADSAESDAGADQTGPQVK_					0	0	0	0	tr|A0A0H3M2Q0|A0A0H3M2Q0_MYCBP	tr|A0A0H3M2Q0|A0A0H3M2Q0_MYCBP	tr|A0A0H3M2Q0|A0A0H3M2Q0_MYCBP	MULTI-MATCH	160318_PknG1_F2_12uL	2	PknG1		2	909.411034	1816.80751	37141.84	-1.1596	-0.0010546	0.618	0.00056201	-0.54164	-0.00049258	909.41107886636	35.242	0.39362	35.349	35.17	35.563	0.10677	-0.16849	0.0005804	NaN	216.72	46	25	3	NaN	NaN	NaN	NaN	0
AADSAESDAGADQTGPQVK	19	Unmodified	_AADSAESDAGADQTGPQVK_					0	0	0	0	tr|A0A0H3M2Q0|A0A0H3M2Q0_MYCBP	tr|A0A0H3M2Q0|A0A0H3M2Q0_MYCBP	tr|A0A0H3M2Q0|A0A0H3M2Q0_MYCBP	MULTI-MATCH	160318_PknG1_F3_8ul	3	PknG1		2	909.411034	1816.80751	37320.35	-1.0964	-0.00099712	0.05403	4.9135E-05	-1.0424	-0.00094798	909.410919109406	34.937	0.41192	35.193	34.882	35.294	0.25672	-0.32388	-0.00044535	NaN	216.72	46	23	3	NaN	NaN	NaN	NaN	0
AADSAESDAGADQTGPQVK	19	Unmodified	_AADSAESDAGADQTGPQVK_					0	0	0	0	tr|A0A0H3M2Q0|A0A0H3M2Q0_MYCBP	tr|A0A0H3M2Q0|A0A0H3M2Q0_MYCBP	tr|A0A0H3M2Q0|A0A0H3M2Q0_MYCBP	MULTI-MATCH	160318_PknG2_F3_4ul	3	PknG2		2	909.411034	1816.80751	37149.96	-1.5358	-0.0013966	0.32885	0.00029906	-1.2069	-0.0010976	909.411363373254	35.818	0.44071	35.219	34.966	35.406	-0.59852	-0.2981	5.4488E-05	NaN	216.72	65	33	3	NaN	NaN	NaN	NaN	0
AADSAESDAGADQTGPQVK	19	Unmodified	_AADSAESDAGADQTGPQVK_					0	0	0	0	tr|A0A0H3M2Q0|A0A0H3M2Q0_MYCBP	tr|A0A0H3M2Q0|A0A0H3M2Q0_MYCBP	tr|A0A0H3M2Q0|A0A0H3M2Q0_MYCBP	MULTI-MATCH	160318_PknG4_F3_4ul	3	PknG4		2	909.411034	1816.80751	38604.21	-0.52017	-0.00047305	0.53544	0.00048694	0.015271	1.3888E-05	909.411459655212	35.582	0.042503	35.238	35.204	35.246	-0.34471	-0.27954	0.00043025	NaN	216.72	7	4	2	NaN	NaN	NaN	NaN	0
AADSAESDAGELGEDACPEQALVER	25	Unmodified	_AADSAESDAGELGEDACPEQALVER_					0	0	0	0	tr|A0A0H3M2Q0|A0A0H3M2Q0_MYCBP	tr|A0A0H3M2Q0|A0A0H3M2Q0_MYCBP	tr|A0A0H3M2Q0|A0A0H3M2Q0_MYCBP	MULTI-MSMS	160318_BCG_Wt3_F2_4ul	2	BCG_Wt3	1296.06	2	1295.56411	2589.11367	31227.92	-0.23008	-0.00029809	1.1445	0.0014828	0.91446	0.0011847	1296.06421671912	67.203	0.37616	67.51	67.283	67.659	0.30743					29	15	3	0	0	0	1.1639E-12	1	19770
AADSAESDAGELGEDACPEQALVER	25	Unmodified	_AADSAESDAGELGEDACPEQALVER_					0	0	0	0	tr|A0A0H3M2Q0|A0A0H3M2Q0_MYCBP	tr|A0A0H3M2Q0|A0A0H3M2Q0_MYCBP	tr|A0A0H3M2Q0|A0A0H3M2Q0_MYCBP	MULTI-MSMS	160318_PknG1_F3_8ul	3	PknG1	1296.06	2	1295.56411	2589.11367	30566.63	-0.97429	-0.0012623	-0.70799	-0.00091725	-1.6823	-0.0021795	1296.06317141213	67.756	0.66148	67.512	67.155	67.816	-0.24416					89	27	4	0	0	0	6.6555E-12	2	19585
AADSAESDAGELGEDACPEQALVER	25	Unmodified	_AADSAESDAGELGEDACPEQALVER_					0	0	0	0	tr|A0A0H3M2Q0|A0A0H3M2Q0_MYCBP	tr|A0A0H3M2Q0|A0A0H3M2Q0_MYCBP	tr|A0A0H3M2Q0|A0A0H3M2Q0_MYCBP	MULTI-MSMS	160318_PknG1_F3_8ul	3	PknG1	864.38	3	864.045166	2589.11367	37703.04	-0.11063	-9.5589E-05	-1.0882	-0.00094023	-1.1988	-0.0010358	864.378600576121	67.707	0.47292	67.463	67.225	67.698	-0.24416					30	19	2	0	0	0	0.018386	1	19708
AADSAESDAGELGEDACPEQALVER	25	Unmodified	_AADSAESDAGELGEDACPEQALVER_					0	0	0	0	tr|A0A0H3M2Q0|A0A0H3M2Q0_MYCBP	tr|A0A0H3M2Q0|A0A0H3M2Q0_MYCBP	tr|A0A0H3M2Q0|A0A0H3M2Q0_MYCBP	MULTI-MSMS	160318_PknG2_F3_4ul	3	PknG2	1295.57	2	1295.56411	2589.11367	31099.64	-0.86762	-0.0011241	0.37309	0.00048336	-0.49453	-0.0006407	1296.06533078925	68.428	0.78173	67.73	67.352	68.134	-0.69832					99	32	4	0	0	0	1.373E-08	2	19338
AADSAESDAGELGEDACPEQALVER	25	Unmodified	_AADSAESDAGELGEDACPEQALVER_					0	0	0	0	tr|A0A0H3M2Q0|A0A0H3M2Q0_MYCBP	tr|A0A0H3M2Q0|A0A0H3M2Q0_MYCBP	tr|A0A0H3M2Q0|A0A0H3M2Q0_MYCBP	MULTI-MSMS	160318_PknG2_F3_4ul	3	PknG2	864.38	3	864.045166	2589.11367	37914.73	-0.34048	-0.00029419	1.0374	0.00089634	0.6969	0.00060215	864.3808650005	68.391	0.92429	67.693	67.305	68.229	-0.69833					113	38	4	0	0	0	0.00012396	1	19346
AADSAESDAGELGEDACPEQALVER	25	Unmodified	_AADSAESDAGELGEDACPEQALVER_					0	0	0	0	tr|A0A0H3M2Q0|A0A0H3M2Q0_MYCBP	tr|A0A0H3M2Q0|A0A0H3M2Q0_MYCBP	tr|A0A0H3M2Q0|A0A0H3M2Q0_MYCBP	MULTI-MSMS	160318_PknG4_F1_3ul	1	PknG4	1296.06	2	1295.56411	2589.11367	31021.74	-0.69831	-0.00090471	-0.11893	-0.00015408	-0.81724	-0.0010588	1296.06547081421	66.947	1.1851	67.393	66.878	68.063	0.44667					242	50	6	0	0	0	0	2	19629
AADSAESDAGELGEDACPEQALVER	25	Unmodified	_AADSAESDAGELGEDACPEQALVER_					0	0	0	0	tr|A0A0H3M2Q0|A0A0H3M2Q0_MYCBP	tr|A0A0H3M2Q0|A0A0H3M2Q0_MYCBP	tr|A0A0H3M2Q0|A0A0H3M2Q0_MYCBP	MULTI-MSMS	160318_PknG4_F1_3ul	1	PknG4	864.38	3	864.045166	2589.11367	37134.19	-0.28614	-0.00024724	0.81414	0.00070345	0.528	0.00045621	864.380423207564	66.962	1.3027	67.409	66.901	68.204	0.44667					237	55	6	0	0	0	8.4159E-93	2	19651
AADSAESDAGELGEDACPEQALVER	25	Unmodified	_AADSAESDAGELGEDACPEQALVER_					0	0	0	0	tr|A0A0H3M2Q0|A0A0H3M2Q0_MYCBP	tr|A0A0H3M2Q0|A0A0H3M2Q0_MYCBP	tr|A0A0H3M2Q0|A0A0H3M2Q0_MYCBP	MULTI-MSMS	160318_PknG4_F2_4ul	2	PknG4	1296.07	2	1295.56411	2589.11367	30772.91	-1.4867	-0.0019261	-0.094665	-0.00012264	-1.5814	-0.0020488	1296.06533446402	67.55	1.0865	67.757	67.299	68.386	0.20769					213	53	5	0	0	0	2.7566E-24	2	17744
AADSAESDAGELGEDACPEQALVER	25	Unmodified	_AADSAESDAGELGEDACPEQALVER_					0	0	0	0	tr|A0A0H3M2Q0|A0A0H3M2Q0_MYCBP	tr|A0A0H3M2Q0|A0A0H3M2Q0_MYCBP	tr|A0A0H3M2Q0|A0A0H3M2Q0_MYCBP	MULTI-MSMS	160318_PknG4_F2_4ul	2	PknG4	864.71	3	864.045166	2589.11367	37203.7	-0.81534	-0.00070449	0.7323	0.00063274	-0.083042	-7.1752E-05	864.380239616438	67.553	1.3012	67.76	67.346	68.647	0.20769					217	62	5	0	0	0	2.4403E-06	2	17751
AADSTVLEAVDSIR	14	Unmodified	_AADSTVLEAVDSIR_					0	0	0	0	tr|A0A0H3ME41|A0A0H3ME41_MYCBP	tr|A0A0H3ME41|A0A0H3ME41_MYCBP	tr|A0A0H3ME41|A0A0H3ME41_MYCBP	MULTI-MSMS	160318_BCG_Wt4_F1_3ul	1	BCG_Wt4	724.38	2	723.87537	1445.73619	43975.25	0.076043	5.5046E-05	-2.0071	-0.0014529	-1.931	-0.0013978	724.375120114777	74.847	0.58392	75.136	74.86	75.444	0.28942					34	24	2	0	0	0	0.00017139	1	23618
AADSTVLEAVDSIR	14	Unmodified	_AADSTVLEAVDSIR_					0	0	0	0	tr|A0A0H3ME41|A0A0H3ME41_MYCBP	tr|A0A0H3ME41|A0A0H3ME41_MYCBP	tr|A0A0H3ME41|A0A0H3ME41_MYCBP	MULTI-MATCH	160318_BCG_Wt2_F1_3ul	1	BCG_Wt2		2	723.87537	1445.73619	42795.48	-1.9905	-0.0014408	-5.3472	-0.0038707	-7.3377	-0.0053115	724.372794872101	75.228	0.5336	75.228	75.025	75.559	0	0.045986	-0.0034079	NaN	43.592	29	22	2	NaN	NaN	NaN	NaN	0
AADTDVFSAVR	11	Phospho (STY)	_AADT(ph)DVFSAVR_		AADT(1)DVFSAVR		AADT(88.17)DVFS(-88.17)AVR	0	0	1	0	tr|A0A0H3M7E0|A0A0H3M7E0_MYCBP	tr|A0A0H3M7E0|A0A0H3M7E0_MYCBP	tr|A0A0H3M7E0|A0A0H3M7E0_MYCBP	MULTI-MSMS	160318_BCG_Wt2_F1_3ul	1	BCG_Wt2	616.27	2	616.271368	1230.52818	44799.61	1.1539	0.00071114	0.15019	9.2556E-05	1.3041	0.00080369	616.271603740731	67.921	4.4541	67.921	67.317	71.772	0					534	200	6	0	0	0	1.2283E-11	4	20168
AADTDVFSAVR	11	Phospho (STY)	_AADT(ph)DVFSAVR_		AADT(1)DVFSAVR		AADT(90.45)DVFS(-90.45)AVR	0	0	1	0	tr|A0A0H3M7E0|A0A0H3M7E0_MYCBP	tr|A0A0H3M7E0|A0A0H3M7E0_MYCBP	tr|A0A0H3M7E0|A0A0H3M7E0_MYCBP	MULTI-MSMS	160318_BCG_Wt2_F2_4ul	2	BCG_Wt2	616.27	2	616.271368	1230.52818	44610.19	0.73572	0.0004534	0.97075	0.00059825	1.7065	0.0010516	616.272381688455	68.922	9.6779	68.27	67.665	77.343	-0.65191					1008	405	6	0	0	0	3.0677E-11	10	20637
AADTDVFSAVR	11	Phospho (STY)	_AADT(ph)DVFSAVR_		AADT(1)DVFSAVR		AADT(94.29)DVFS(-94.29)AVR	0	0	1	0	tr|A0A0H3M7E0|A0A0H3M7E0_MYCBP	tr|A0A0H3M7E0|A0A0H3M7E0_MYCBP	tr|A0A0H3M7E0|A0A0H3M7E0_MYCBP	MULTI-MSMS	160318_BCG_Wt2_F2_4ul	2	BCG_Wt2	1231.54	1	1231.53546	1230.52818	31555.51	-0.018165	-2.237E-05	0.8177	0.001007	0.79954	0.00098466	1231.53660717931	68.903	1.8332	68.252	67.855	69.688	-0.65192					219	76	4	0	0	0	3.8039E-18	2	20302
AADTDVFSAVR	11	Phospho (STY)	_AADT(ph)DVFSAVR_		AADT(1)DVFSAVR		AADT(93.96)DVFS(-93.96)AVR	0	0	1	0	tr|A0A0H3M7E0|A0A0H3M7E0_MYCBP	tr|A0A0H3M7E0|A0A0H3M7E0_MYCBP	tr|A0A0H3M7E0|A0A0H3M7E0_MYCBP	MULTI-MSMS	160318_BCG_Wt2_F4_4ul	3	BCG_Wt2	616.27	2	616.271368	1230.52818	44208.78	0.18955	0.00011681	-0.64741	-0.00039898	-0.45786	-0.00028217	616.271590709746	68.888	9.6026	68.18	67.007	76.609	-0.7079					1033	403	6	0	0	0	7.8142E-12	16	20661
AADTDVFSAVR	11	Phospho (STY)	_AADT(ph)DVFSAVR_		AADT(1)DVFSAVR		AADT(87.09)DVFS(-87.09)AVR	0	0	1	0	tr|A0A0H3M7E0|A0A0H3M7E0_MYCBP	tr|A0A0H3M7E0|A0A0H3M7E0_MYCBP	tr|A0A0H3M7E0|A0A0H3M7E0_MYCBP	MULTI-MSMS	160318_BCG_Wt2_F4_4ul	3	BCG_Wt2	1231.53	1	1231.53546	1230.52818	31061.3	-1.0772	-0.0013267	-0.29821	-0.00036725	-1.3755	-0.0016939	1231.53491445954	68.89	1.8417	68.183	67.788	69.629	-0.7079					243	77	5	0	0	0	3.3128E-12	1	19813
AADTDVFSAVR	11	Phospho (STY)	_AADT(ph)DVFSAVR_		AADT(0.997)DVFS(0.003)AVR		AADT(25.14)DVFS(-25.14)AVR	0	0	1	0	tr|A0A0H3M7E0|A0A0H3M7E0_MYCBP	tr|A0A0H3M7E0|A0A0H3M7E0_MYCBP	tr|A0A0H3M7E0|A0A0H3M7E0_MYCBP	MSMS	160318_BCG_Wt2_F4_4ul	3	BCG_Wt2	616.27	2	616.271368	1230.52818	NaN	NaN	NaN	NaN	NaN	NaN	NaN	NaN	77.821	1	77.514	77.014	78.014	-0.30694								0	0	0	0.0002565	1	24003
AADTDVFSAVR	11	Phospho (STY)	_AADT(ph)DVFSAVR_		AADT(0.997)DVFS(0.003)AVR		AADT(25.73)DVFS(-25.73)AVR	0	0	1	0	tr|A0A0H3M7E0|A0A0H3M7E0_MYCBP	tr|A0A0H3M7E0|A0A0H3M7E0_MYCBP	tr|A0A0H3M7E0|A0A0H3M7E0_MYCBP	MSMS	160318_BCG_Wt2_F4_4ul	3	BCG_Wt2	616.27	2	616.271368	1230.52818	NaN	NaN	NaN	NaN	NaN	NaN	NaN	NaN	78.34	1	78.033	77.533	78.533	-0.30694								0	0	0	0.0002565	1	24241
AADTDVFSAVR	11	Phospho (STY)	_AADT(ph)DVFSAVR_		AADT(1)DVFSAVR		AADT(37.13)DVFS(-37.13)AVR	0	0	1	0	tr|A0A0H3M7E0|A0A0H3M7E0_MYCBP	tr|A0A0H3M7E0|A0A0H3M7E0_MYCBP	tr|A0A0H3M7E0|A0A0H3M7E0_MYCBP	MSMS	160318_BCG_Wt2_F4_4ul	3	BCG_Wt2	616.27	2	616.271368	1230.52818	NaN	NaN	NaN	NaN	NaN	NaN	NaN	NaN	79.057	1	78.75	78.25	79.25	-0.30694								0	0	0	5.73E-10	1	24572
AADTDVFSAVR	11	Phospho (STY)	_AADT(ph)DVFSAVR_		AADT(0.995)DVFS(0.005)AVR		AADT(22.91)DVFS(-22.91)AVR	0	0	1	0	tr|A0A0H3M7E0|A0A0H3M7E0_MYCBP	tr|A0A0H3M7E0|A0A0H3M7E0_MYCBP	tr|A0A0H3M7E0|A0A0H3M7E0_MYCBP	MSMS	160318_BCG_Wt2_F4_4ul	3	BCG_Wt2	616.27	2	616.271368	1230.52818	NaN	NaN	NaN	NaN	NaN	NaN	NaN	NaN	82.089	1	81.782	81.282	82.282	-0.30694								0	0	0	0.0012049	1	25968
AADTDVFSAVR	11	Phospho (STY)	_AADT(ph)DVFSAVR_		AADT(1)DVFSAVR		AADT(84.07)DVFS(-84.07)AVR	0	0	1	0	tr|A0A0H3M7E0|A0A0H3M7E0_MYCBP	tr|A0A0H3M7E0|A0A0H3M7E0_MYCBP	tr|A0A0H3M7E0|A0A0H3M7E0_MYCBP	MULTI-MSMS	160318_BCG_Wt3_F1_3ul	1	BCG_Wt3	616.27	2	616.271368	1230.52818	44446.54	0.52688	0.0003247	-0.09833	-6.0598E-05	0.42855	0.0002641	616.271530279017	67.735	5.8138	67.784	67.247	73.061	0.049156					596	246	6	0	0	0	5.5497E-12	5	20651
AADTDVFSAVR	11	Phospho (STY)	_AADT(ph)DVFSAVR_		AADT(1)DVFSAVR		AADT(88.9)DVFS(-88.9)AVR	0	0	1	0	tr|A0A0H3M7E0|A0A0H3M7E0_MYCBP	tr|A0A0H3M7E0|A0A0H3M7E0_MYCBP	tr|A0A0H3M7E0|A0A0H3M7E0_MYCBP	MULTI-MSMS	160318_BCG_Wt3_F2_4ul	2	BCG_Wt3	616.27	2	616.271368	1230.52818	44339.33	1.2059	0.00074318	0.080872	4.9839E-05	1.2868	0.00079302	616.272011994275	67.81	10.314	68.218	67.172	77.486	0.40768					1026	436	7	0	0	0	4.409E-14	15	20598
AADTDVFSAVR	11	Phospho (STY)	_AADT(ph)DVFSAVR_		AADT(0.999)DVFS(0.001)AVR		AADT(30.36)DVFS(-30.36)AVR	0	0	1	0	tr|A0A0H3M7E0|A0A0H3M7E0_MYCBP	tr|A0A0H3M7E0|A0A0H3M7E0_MYCBP	tr|A0A0H3M7E0|A0A0H3M7E0_MYCBP	MULTI-MSMS	160318_BCG_Wt3_F2_4ul	2	BCG_Wt3	411.18	3	411.183337	1230.52818	55856.48	1.3795	0.00056724	0.17668	7.2648E-05	1.5562	0.00063989	411.183189836038	67.788	0.68287	68.196	67.995	68.678	0.40768					50	28	2	0	0	0	1.1868E-05	1	20019
AADTDVFSAVR	11	Phospho (STY)	_AADT(ph)DVFSAVR_		AADT(0.999)DVFS(0.001)AVR		AADT(30.95)DVFS(-30.95)AVR	0	0	1	0	tr|A0A0H3M7E0|A0A0H3M7E0_MYCBP	tr|A0A0H3M7E0|A0A0H3M7E0_MYCBP	tr|A0A0H3M7E0|A0A0H3M7E0_MYCBP	MULTI-MSMS	160318_BCG_Wt3_F2_4ul	2	BCG_Wt3	616.27	2	616.271368	1230.52818	45341.01	-0.054073	-3.3324E-05	1.7845	0.0010997	1.7304	0.0010664	616.272785628564	79.459	1.9617	79.767	78.956	80.918	0.30844					147	81	2	0	0	0	0.00028621	2	25241
AADTDVFSAVR	11	Phospho (STY)	_AADT(ph)DVFSAVR_		AADT(0.997)DVFS(0.003)AVR		AADT(24.64)DVFS(-24.64)AVR	0	0	1	0	tr|A0A0H3M7E0|A0A0H3M7E0_MYCBP	tr|A0A0H3M7E0|A0A0H3M7E0_MYCBP	tr|A0A0H3M7E0|A0A0H3M7E0_MYCBP	MULTI-MSMS	160318_BCG_Wt3_F2_4ul	2	BCG_Wt3	616.27	2	616.271368	1230.52818	45340.96	0.016586	1.0222E-05	0.82873	0.00051072	0.84532	0.00052095	616.272119698667	81.149	2.1376	81.358	80.601	82.738	0.2084					115	88	2	0	0	0	0.0056131	1	25972
AADTDVFSAVR	11	Phospho (STY)	_AADT(ph)DVFSAVR_		AADT(0.999)DVFS(0.001)AVR		AADT(29.09)DVFS(-29.09)AVR	0	0	1	0	tr|A0A0H3M7E0|A0A0H3M7E0_MYCBP	tr|A0A0H3M7E0|A0A0H3M7E0_MYCBP	tr|A0A0H3M7E0|A0A0H3M7E0_MYCBP	MULTI-MSMS	160318_BCG_Wt3_F2_4ul	2	BCG_Wt3	616.27	2	616.271368	1230.52818	49203.78	0.13633	8.4014E-05	-0.35986	-0.00022177	-0.22353	-0.00013776	616.27149315073	85.748	0.58088	85.856	85.703	86.283	0.10857					46	32	2	0	0	0	0.0086114	1	28433
AADTDVFSAVR	11	Phospho (STY)	_AADT(ph)DVFSAVR_		AADT(0.999)DVFS(0.001)AVR		AADT(28.56)DVFS(-28.56)AVR	0	0	1	0	tr|A0A0H3M7E0|A0A0H3M7E0_MYCBP	tr|A0A0H3M7E0|A0A0H3M7E0_MYCBP	tr|A0A0H3M7E0|A0A0H3M7E0_MYCBP	MSMS	160318_BCG_Wt3_F2_4ul	2	BCG_Wt3	616.27	2	616.271368	1230.52818	NaN	NaN	NaN	NaN	NaN	NaN	NaN	NaN	77.192	1	77.6	77.1	78.1	0.40849								0	0	0	0.00075097	1	24441
AADTDVFSAVR	11	Phospho (STY)	_AADT(ph)DVFSAVR_		AADT(1)DVFSAVR		AADT(52.87)DVFS(-52.87)AVR	0	0	1	0	tr|A0A0H3M7E0|A0A0H3M7E0_MYCBP	tr|A0A0H3M7E0|A0A0H3M7E0_MYCBP	tr|A0A0H3M7E0|A0A0H3M7E0_MYCBP	MULTI-MSMS	160318_BCG_Wt3_F4_4ul	3	BCG_Wt3	616.27	2	616.271368	1230.52818	44280.53	-0.33393	-0.00020579	-0.21505	-0.00013253	-0.54898	-0.00033832	616.27128968952	66.522	0.82081	66.78	66.366	67.187	0.258					134	41	4	0	0	0	4.6063E-09	1	17617
AADTDVFSAVR	11	Phospho (STY)	_AADT(ph)DVFSAVR_		AADT(1)DVFSAVR		AADT(98.57)DVFS(-98.57)AVR	0	0	1	0	tr|A0A0H3M7E0|A0A0H3M7E0_MYCBP	tr|A0A0H3M7E0|A0A0H3M7E0_MYCBP	tr|A0A0H3M7E0|A0A0H3M7E0_MYCBP	MULTI-MSMS	160318_BCG_Wt3_F4_4ul	3	BCG_Wt3	616.27	2	616.271368	1230.52818	43518.73	-0.27878	-0.00017181	0.15689	9.6686E-05	-0.1219	-7.5121E-05	616.271856246897	67.531	6.2366	67.789	67.038	73.274	0.258					1012	325	6	0	0	0	7.6258E-14	7	17853
AADTDVFSAVR	11	Phospho (STY)	_AADT(ph)DVFSAVR_		AADT(1)DVFSAVR		AADT(72.71)DVFS(-72.71)AVR	0	0	1	0	tr|A0A0H3M7E0|A0A0H3M7E0_MYCBP	tr|A0A0H3M7E0|A0A0H3M7E0_MYCBP	tr|A0A0H3M7E0|A0A0H3M7E0_MYCBP	MULTI-MSMS	160318_BCG_Wt4_F1_3ul	1	BCG_Wt4	616.27	2	616.271368	1230.52818	44855.93	0.15703	9.6773E-05	0.18485	0.00011392	0.34188	0.00021069	616.271601938436	67.637	4.4148	68.027	67.458	71.873	0.38958					436	187	5	0	0	0	1.2283E-11	4	20378
AADTDVFSAVR	11	Phospho (STY)	_AADT(ph)DVFSAVR_		AADT(1)DVFSAVR		AADT(98.49)DVFS(-98.49)AVR	0	0	1	0	tr|A0A0H3M7E0|A0A0H3M7E0_MYCBP	tr|A0A0H3M7E0|A0A0H3M7E0_MYCBP	tr|A0A0H3M7E0|A0A0H3M7E0_MYCBP	MULTI-MSMS	160318_BCG_Wt4_F2_4ul	2	BCG_Wt4	616.27	2	616.271368	1230.52818	44445.32	-0.18262	-0.00011254	0.052584	3.2406E-05	-0.13003	-8.0136E-05	616.2715381138	67.993	3.7445	68	67.423	71.168	0.0067673					784	263	6	0	0	0	9.58E-14	4	16683
AADTDVFSAVR	11	Phospho (STY)	_AADT(ph)DVFSAVR_		AADT(1)DVFSAVR		AADT(78.86)DVFS(-78.86)AVR	0	0	1	0	tr|A0A0H3M7E0|A0A0H3M7E0_MYCBP	tr|A0A0H3M7E0|A0A0H3M7E0_MYCBP	tr|A0A0H3M7E0|A0A0H3M7E0_MYCBP	MULTI-MSMS	160318_BCG_Wt4_F4_4ul	3	BCG_Wt4	616.27	2	616.271368	1230.52818	44249.09	0.16266	0.00010025	-0.0076623	-4.7221E-06	0.155	9.5523E-05	616.271688064987	68.05	8.3408	68.008	67.267	75.608	-0.041336					959	363	6	0	0	0	5.2947E-11	8	19894
AADTDVFSAVR	11	Phospho (STY)	_AADT(ph)DVFSAVR_		AADT(1)DVFSAVR		AADT(89.39)DVFS(-89.39)AVR	0	0	1	0	tr|A0A0H3M7E0|A0A0H3M7E0_MYCBP	tr|A0A0H3M7E0|A0A0H3M7E0_MYCBP	tr|A0A0H3M7E0|A0A0H3M7E0_MYCBP	MULTI-MSMS	160318_PknG1_F1_8ul	1	PknG1	616.27	2	616.271368	1230.52818	44324.3	-0.089798	-5.534E-05	-0.066179	-4.0784E-05	-0.15598	-9.6124E-05	616.271486499149	68.793	5.0633	68.041	67.452	72.515	-0.75134					1103	371	6	0	0	0	2.7578E-12	5	14958
AADTDVFSAVR	11	Phospho (STY)	_AADT(ph)DVFSAVR_		AADT(1)DVFSAVR		AADT(83.61)DVFS(-83.61)AVR	0	0	1	0	tr|A0A0H3M7E0|A0A0H3M7E0_MYCBP	tr|A0A0H3M7E0|A0A0H3M7E0_MYCBP	tr|A0A0H3M7E0|A0A0H3M7E0_MYCBP	MULTI-MSMS	160318_PknG1_F2_12uL	2	PknG1	616.27	2	616.271368	1230.52818	44150.8	-0.37283	-0.00022977	0.20694	0.00012753	-0.1659	-0.00010224	616.272255318574	67.995	10.944	67.801	67.152	78.096	-0.19374					1316	458	7	0	0	0	2.4526E-11	16	20384
AADTDVFSAVR	11	Phospho (STY)	_AADT(ph)DVFSAVR_		AADT(1)DVFSAVR		AADT(77.88)DVFS(-77.88)AVR	0	0	1	0	tr|A0A0H3M7E0|A0A0H3M7E0_MYCBP	tr|A0A0H3M7E0|A0A0H3M7E0_MYCBP	tr|A0A0H3M7E0|A0A0H3M7E0_MYCBP	MULTI-MSMS	160318_PknG1_F2_12uL	2	PknG1	1231.53	1	1231.53546	1230.52818	30854.96	-1.2677	-0.0015613	0.21098	0.00025983	-1.0568	-0.0013014	1231.53554698342	67.997	2.11	67.803	67.294	69.404	-0.19373					277	88	5	0	0	0	2.7547E-11	2	19584
AADTDVFSAVR	11	Phospho (STY)	_AADT(ph)DVFSAVR_		AADT(0.998)DVFS(0.002)AVR		AADT(28.2)DVFS(-28.2)AVR	0	0	1	0	tr|A0A0H3M7E0|A0A0H3M7E0_MYCBP	tr|A0A0H3M7E0|A0A0H3M7E0_MYCBP	tr|A0A0H3M7E0|A0A0H3M7E0_MYCBP	MULTI-MSMS	160318_PknG1_F2_12uL	2	PknG1	616.27	2	616.271368	1230.52818	44898.55	-0.36902	-0.00022742	2.3036	0.0014196	1.9346	0.0011922	616.27328157054	79.493	2.2774	79.099	78.515	80.793	-0.39402					154	94	2	0	0	0	0.0086114	1	25122
AADTDVFSAVR	11	Phospho (STY)	_AADT(ph)DVFSAVR_		AADT(0.996)DVFS(0.004)AVR		AADT(24.11)DVFS(-24.11)AVR	0	0	1	0	tr|A0A0H3M7E0|A0A0H3M7E0_MYCBP	tr|A0A0H3M7E0|A0A0H3M7E0_MYCBP	tr|A0A0H3M7E0|A0A0H3M7E0_MYCBP	MULTI-MSMS	160318_PknG1_F2_12uL	2	PknG1	616.27	2	616.271368	1230.52818	44898.52	-0.25331	-0.00015611	1.6627	0.0010247	1.4094	0.0008686	616.272845876156	86.398	1.0137	86.204	85.703	86.716	-0.19349					89	50	2	0	0	0	0.0028043	1	28189
AADTDVFSAVR	11	Phospho (STY)	_AADT(ph)DVFSAVR_		AADT(1)DVFSAVR		AADT(89.4)DVFS(-89.4)AVR	0	0	1	0	tr|A0A0H3M7E0|A0A0H3M7E0_MYCBP	tr|A0A0H3M7E0|A0A0H3M7E0_MYCBP	tr|A0A0H3M7E0|A0A0H3M7E0_MYCBP	MULTI-MSMS	160318_PknG1_F3_8ul	3	PknG1	616.27	2	616.271368	1230.52818	44176.8	0.29273	0.0001804	0.30798	0.0001898	0.60071	0.0003702	616.272267108779	68.131	10.501	67.886	67.319	77.82	-0.24416					1227	439	7	0	0	0	6.5653E-14	17	20382
AADTDVFSAVR	11	Phospho (STY)	_AADT(ph)DVFSAVR_		AADT(1)DVFSAVR		AADT(89.17)DVFS(-89.17)AVR	0	0	1	0	tr|A0A0H3M7E0|A0A0H3M7E0_MYCBP	tr|A0A0H3M7E0|A0A0H3M7E0_MYCBP	tr|A0A0H3M7E0|A0A0H3M7E0_MYCBP	MULTI-MSMS	160318_PknG1_F3_8ul	3	PknG1	1231.54	1	1231.53546	1230.52818	30963.6	-1.0989	-0.0013533	0.94889	0.0011686	-0.14997	-0.0001847	1231.53673060876	68.168	2.4077	67.924	67.39	69.798	-0.24416					312	100	5	0	0	0	1.2972E-11	1	19942
AADTDVFSAVR	11	Phospho (STY)	_AADT(ph)DVFSAVR_		AADT(0.998)DVFS(0.002)AVR		AADT(27.87)DVFS(-27.87)AVR	0	0	1	0	tr|A0A0H3M7E0|A0A0H3M7E0_MYCBP	tr|A0A0H3M7E0|A0A0H3M7E0_MYCBP	tr|A0A0H3M7E0|A0A0H3M7E0_MYCBP	MULTI-MSMS	160318_PknG1_F3_8ul	3	PknG1	616.27	2	616.271368	1230.52818	44922.54	0.29761	0.00018341	1.139	0.00070195	1.4366	0.00088535	616.272491826338	80.13	1.8381	79.585	78.517	80.355	-0.54463					130	76	2	0	0	0	0.0086114	1	25477
AADTDVFSAVR	11	Phospho (STY)	_AADT(ph)DVFSAVR_		AADT(1)DVFSAVR		AADT(82.66)DVFS(-82.66)AVR	0	0	1	0	tr|A0A0H3M7E0|A0A0H3M7E0_MYCBP	tr|A0A0H3M7E0|A0A0H3M7E0_MYCBP	tr|A0A0H3M7E0|A0A0H3M7E0_MYCBP	MULTI-MSMS	160318_PknG2_F1_3ul	1	PknG2	616.27	2	616.271368	1230.52818	44613.8	0.31847	0.00019627	-0.2582	-0.00015912	0.060276	3.7146E-05	616.271699978012	68.261	7.9046	68.061	67.386	75.291	-0.20061					968	332	7	0	0	0	3.6471E-11	10	20951
AADTDVFSAVR	11	Phospho (STY)	_AADT(ph)DVFSAVR_		AADT(1)DVFSAVR		AADT(89.98)DVFS(-89.98)AVR	0	0	1	0	tr|A0A0H3M7E0|A0A0H3M7E0_MYCBP	tr|A0A0H3M7E0|A0A0H3M7E0_MYCBP	tr|A0A0H3M7E0|A0A0H3M7E0_MYCBP	MULTI-MSMS	160318_PknG2_F1_3ul	1	PknG2	1231.53	1	1231.53546	1230.52818	31590.95	-0.91223	-0.0011234	0.043999	5.4187E-05	-0.86823	-0.0010693	1231.53541088638	68.262	1.7003	68.062	67.671	69.371	-0.20061					184	71	4	0	0	0	4.3693E-18	1	20628
AADTDVFSAVR	11	Phospho (STY)	_AADT(ph)DVFSAVR_		AADT(0.998)DVFS(0.002)AVR		AADT(26.19)DVFS(-26.19)AVR	0	0	1	0	tr|A0A0H3M7E0|A0A0H3M7E0_MYCBP	tr|A0A0H3M7E0|A0A0H3M7E0_MYCBP	tr|A0A0H3M7E0|A0A0H3M7E0_MYCBP	MULTI-MSMS	160318_PknG2_F1_3ul	1	PknG2	616.27	2	616.271368	1230.52818	44476.27	0.31982	0.0001971	0.58814	0.00036245	0.90796	0.00055955	616.271920197009	75.377	3.85	75.276	74.657	78.507	-0.10032					240	161	2	0	0	0	0.0095327	1	23854
AADTDVFSAVR	11	Phospho (STY)	_AADT(ph)DVFSAVR_		AADT(1)DVFSAVR		AADT(44.57)DVFS(-44.57)AVR	0	0	1	0	tr|A0A0H3M7E0|A0A0H3M7E0_MYCBP	tr|A0A0H3M7E0|A0A0H3M7E0_MYCBP	tr|A0A0H3M7E0|A0A0H3M7E0_MYCBP	MULTI-MSMS	160318_PknG2_F2_4ul	2	PknG2	616.27	2	616.271368	1230.52818	44857.24	-0.10707	-6.5984E-05	1.1825	0.00072877	1.0755	0.00066278	616.272156287999	67.535	0.95904	66.94	66.489	67.448	-0.59528					150	44	5	0	0	0	1.9274E-06	2	18418
AADTDVFSAVR	11	Phospho (STY)	_AADT(ph)DVFSAVR_		AADT(1)DVFSAVR		AADT(115.11)DVFS(-115.11)AVR	0	0	1	0	tr|A0A0H3M7E0|A0A0H3M7E0_MYCBP	tr|A0A0H3M7E0|A0A0H3M7E0_MYCBP	tr|A0A0H3M7E0|A0A0H3M7E0_MYCBP	MULTI-MSMS	160318_PknG2_F2_4ul	2	PknG2	616.27	2	616.271368	1230.52818	44436.83	0.068795	4.2396E-05	0.45907	0.00028291	0.52787	0.00032531	616.271907081999	68.611	5.948	68.016	67.378	73.326	-0.59528					779	262	6	0	0	0	2.0474E-24	7	18651
AADTDVFSAVR	11	Phospho (STY)	_AADT(ph)DVFSAVR_		AADT(0.999)DVFS(0.001)AVR		AADT(31.64)DVFS(-31.64)AVR	0	0	1	0	tr|A0A0H3M7E0|A0A0H3M7E0_MYCBP	tr|A0A0H3M7E0|A0A0H3M7E0_MYCBP	tr|A0A0H3M7E0|A0A0H3M7E0_MYCBP	MULTI-MSMS	160318_PknG2_F3_4ul	3	PknG2	616.27	2	616.271368	1230.52818	47477.16	0.62273	0.00038377	1.8324	0.0011292	2.4551	0.001513	616.272708364567	67.921	0.59358	67.122	66.706	67.3	-0.79854					46	24	2	0	0	0	0.0013518	1	19171
AADTDVFSAVR	11	Phospho (STY)	_AADT(ph)DVFSAVR_		AADT(1)DVFSAVR		AADT(110.91)DVFS(-110.91)AVR	0	0	1	0	tr|A0A0H3M7E0|A0A0H3M7E0_MYCBP	tr|A0A0H3M7E0|A0A0H3M7E0_MYCBP	tr|A0A0H3M7E0|A0A0H3M7E0_MYCBP	MULTI-MSMS	160318_PknG2_F3_4ul	3	PknG2	616.27	2	616.271368	1230.52818	44419.12	0.23748	0.00014635	0.079759	4.9153E-05	0.31724	0.0001955	616.271849119709	68.705	5.0447	68.006	67.4	72.445	-0.69833					684	215	7	0	0	0	1.5931E-18	10	19409
AADTDVFSAVR	11	Phospho (STY)	_AADT(ph)DVFSAVR_		AADT(0.997)DVFS(0.003)AVR		AADT(25.09)DVFS(-25.09)AVR	0	0	1	0	tr|A0A0H3M7E0|A0A0H3M7E0_MYCBP	tr|A0A0H3M7E0|A0A0H3M7E0_MYCBP	tr|A0A0H3M7E0|A0A0H3M7E0_MYCBP	MULTI-MSMS	160318_PknG2_F3_4ul	3	PknG2	616.27	2	616.271368	1230.52818	44817.61	-0.27322	-0.00016838	1.9516	0.0012027	1.6784	0.0010343	616.27279216399	73.36	1.465	72.661	72.241	73.706	-0.69825					132	62	3	0	0	0	0.0093957	1	22054
AADTDVFSAVR	11	Phospho (STY)	_AADT(ph)DVFSAVR_		AADT(1)DVFSAVR		AADT(97.48)DVFS(-97.48)AVR	0	0	1	0	tr|A0A0H3M7E0|A0A0H3M7E0_MYCBP	tr|A0A0H3M7E0|A0A0H3M7E0_MYCBP	tr|A0A0H3M7E0|A0A0H3M7E0_MYCBP	MULTI-MSMS	160318_PknG4_F1_3ul	1	PknG4	616.27	2	616.271368	1230.52818	44416.26	0.72268	0.00044537	-0.53147	-0.00032753	0.19121	0.00011784	616.271646085104	67.629	7.3154	68.076	67.527	74.842	0.44667					892	312	7	0	0	0	2.7578E-12	11	20190
AADTDVFSAVR	11	Phospho (STY)	_AADT(ph)DVFSAVR_		AADT(1)DVFSAVR		AADT(112.63)DVFS(-112.63)AVR	0	0	1	0	tr|A0A0H3M7E0|A0A0H3M7E0_MYCBP	tr|A0A0H3M7E0|A0A0H3M7E0_MYCBP	tr|A0A0H3M7E0|A0A0H3M7E0_MYCBP	MULTI-MSMS	160318_PknG4_F1_3ul	1	PknG4	1231.53	1	1231.53546	1230.52818	31080.36	-0.7777	-0.00095776	0.015617	1.9233E-05	-0.76208	-0.00093853	1231.53551010667	67.639	2.0341	68.085	67.666	69.7	0.44667					253	86	6	0	0	0	6.7358E-14	2	19809
AADTDVFSAVR	11	Phospho (STY)	_AADT(ph)DVFSAVR_		AADT(1)DVFSAVR		AADT(54.61)DVFS(-54.61)AVR	0	0	1	0	tr|A0A0H3M7E0|A0A0H3M7E0_MYCBP	tr|A0A0H3M7E0|A0A0H3M7E0_MYCBP	tr|A0A0H3M7E0|A0A0H3M7E0_MYCBP	MULTI-MSMS	160318_PknG4_F1_3ul	1	PknG4	411.18	3	411.183337	1230.52818	55634.57	0.52581	0.0002162	-0.22677	-9.3244E-05	0.29904	0.00012296	411.1831491801	67.669	0.84174	68.116	67.783	68.624	0.44667					61	35	3	0	0	0	8.1989E-09	1	19822
AADTDVFSAVR	11	Phospho (STY)	_AADT(ph)DVFSAVR_		AADT(0.997)DVFS(0.003)AVR		AADT(25.55)DVFS(-25.55)AVR	0	0	1	0	tr|A0A0H3M7E0|A0A0H3M7E0_MYCBP	tr|A0A0H3M7E0|A0A0H3M7E0_MYCBP	tr|A0A0H3M7E0|A0A0H3M7E0_MYCBP	MSMS	160318_PknG4_F1_3ul	1	PknG4	616.27	2	616.271368	1230.52818	NaN	NaN	NaN	NaN	NaN	NaN	NaN	NaN	74.562	1	74.908	74.408	75.408	0.34646								0	0	0	0.0013569	1	23144
AADTDVFSAVR	11	Phospho (STY)	_AADT(ph)DVFSAVR_		AADT(1)DVFSAVR		AADT(66)DVFS(-66)AVR	0	0	1	0	tr|A0A0H3M7E0|A0A0H3M7E0_MYCBP	tr|A0A0H3M7E0|A0A0H3M7E0_MYCBP	tr|A0A0H3M7E0|A0A0H3M7E0_MYCBP	MULTI-MSMS	160318_PknG4_F2_4ul	2	PknG4	616.27	2	616.271368	1230.52818	44912.66	0.078602	4.844E-05	0.17633	0.00010867	0.25493	0.00015711	616.271486279293	66.703	1.0071	66.911	66.457	67.464	0.20769					207	52	5	0	0	0	3.1167E-10	1	17395
AADTDVFSAVR	11	Phospho (STY)	_AADT(ph)DVFSAVR_		AADT(1)DVFSAVR		AADT(74.74)DVFS(-74.74)AVR	0	0	1	0	tr|A0A0H3M7E0|A0A0H3M7E0_MYCBP	tr|A0A0H3M7E0|A0A0H3M7E0_MYCBP	tr|A0A0H3M7E0|A0A0H3M7E0_MYCBP	MULTI-MSMS	160318_PknG4_F2_4ul	2	PknG4	616.27	2	616.271368	1230.52818	44627.4	-0.13078	-8.0597E-05	0.29051	0.00017903	0.15973	9.8437E-05	616.271721031483	67.807	4.8184	68.015	67.417	72.236	0.20769					608	236	4	0	0	0	2.6601E-10	5	17844
AADTDVFSAVR	11	Phospho (STY)	_AADT(ph)DVFSAVR_		AADT(1)DVFSAVR		AADT(84.11)DVFS(-84.11)AVR	0	0	1	0	tr|A0A0H3M7E0|A0A0H3M7E0_MYCBP	tr|A0A0H3M7E0|A0A0H3M7E0_MYCBP	tr|A0A0H3M7E0|A0A0H3M7E0_MYCBP	MULTI-MSMS	160318_PknG4_F3_4ul	3	PknG4	616.27	2	616.271368	1230.52818	44607.61	-0.41491	-0.0002557	0.19689	0.00012133	-0.21802	-0.00013436	616.271553343943	67.926	2.5106	67.982	67.368	69.879	0.056366					867	301	5	0	0	0	7.6258E-14	2	14479
AADTDVFSAVR	11	Phospho (STY)	_AADT(ph)DVFSAVR_					0	0	1	0	tr|A0A0H3M7E0|A0A0H3M7E0_MYCBP	tr|A0A0H3M7E0|A0A0H3M7E0_MYCBP	tr|A0A0H3M7E0|A0A0H3M7E0_MYCBP	MULTI-MATCH	160318_BCG_Wt2_F1_3ul	1	BCG_Wt2		1	1231.53546	1230.52818	31985.22	0.20682	0.00025471	0.26397	0.00032509	0.47079	0.0005798	1231.53580082612	67.91	1.3515	67.91	67.5	68.851	0	-0.079253	0.00010275	NaN	163.12	157	58	4	NaN	NaN	NaN	NaN	0
AADTDVFSAVR	11	Phospho (STY)	_AADT(ph)DVFSAVR_					0	0	1	0	tr|A0A0H3M7E0|A0A0H3M7E0_MYCBP	tr|A0A0H3M7E0|A0A0H3M7E0_MYCBP	tr|A0A0H3M7E0|A0A0H3M7E0_MYCBP	MULTI-MATCH	160318_BCG_Wt2_F2_4ul	2	BCG_Wt2		2	616.271368	1230.52818	46320.7	0.32517	0.00020039	0.15454	9.5237E-05	0.47971	0.00029563	616.271801081733	81.927	0.92745	81.576	81.233	82.16	-0.35117	0.057407	-0.00024575	NaN	45.992	58	38	2	NaN	NaN	NaN	NaN	0
AADTDVFSAVR	11	Phospho (STY)	_AADT(ph)DVFSAVR_					0	0	1	0	tr|A0A0H3M7E0|A0A0H3M7E0_MYCBP	tr|A0A0H3M7E0|A0A0H3M7E0_MYCBP	tr|A0A0H3M7E0|A0A0H3M7E0_MYCBP	MULTI-MATCH	160318_BCG_Wt2_F2_4ul	2	BCG_Wt2		2	616.271368	1230.52818	46937.75	0.79082	0.00048736	0.92902	0.00057253	1.7198	0.0010599	616.271782352399	67.852	0.66975	67.1	66.848	67.518	-0.75217	0.16755	0.00044957	NaN	110.51	44	27	2	NaN	NaN	NaN	NaN	0
AADTDVFSAVR	11	Phospho (STY)	_AADT(ph)DVFSAVR_					0	0	1	0	tr|A0A0H3M7E0|A0A0H3M7E0_MYCBP	tr|A0A0H3M7E0|A0A0H3M7E0_MYCBP	tr|A0A0H3M7E0|A0A0H3M7E0_MYCBP	MULTI-MATCH	160318_BCG_Wt3_F1_3ul	1	BCG_Wt3		1	1231.53546	1230.52818	31909.98	-0.62281	-0.00076702	0.33655	0.00041448	-0.28626	-0.00035254	1231.53582779091	67.719	1.0607	67.768	67.389	68.45	0.049156	-0.22084	0.00019213	NaN	163.12	130	44	4	NaN	NaN	NaN	NaN	0
AADTDVFSAVR	11	Phospho (STY)	_AADT(ph)DVFSAVR_					0	0	1	0	tr|A0A0H3M7E0|A0A0H3M7E0_MYCBP	tr|A0A0H3M7E0|A0A0H3M7E0_MYCBP	tr|A0A0H3M7E0|A0A0H3M7E0_MYCBP	MULTI-MATCH	160318_BCG_Wt3_F1_3ul	1	BCG_Wt3		2	616.271368	1230.52818	48184.82	0.72241	0.0004452	-0.89681	-0.00055268	-0.1744	-0.00010748	616.270558757161	75.98	0.31078	76.229	76.099	76.409	0.24959	0.41017	-0.0011198	NaN	40.278	20	12	2	NaN	NaN	NaN	NaN	0
AADTDVFSAVR	11	Phospho (STY)	_AADT(ph)DVFSAVR_					0	0	1	0	tr|A0A0H3M7E0|A0A0H3M7E0_MYCBP	tr|A0A0H3M7E0|A0A0H3M7E0_MYCBP	tr|A0A0H3M7E0|A0A0H3M7E0_MYCBP	MULTI-MATCH	160318_BCG_Wt4_F1_3ul	1	BCG_Wt4		1	1231.53546	1230.52818	31848.86	-0.62393	-0.00076839	0.13613	0.00016765	-0.4878	-0.00060074	1231.53582074655	67.617	0.85889	68.007	67.695	68.554	0.38958	0.01748	-5.4695E-05	NaN	163.12	88	36	3	NaN	NaN	NaN	NaN	0
AADTDVFSAVR	11	Phospho (STY)	_AADT(ph)DVFSAVR_					0	0	1	0	tr|A0A0H3M7E0|A0A0H3M7E0_MYCBP	tr|A0A0H3M7E0|A0A0H3M7E0_MYCBP	tr|A0A0H3M7E0|A0A0H3M7E0_MYCBP	MULTI-MATCH	160318_BCG_Wt4_F2_4ul	2	BCG_Wt4		2	616.271368	1230.52818	45038.07	-0.19352	-0.00011926	0.48489	0.00029882	0.29137	0.00017956	616.271915397762	67.019	0.63163	67.026	66.773	67.405	0.0067673	0.093638	-9.7842E-05	NaN	110.51	73	41	2	NaN	NaN	NaN	NaN	0
AADTDVFSAVR	11	Phospho (STY)	_AADT(ph)DVFSAVR_					0	0	1	0	tr|A0A0H3M7E0|A0A0H3M7E0_MYCBP	tr|A0A0H3M7E0|A0A0H3M7E0_MYCBP	tr|A0A0H3M7E0|A0A0H3M7E0_MYCBP	MULTI-MATCH	160318_BCG_Wt4_F4_4ul	3	BCG_Wt4		2	616.271368	1230.52818	45925.25	-0.0027496	-1.6945E-06	0.36945	0.00022768	0.3667	0.00022599	616.271721048895	81.107	0.57955	81.267	80.798	81.378	0.15935	-0.25188	1.9134E-05	NaN	45.992	37	23	2	NaN	NaN	NaN	NaN	0
AADTDVFSAVR	11	Phospho (STY)	_AADT(ph)DVFSAVR_					0	0	1	0	tr|A0A0H3M7E0|A0A0H3M7E0_MYCBP	tr|A0A0H3M7E0|A0A0H3M7E0_MYCBP	tr|A0A0H3M7E0|A0A0H3M7E0_MYCBP	MULTI-MATCH	160318_BCG_Wt4_F4_4ul	3	BCG_Wt4		2	616.271368	1230.52818	45925.27	-0.016364	-1.0085E-05	0.885	0.0005454	0.86863	0.00053531	616.272047564109	79.531	1.0753	79.59	79.046	80.121	0.059105	-0.026224	-0.00057031	NaN	41.621	68	44	2	NaN	NaN	NaN	NaN	0
AADTDVFSAVR	11	Phospho (STY)	_AADT(ph)DVFSAVR_					0	0	1	0	tr|A0A0H3M7E0|A0A0H3M7E0_MYCBP	tr|A0A0H3M7E0|A0A0H3M7E0_MYCBP	tr|A0A0H3M7E0|A0A0H3M7E0_MYCBP	MULTI-MATCH	160318_BCG_Wt4_F4_4ul	3	BCG_Wt4		3	411.183337	1230.52818	58615.82	0.3669	0.00015086	1.6598	0.00068248	2.0267	0.00083334	411.183105806131	68.189	0.64641	68.248	67.844	68.49	0.058899	0.05629	0.0019683	NaN	70.089	35	27	2	NaN	NaN	NaN	NaN	0
AADTDVFSAVR	11	Phospho (STY)	_AADT(ph)DVFSAVR_					0	0	1	0	tr|A0A0H3M7E0|A0A0H3M7E0_MYCBP	tr|A0A0H3M7E0|A0A0H3M7E0_MYCBP	tr|A0A0H3M7E0|A0A0H3M7E0_MYCBP	MULTI-MATCH	160318_PknG1_F1_8ul	1	PknG1		1	1231.53546	1230.52818	31521.19	-1.1652	-0.001435	-0.20525	-0.00025278	-1.3704	-0.0016877	1231.53502912987	68.813	0.89533	68.062	67.692	68.587	-0.75133	0.072221	-0.00047513	NaN	163.12	141	58	3	NaN	NaN	NaN	NaN	0
AADTDVFSAVR	11	Phospho (STY)	_AADT(ph)DVFSAVR_					0	0	1	0	tr|A0A0H3M7E0|A0A0H3M7E0_MYCBP	tr|A0A0H3M7E0|A0A0H3M7E0_MYCBP	tr|A0A0H3M7E0|A0A0H3M7E0_MYCBP	MULTI-MATCH	160318_PknG1_F1_8ul	1	PknG1		2	616.271368	1230.52818	44189.78	0.035178	2.1679E-05	0.12823	7.9023E-05	0.1634	0.0001007	616.271802060293	76.088	0.14682	75.537	75.405	75.552	-0.55084	-0.28192	0.0001436	NaN	40.278	9	7	2	NaN	NaN	NaN	NaN	0
AADTDVFSAVR	11	Phospho (STY)	_AADT(ph)DVFSAVR_					0	0	1	0	tr|A0A0H3M7E0|A0A0H3M7E0_MYCBP	tr|A0A0H3M7E0|A0A0H3M7E0_MYCBP	tr|A0A0H3M7E0|A0A0H3M7E0_MYCBP	MULTI-MATCH	160318_PknG2_F3_4ul	3	PknG2		1	1231.53546	1230.52818	31224.64	-0.97423	-0.0011998	-0.14944	-0.00018404	-1.1237	-0.0013838	1231.5353320863	68.746	1.313	68.048	67.59	68.903	-0.69833	0.058633	-0.00040638	NaN	163.12	165	55	4	NaN	NaN	NaN	NaN	0
AADTDVFSAVR	11	Phospho (STY)	_AADT(ph)DVFSAVR_					0	0	1	0	tr|A0A0H3M7E0|A0A0H3M7E0_MYCBP	tr|A0A0H3M7E0|A0A0H3M7E0_MYCBP	tr|A0A0H3M7E0|A0A0H3M7E0_MYCBP	MULTI-MATCH	160318_PknG4_F1_3ul	1	PknG4		2	616.271368	1230.52818	44628.63	1.0288	0.00063401	-0.1698	-0.00010464	0.85899	0.00052937	616.271319514445	75.887	0.55884	76.233	75.816	76.375	0.34646	0.4144	-0.00022373	NaN	40.278	36	23	2	NaN	NaN	NaN	NaN	0
AADTDVFSAVR	11	Phospho (STY)	_AADT(ph)DVFSAVR_					0	0	1	0	tr|A0A0H3M7E0|A0A0H3M7E0_MYCBP	tr|A0A0H3M7E0|A0A0H3M7E0_MYCBP	tr|A0A0H3M7E0|A0A0H3M7E0_MYCBP	MULTI-MATCH	160318_PknG4_F3_4ul	3	PknG4		1	1231.53546	1230.52818	31889.52	-1.3937	-0.0017163	0.099631	0.0001227	-1.294	-0.0015936	1231.5356916165	67.898	0.55605	67.954	67.768	68.324	0.056366	-0.034858	-9.9649E-05	NaN	163.12	116	68	2	NaN	NaN	NaN	NaN	0
AADTDVFSAVR	11	2 Phospho (STY)	_AADT(ph)DVFS(ph)AVR_		AADT(1)DVFS(1)AVR		AADT(108.14)DVFS(108.14)AVR	0	0	2	0	tr|A0A0H3M7E0|A0A0H3M7E0_MYCBP	tr|A0A0H3M7E0|A0A0H3M7E0_MYCBP	tr|A0A0H3M7E0|A0A0H3M7E0_MYCBP	MULTI-MSMS	160318_BCG_Wt2_F1_3ul	1	BCG_Wt2	656.26	2	656.254533	1310.49451	43957.04	0.80623	0.00052909	0.98748	0.00064804	1.7937	0.0011771	656.255246661454	72.067	1.2581	72.067	71.616	72.874	0					142	54	4	0	0	0	5.0657E-10	2	21973
AADTDVFSAVR	11	2 Phospho (STY)	_AADT(ph)DVFS(ph)AVR_		AADT(1)DVFS(1)AVR		AADT(120.7)DVFS(120.7)AVR	0	0	2	0	tr|A0A0H3M7E0|A0A0H3M7E0_MYCBP	tr|A0A0H3M7E0|A0A0H3M7E0_MYCBP	tr|A0A0H3M7E0|A0A0H3M7E0_MYCBP	MULTI-MSMS	160318_BCG_Wt2_F2_4ul	2	BCG_Wt2	656.25	2	656.254533	1310.49451	43625.26	0.077473	5.0842E-05	0.41671	0.00027347	0.49419	0.00032431	656.254594459581	72.596	1.8622	72.145	71.188	73.05	-0.45142					193	78	5	0	0	0	4.9386E-10	1	22025
AADTDVFSAVR	11	2 Phospho (STY)	_AADT(ph)DVFS(ph)AVR_		AADT(1)DVFS(1)AVR		AADT(135.47)DVFS(135.47)AVR	0	0	2	0	tr|A0A0H3M7E0|A0A0H3M7E0_MYCBP	tr|A0A0H3M7E0|A0A0H3M7E0_MYCBP	tr|A0A0H3M7E0|A0A0H3M7E0_MYCBP	MULTI-MSMS	160318_BCG_Wt3_F1_3ul	1	BCG_Wt3	656.25	2	656.254533	1310.49451	43940.25	-0.13005	-8.5349E-05	0.28911	0.00018973	0.15906	0.00010438	656.254791628567	72.073	1.398	72.223	71.787	73.185	0.14938					183	58	4	0	0	0	1.1892E-10	2	22728
AADTDVFSAVR	11	2 Phospho (STY)	_AADT(ph)DVFS(ph)AVR_		AADT(1)DVFS(1)AVR		AADT(68.48)DVFS(68.48)AVR	0	0	2	0	tr|A0A0H3M7E0|A0A0H3M7E0_MYCBP	tr|A0A0H3M7E0|A0A0H3M7E0_MYCBP	tr|A0A0H3M7E0|A0A0H3M7E0_MYCBP	MULTI-MSMS	160318_BCG_Wt4_F1_3ul	1	BCG_Wt4	656.25	2	656.254533	1310.49451	43793.63	-0.16614	-0.00010903	0.3372	0.00022129	0.17106	0.00011226	656.254769256241	71.94	1.3839	72.23	71.868	73.252	0.28942					136	58	3	0	0	0	0.0001474	2	22193
AADTDVFSAVR	11	2 Phospho (STY)	_AADT(ph)DVFS(ph)AVR_		AADT(1)DVFS(1)AVR		AADT(83.54)DVFS(83.54)AVR	0	0	2	0	tr|A0A0H3M7E0|A0A0H3M7E0_MYCBP	tr|A0A0H3M7E0|A0A0H3M7E0_MYCBP	tr|A0A0H3M7E0|A0A0H3M7E0_MYCBP	MULTI-MSMS	160318_BCG_Wt4_F4_4ul	3	BCG_Wt4	656.25	2	656.254533	1310.49451	43866.77	-0.099965	-6.5603E-05	0.11594	7.6089E-05	0.015979	1.0486E-05	656.254527240621	72.074	2.4269	72.133	71.692	74.119	0.058998					220	103	3	0	0	0	4.1384E-06	1	21653
AADTDVFSAVR	11	2 Phospho (STY)	_AADT(ph)DVFS(ph)AVR_		AADT(1)DVFS(1)AVR		AADT(125.5)DVFS(125.5)AVR	0	0	2	0	tr|A0A0H3M7E0|A0A0H3M7E0_MYCBP	tr|A0A0H3M7E0|A0A0H3M7E0_MYCBP	tr|A0A0H3M7E0|A0A0H3M7E0_MYCBP	MULTI-MSMS	160318_PknG2_F1_3ul	1	PknG2	656.25	2	656.254533	1310.49451	43875.67	0.024844	1.6304E-05	0.12736	8.358E-05	0.1522	9.9884E-05	656.254608679639	72.241	1.9318	72.241	71.778	73.71	-0.00012207					234	80	4	0	0	0	4.2828E-10	2	22622
AADTDVFSAVR	11	Unmodified	_AADTDVFSAVR_					0	0	0	0	tr|A0A0H3M7E0|A0A0H3M7E0_MYCBP	tr|A0A0H3M7E0|A0A0H3M7E0_MYCBP	tr|A0A0H3M7E0|A0A0H3M7E0_MYCBP	MSMS	160318_BCG_Wt4_F1_3ul	1	BCG_Wt4	576.29	2	576.288202	1150.56185	NaN	NaN	NaN	NaN	NaN	NaN	NaN	NaN	60.039	1	60.429	59.929	60.929	0.38955								0	0	0	1.5323E-06	1	16740
AADTDVFSAVRADDSPTGEMQVAQPEAQTAAVATVER	37	2 Phospho (STY)	_AADT(ph)DVFSAVRADDSPT(ph)GEMQVAQPEAQTAAVATVER_		AADT(0.989)DVFS(0.023)AVRADDS(0.304)PT(0.685)GEMQVAQPEAQTAAVATVER		AADT(19.85)DVFS(-17.39)AVRADDS(-3.54)PT(3.54)GEMQVAQPEAQT(-38.63)AAVAT(-49.79)VER	0	0	2	1	tr|A0A0H3M7E0|A0A0H3M7E0_MYCBP	tr|A0A0H3M7E0|A0A0H3M7E0_MYCBP	tr|A0A0H3M7E0|A0A0H3M7E0_MYCBP	MULTI-MSMS	160318_BCG_Wt2_F1_3ul	1	BCG_Wt2	1322.92	3	1322.24844	3963.72349	30522.05	-0.93891	-0.0012415	-0.90293	-0.0011939	-1.8418	-0.0024354	1322.91567538786	77.409	0.94704	77.409	77.149	78.096	0					181	40	7	0	0	0	4.898E-15	2	24800
AADTDVFSAVRADDSPTGEMQVAQPEAQTAAVATVER	37	2 Phospho (STY)	_AADT(ph)DVFSAVRADDSPT(ph)GEMQVAQPEAQTAAVATVER_		AADT(0.974)DVFS(0.027)AVRADDS(0.1)PT(0.899)GEMQVAQPEAQTAAVATVER		AADT(15.69)DVFS(-15.69)AVRADDS(-9.51)PT(9.51)GEMQVAQPEAQT(-54.41)AAVAT(-69.37)VER	0	0	2	1	tr|A0A0H3M7E0|A0A0H3M7E0_MYCBP	tr|A0A0H3M7E0|A0A0H3M7E0_MYCBP	tr|A0A0H3M7E0|A0A0H3M7E0_MYCBP	MULTI-MSMS	160318_BCG_Wt2_F2_4ul	2	BCG_Wt2	1322.58	3	1322.24844	3963.72349	30180.29	-1.7171	-0.0022704	-0.36508	-0.00048273	-2.0822	-0.0027532	1322.9164512605	77.807	2.1192	77.456	76.833	78.952	-0.35117					322	88	7	0	0	0	2.5183E-31	2	24625
AADTDVFSAVRADDSPTGEMQVAQPEAQTAAVATVER	37	2 Phospho (STY)	_AADT(ph)DVFSAVRADDSPT(ph)GEMQVAQPEAQTAAVATVER_		AADT(0.919)DVFS(0.087)AVRADDS(0.175)PT(0.819)GEMQVAQPEAQTAAVATVER		AADT(13)DVFS(-12.39)AVRADDS(-7.8)PT(7.8)GEMQVAQPEAQT(-35.07)AAVAT(-43.87)VER	0	0	2	1	tr|A0A0H3M7E0|A0A0H3M7E0_MYCBP	tr|A0A0H3M7E0|A0A0H3M7E0_MYCBP	tr|A0A0H3M7E0|A0A0H3M7E0_MYCBP	MULTI-MSMS	160318_BCG_Wt3_F1_3ul	1	BCG_Wt3	1322.58	3	1322.24844	3963.72349	30907.79	-1.0827	-0.0014316	-0.84124	-0.0011123	-1.9239	-0.0025439	1322.91575767978	77.262	0.97357	77.512	77.216	78.19	0.24959					174	40	6	0	0	0	1.591E-09	1	25161
AADTDVFSAVRADDSPTGEMQVAQPEAQTAAVATVER	37	2 Phospho (STY)	_AADT(ph)DVFSAVRADDSPT(ph)GEMQVAQPEAQTAAVATVER_		AADT(1)DVFSAVRADDS(0.07)PT(0.93)GEMQVAQPEAQTAAVATVER		AADT(40.04)DVFS(-40.04)AVRADDS(-11.23)PT(11.23)GEMQVAQPEAQT(-107.09)AAVAT(-128.14)VER	0	0	2	1	tr|A0A0H3M7E0|A0A0H3M7E0_MYCBP	tr|A0A0H3M7E0|A0A0H3M7E0_MYCBP	tr|A0A0H3M7E0|A0A0H3M7E0_MYCBP	MULTI-MSMS	160318_PknG2_F1_3ul	1	PknG2	1322.92	3	1322.24844	3963.72349	30383.89	-0.86047	-0.0011378	-0.10878	-0.00014384	-0.96925	-0.0012816	1322.91687341255	77.587	1.5922	77.587	77.277	78.869	-6.8665E-05					330	66	7	0	0	0	1.1402E-116	2	24952
AADTDVFSAVRADDSPTGEMQVAQPEAQTAAVATVER	37	2 Phospho (STY)	_AADT(ph)DVFSAVRADDS(ph)PTGEMQVAQPEAQTAAVATVER_		AADT(0.924)DVFS(0.083)AVRADDS(0.607)PT(0.385)GEMQVAQPEAQTAAVATVER		AADT(10.99)DVFS(-10.99)AVRADDS(2)PT(-2)GEMQVAQPEAQT(-41.63)AAVAT(-50.13)VER	0	0	2	1	tr|A0A0H3M7E0|A0A0H3M7E0_MYCBP	tr|A0A0H3M7E0|A0A0H3M7E0_MYCBP	tr|A0A0H3M7E0|A0A0H3M7E0_MYCBP	MULTI-MSMS	160318_PknG2_F1_3ul	1	PknG2	992.44	4	991.938148	3963.72349	34780.34	-0.073091	-7.2502E-05	-0.44401	-0.00044043	-0.5171	-0.00051293	992.188944795498	77.595	1.3306	77.595	77.3	78.631	-6.8665E-05					240	55	7	0	0	0	6.3606E-15	1	25154
AADTDVFSAVRADDSPTGEMQVAQPEAQTAAVATVER	37	2 Phospho (STY)	_AADT(ph)DVFSAVRADDS(ph)PTGEMQVAQPEAQTAAVATVER_					0	0	2	1	tr|A0A0H3M7E0|A0A0H3M7E0_MYCBP	tr|A0A0H3M7E0|A0A0H3M7E0_MYCBP	tr|A0A0H3M7E0|A0A0H3M7E0_MYCBP	MULTI-MATCH	160318_BCG_Wt4_F1_3ul	1	BCG_Wt4		4	991.938148	3963.72349	35667.95	-0.66643	-0.00066106	-0.58453	-0.00057982	-1.251	-0.0012409	992.438250467018	77.283	0.49833	77.673	77.467	77.965	0.38963	0.17928	0.00060391	NaN	52.834	47	20	4	NaN	NaN	NaN	NaN	0
AADTDVFSAVRADDSPTGEMQVAQPEAQTAAVATVER	37	2 Phospho (STY)	_AADT(ph)DVFSAVRADDSPT(ph)GEMQVAQPEAQTAAVATVER_					0	0	2	1	tr|A0A0H3M7E0|A0A0H3M7E0_MYCBP	tr|A0A0H3M7E0|A0A0H3M7E0_MYCBP	tr|A0A0H3M7E0|A0A0H3M7E0_MYCBP	MULTI-MATCH	160318_PknG1_F1_8ul	1	PknG1		3	1322.24844	3963.72349	31032.26	-1.1617	-0.0015361	0.22278	0.00029458	-0.93895	-0.0012415	1322.58327564495	77.937	0.82165	77.487	77.249	78.071	-0.45059	0.069004	0.002527	NaN	55.363	165	41	6	NaN	NaN	NaN	NaN	0
AADTDVFSAVRADDSPTGEMQVAQPEAQTAAVATVER	37	2 Phospho (STY)	_AADT(ph)DVFSAVRADDSPT(ph)GEMQVAQPEAQTAAVATVER_					0	0	2	1	tr|A0A0H3M7E0|A0A0H3M7E0_MYCBP	tr|A0A0H3M7E0|A0A0H3M7E0_MYCBP	tr|A0A0H3M7E0|A0A0H3M7E0_MYCBP	MULTI-MATCH	160318_PknG2_F1_3ul	1	PknG2		3	1322.24844	3963.72349	31513.69	-0.91536	-0.0012103	0.51383	0.00067941	-0.40153	-0.00053092	1322.91689661185	77.032	0.28532	77.032	76.872	77.158	-6.8665E-05	-0.38554	0.0036815	NaN	55.363	16	11	2	NaN	NaN	NaN	NaN	0
AADTDVFSAVRADDSPTGEMQVAQPEAQTAAVATVER	37	Phospho (STY)	_AADTDVFSAVRADDSPT(ph)GEMQVAQPEAQTAAVATVER_		AADT(0.003)DVFS(0.039)AVRADDS(0.258)PT(0.699)GEMQVAQPEAQT(0.001)AAVATVER		AADT(-24.35)DVFS(-12.51)AVRADDS(-4.32)PT(4.32)GEMQVAQPEAQT(-30.09)AAVAT(-40.83)VER	0	0	1	1	tr|A0A0H3M7E0|A0A0H3M7E0_MYCBP	tr|A0A0H3M7E0|A0A0H3M7E0_MYCBP	tr|A0A0H3M7E0|A0A0H3M7E0_MYCBP	MULTI-MSMS	160318_BCG_Wt2_F2_4ul	2	BCG_Wt2	1296.59	3	1295.59299	3883.75716	31165.81	-1.5722	-0.0020369	-0.27252	-0.00035308	-1.8447	-0.00239	1296.26125672583	77.256	1.3407	76.905	76.232	77.572	-0.35117					171	55	5	0	0	0	2.7565E-09	1	24165
AADTDVFSAVRADDSPTGEMQVAQPEAQTAAVATVER	37	3 Phospho (STY)	_AADT(ph)DVFSAVRADDSPT(ph)GEMQVAQPEAQT(ph)AAVATVER_		AADT(0.995)DVFS(0.005)AVRADDS(0.078)PT(0.922)GEMQVAQPEAQT(0.998)AAVAT(0.002)VER		AADT(22.9)DVFS(-22.9)AVRADDS(-10.75)PT(10.75)GEMQVAQPEAQT(26.18)AAVAT(-26.18)VER	0	0	3	1	tr|A0A0H3M7E0|A0A0H3M7E0_MYCBP	tr|A0A0H3M7E0|A0A0H3M7E0_MYCBP	tr|A0A0H3M7E0|A0A0H3M7E0_MYCBP	MULTI-MSMS	160318_PknG2_F1_3ul	1	PknG2	1349.57	3	1348.90388	4043.68982	30192.44	-0.87533	-0.0011807	-0.36799	-0.00049638	-1.2433	-0.0016771	1349.57190932158	78.361	1.4964	78.361	77.963	79.46	-6.8665E-05					307	62	8	0	0	0	1.5012E-59	1	25447
AADTGVAGGQQSTTR	15	Unmodified	_AADTGVAGGQQSTTR_					0	0	0	0	tr|A0A0H3M9N5|A0A0H3M9N5_MYCBP	tr|A0A0H3M9N5|A0A0H3M9N5_MYCBP	tr|A0A0H3M9N5|A0A0H3M9N5_MYCBP	MULTI-MSMS	160318_BCG_Wt2_F1_3ul	1	BCG_Wt2	710.34	2	710.344768	1418.67498	42283.22	-0.92489	-0.00065699	0.68728	0.00048821	-0.23761	-0.00016878	710.345295107136	27.735	0.85543	27.735	27.447	28.303	0					131	52	4	0	0	0	0.065916	1	2160
AADTGVAGGQQSTTR	15	Unmodified	_AADTGVAGGQQSTTR_					0	0	0	0	tr|A0A0H3M9N5|A0A0H3M9N5_MYCBP	tr|A0A0H3M9N5|A0A0H3M9N5_MYCBP	tr|A0A0H3M9N5|A0A0H3M9N5_MYCBP	MULTI-MSMS	160318_BCG_Wt3_F1_3ul	1	BCG_Wt3	710.34	2	710.344768	1418.67498	42344.17	-0.56623	-0.00040222	-0.56105	-0.00039854	-1.1273	-0.00080076	710.344566320025	28.994	0.80512	27.339	27.043	27.849	-1.6546					137	57	3	0	0	0	0.018348	1	2822
AADTGVAGGQQSTTR	15	Unmodified	_AADTGVAGGQQSTTR_					0	0	0	0	tr|A0A0H3M9N5|A0A0H3M9N5_MYCBP	tr|A0A0H3M9N5|A0A0H3M9N5_MYCBP	tr|A0A0H3M9N5|A0A0H3M9N5_MYCBP	MULTI-MSMS	160318_BCG_Wt4_F1_3ul	1	BCG_Wt4	710.34	2	710.344768	1418.67498	41616.35	-0.76928	-0.00054646	-0.44712	-0.00031761	-1.2164	-0.00086407	710.344456793591	29.006	1.254	27.291	26.568	27.822	-1.7149					216	88	4	0	0	0	1.2257E-05	2	2768
AADTGVAGGQQSTTR	15	Unmodified	_AADTGVAGGQQSTTR_					0	0	0	0	tr|A0A0H3M9N5|A0A0H3M9N5_MYCBP	tr|A0A0H3M9N5|A0A0H3M9N5_MYCBP	tr|A0A0H3M9N5|A0A0H3M9N5_MYCBP	MULTI-MSMS	160318_PknG2_F1_3ul	1	PknG2	710.34	2	710.344768	1418.67498	44014.51	-0.68057	-0.00048344	0.17127	0.00012166	-0.5093	-0.00036178	710.34469950138	28.445	0.64528	27.743	27.496	28.141	-0.70153					85	44	3	0	0	0	0.064441	1	2647
AADTGVAGGQQSTTR	15	Phospho (STY)	_AADT(ph)GVAGGQQSTTR_		AADT(1)GVAGGQQSTTR		AADT(64.66)GVAGGQQS(-64.66)T(-67.1)T(-69.16)R	0	0	1	0	tr|A0A0H3M9N5|A0A0H3M9N5_MYCBP	tr|A0A0H3M9N5|A0A0H3M9N5_MYCBP	tr|A0A0H3M9N5|A0A0H3M9N5_MYCBP	MULTI-MSMS	160318_BCG_Wt2_F2_4ul	2	BCG_Wt2	750.33	2	750.327934	1498.64131	40462.23	-0.38916	-0.000292	0.062451	4.6859E-05	-0.32671	-0.00024514	750.327987484719	30.311	1.5175	29.759	29.018	30.536	-0.55167					276	82	5	0	0	0	8.2523E-08	1	3016
AADTGVAGGQQSTTR	15	Phospho (STY)	_AADT(ph)GVAGGQQSTTR_		AADT(1)GVAGGQQSTTR		AADT(99.33)GVAGGQQS(-99.33)T(-102.62)T(-102.24)R	0	0	1	0	tr|A0A0H3M9N5|A0A0H3M9N5_MYCBP	tr|A0A0H3M9N5|A0A0H3M9N5_MYCBP	tr|A0A0H3M9N5|A0A0H3M9N5_MYCBP	MULTI-MSMS	160318_BCG_Wt2_F4_4ul	3	BCG_Wt2	750.33	2	750.327934	1498.64131	40279.96	-0.32629	-0.00024483	-0.13003	-9.7566E-05	-0.45633	-0.00034239	750.327944929422	30.722	1.9305	29.713	28.98	30.91	-1.0085					363	130	5	0	0	0	5.7243E-28	1	2880
AADTGVAGGQQSTTR	15	Phospho (STY)	_AADT(ph)GVAGGQQSTTR_		AADT(1)GVAGGQQSTTR		AADT(86.01)GVAGGQQS(-86.01)T(-89.17)T(-88.78)R	0	0	1	0	tr|A0A0H3M9N5|A0A0H3M9N5_MYCBP	tr|A0A0H3M9N5|A0A0H3M9N5_MYCBP	tr|A0A0H3M9N5|A0A0H3M9N5_MYCBP	MULTI-MSMS	160318_BCG_Wt3_F2_4ul	2	BCG_Wt3	750.33	2	750.327934	1498.64131	40168.48	-0.50983	-0.00038254	0.22734	0.00017058	-0.28249	-0.00021196	750.327950551982	31.418	1.8393	30.224	29.417	31.256	-1.1935					332	93	6	0	0	0	6.9385E-22	1	3203
AADTGVAGGQQSTTR	15	Phospho (STY)	_AADT(ph)GVAGGQQSTTR_		AADT(1)GVAGGQQSTTR		AADT(57.65)GVAGGQQS(-58.08)T(-57.65)T(-57.79)R	0	0	1	0	tr|A0A0H3M9N5|A0A0H3M9N5_MYCBP	tr|A0A0H3M9N5|A0A0H3M9N5_MYCBP	tr|A0A0H3M9N5|A0A0H3M9N5_MYCBP	MULTI-MSMS	160318_BCG_Wt4_F4_4ul	3	BCG_Wt4	750.33	2	750.327934	1498.64131	40849.64	-0.36716	-0.00027549	-0.31651	-0.00023748	-0.68366	-0.00051297	750.327785794108	31.309	1.2785	29.363	28.711	29.989	-1.946					281	103	4	0	0	0	3.5048E-07	1	3692
AADTGVAGGQQSTTR	15	Phospho (STY)	_AADT(ph)GVAGGQQSTTR_		AADT(1)GVAGGQQSTTR		AADT(89.37)GVAGGQQS(-90.55)T(-89.97)T(-89.37)R	0	0	1	0	tr|A0A0H3M9N5|A0A0H3M9N5_MYCBP	tr|A0A0H3M9N5|A0A0H3M9N5_MYCBP	tr|A0A0H3M9N5|A0A0H3M9N5_MYCBP	MULTI-MSMS	160318_PknG1_F2_12uL	2	PknG1	750.33	2	750.327934	1498.64131	40200.98	0.014734	1.1056E-05	-0.76874	-0.0005768	-0.754	-0.00056575	750.327521606096	29.728	1.123	30.135	29.56	30.683	0.40748					319	102	5	0	0	0	4.0807E-22	1	2827
AADTGVAGGQQSTTR	15	Phospho (STY)	_AADT(ph)GVAGGQQSTTR_		AADT(1)GVAGGQQSTTR		AADT(64.63)GVAGGQQS(-65.03)T(-64.63)T(-67.72)R	0	0	1	0	tr|A0A0H3M9N5|A0A0H3M9N5_MYCBP	tr|A0A0H3M9N5|A0A0H3M9N5_MYCBP	tr|A0A0H3M9N5|A0A0H3M9N5_MYCBP	MULTI-MSMS	160318_PknG1_F3_8ul	3	PknG1	750.33	2	750.327934	1498.64131	40087.95	0.070466	5.2873E-05	-0.93058	-0.00069824	-0.86012	-0.00064537	750.327426220997	29.49	1.209	30.048	29.476	30.685	0.55742					319	98	5	0	0	0	5.2122E-08	2	2863
AADTGVAGGQQSTTR	15	Phospho (STY)	_AADT(ph)GVAGGQQSTTR_		AADT(1)GVAGGQQSTTR		AADT(94.75)GVAGGQQS(-94.75)T(-97.87)T(-101.28)R	0	0	1	0	tr|A0A0H3M9N5|A0A0H3M9N5_MYCBP	tr|A0A0H3M9N5|A0A0H3M9N5_MYCBP	tr|A0A0H3M9N5|A0A0H3M9N5_MYCBP	MULTI-MSMS	160318_PknG2_F1_3ul	1	PknG2	750.33	2	750.327934	1498.64131	40504.67	-0.22498	-0.00016881	-0.32525	-0.00024404	-0.55023	-0.00041285	750.32775675322	30.367	1.9636	29.465	28.779	30.742	-0.90192					324	121	4	0	0	0	4.406E-28	1	3302
AADTGVAGGQQSTTR	15	Phospho (STY)	_AADT(ph)GVAGGQQSTTR_		AADT(1)GVAGGQQSTTR		AADT(49.67)GVAGGQQS(-49.67)T(-49.67)T(-49.67)R	0	0	1	0	tr|A0A0H3M9N5|A0A0H3M9N5_MYCBP	tr|A0A0H3M9N5|A0A0H3M9N5_MYCBP	tr|A0A0H3M9N5|A0A0H3M9N5_MYCBP	MULTI-MSMS	160318_PknG2_F2_4ul	2	PknG2	750.33	2	750.327934	1498.64131	40252.38	-0.78861	-0.00059172	0.32912	0.00024695	-0.45949	-0.00034477	750.328373695616	30.308	1.0891	29.813	29.42	30.509	-0.49516					274	102	4	0	0	0	5.982E-05	1	2789
AADTGVAGGQQSTTR	15	Phospho (STY)	_AADT(ph)GVAGGQQSTTR_		AADT(1)GVAGGQQSTTR		AADT(85.61)GVAGGQQS(-85.61)T(-87.38)T(-86.87)R	0	0	1	0	tr|A0A0H3M9N5|A0A0H3M9N5_MYCBP	tr|A0A0H3M9N5|A0A0H3M9N5_MYCBP	tr|A0A0H3M9N5|A0A0H3M9N5_MYCBP	MULTI-MSMS	160318_PknG4_F1_3ul	1	PknG4	750.33	2	750.327934	1498.64131	40126.83	-0.22163	-0.00016629	-0.28084	-0.00021072	-0.50247	-0.00037702	750.327678601662	31.075	1.9069	30.119	29.352	31.259	-0.9563					412	128	5	0	0	0	1.1625E-16	1	3035
AADTGVAGGQQSTTR	15	Phospho (STY)	_AADT(ph)GVAGGQQSTTR_					0	0	1	0	tr|A0A0H3M9N5|A0A0H3M9N5_MYCBP	tr|A0A0H3M9N5|A0A0H3M9N5_MYCBP	tr|A0A0H3M9N5|A0A0H3M9N5_MYCBP	MULTI-MATCH	160318_BCG_Wt2_F1_3ul	1	BCG_Wt2		2	750.327934	1498.64131	41576.03	-0.58092	-0.00043588	0.30586	0.0002295	-0.27506	-0.00020638	750.328017879328	29.99	0.71058	29.99	29.649	30.359	-1.9073E-06	0.35176	0.0006413	NaN	117.29	110	46	3	NaN	NaN	NaN	NaN	0
AADTGVAGGQQSTTR	15	Phospho (STY)	_AADT(ph)GVAGGQQSTTR_					0	0	1	0	tr|A0A0H3M9N5|A0A0H3M9N5_MYCBP	tr|A0A0H3M9N5|A0A0H3M9N5_MYCBP	tr|A0A0H3M9N5|A0A0H3M9N5_MYCBP	MULTI-MATCH	160318_BCG_Wt3_F1_3ul	1	BCG_Wt3		2	750.327934	1498.64131	40507.99	-0.34449	-0.00025848	-0.62621	-0.00046986	-0.97071	-0.00072835	750.327537945589	31.376	1.0038	29.621	29.07	30.074	-1.7548	-0.017544	-0.00075742	NaN	117.29	161	73	3	NaN	NaN	NaN	NaN	0
AADTGVAGGQQSTTR	15	Phospho (STY)	_AADT(ph)GVAGGQQSTTR_					0	0	1	0	tr|A0A0H3M9N5|A0A0H3M9N5_MYCBP	tr|A0A0H3M9N5|A0A0H3M9N5_MYCBP	tr|A0A0H3M9N5|A0A0H3M9N5_MYCBP	MULTI-MATCH	160318_BCG_Wt3_F4_4ul	3	BCG_Wt3		2	750.327934	1498.64131	40632.43	-0.73198	-0.00054922	0.56281	0.00042229	-0.16916	-0.00012693	750.328253576091	31.068	0.96143	30.123	29.744	30.705	-0.94505	-0.01572	0.0010756	NaN	101.53	260	98	4	NaN	NaN	NaN	NaN	0
AADTGVAGGQQSTTR	15	Phospho (STY)	_AADT(ph)GVAGGQQSTTR_					0	0	1	0	tr|A0A0H3M9N5|A0A0H3M9N5_MYCBP	tr|A0A0H3M9N5|A0A0H3M9N5_MYCBP	tr|A0A0H3M9N5|A0A0H3M9N5_MYCBP	MULTI-MATCH	160318_BCG_Wt4_F1_3ul	1	BCG_Wt4		2	750.327934	1498.64131	40789.67	-0.014488	-1.0871E-05	-0.61273	-0.00045975	-0.62722	-0.00047062	750.327374930071	31.199	0.66756	29.384	29.151	29.819	-1.8151	-0.25481	-0.00073719	NaN	117.29	91	58	2	NaN	NaN	NaN	NaN	0
AADTGVAGGQQSTTR	15	Phospho (STY)	_AADT(ph)GVAGGQQSTTR_					0	0	1	0	tr|A0A0H3M9N5|A0A0H3M9N5_MYCBP	tr|A0A0H3M9N5|A0A0H3M9N5_MYCBP	tr|A0A0H3M9N5|A0A0H3M9N5_MYCBP	MULTI-MATCH	160318_BCG_Wt4_F4_4ul	3	BCG_Wt4		2	750.327934	1498.64131	40577.06	-0.31624	-0.00023728	-0.52046	-0.00039051	-0.8367	-0.0006278	750.328061675916	31.974	0.27203	30.028	29.979	30.251	-1.946	-0.11028	-0.00055003	NaN	101.53	28	17	2	NaN	NaN	NaN	NaN	0
AADTGVAGGQQSTTR	15	Phospho (STY)	_AADT(ph)GVAGGQQSTTR_					0	0	1	0	tr|A0A0H3M9N5|A0A0H3M9N5_MYCBP	tr|A0A0H3M9N5|A0A0H3M9N5_MYCBP	tr|A0A0H3M9N5|A0A0H3M9N5_MYCBP	MULTI-MATCH	160318_PknG1_F1_8ul	1	PknG1		2	750.327934	1498.64131	40621.5	-0.34955	-0.00026228	-0.10377	-7.7858E-05	-0.45331	-0.00034013	750.82972554185	30.409	0.032618	29.257	29.23	29.263	-1.1523	-0.38205	2.6594E-05	NaN	117.29	6	4	2	NaN	NaN	NaN	NaN	0
AADTGVAGGQQSTTR	15	Phospho (STY)	_AADT(ph)GVAGGQQSTTR_					0	0	1	0	tr|A0A0H3M9N5|A0A0H3M9N5_MYCBP	tr|A0A0H3M9N5|A0A0H3M9N5_MYCBP	tr|A0A0H3M9N5|A0A0H3M9N5_MYCBP	MULTI-MATCH	160318_PknG2_F3_4ul	3	PknG2		2	750.327934	1498.64131	39898.22	-1.2034	-0.00090298	0.35445	0.00026595	-0.849	-0.00063703	750.32844561806	30.248	1.1411	29.95	29.604	30.745	-0.2979	-0.18839	0.0007629	NaN	101.53	275	96	4	NaN	NaN	NaN	NaN	0
AADTGVAGGQQSTTR	15	Phospho (STY)	_AADT(ph)GVAGGQQSTTR_					0	0	1	0	tr|A0A0H3M9N5|A0A0H3M9N5_MYCBP	tr|A0A0H3M9N5|A0A0H3M9N5_MYCBP	tr|A0A0H3M9N5|A0A0H3M9N5_MYCBP	MULTI-MATCH	160318_PknG4_F3_4ul	3	PknG4		2	750.327934	1498.64131	43685.92	-0.22091	-0.00016575	-1.2819	-0.00096184	-1.5028	-0.0011276	750.328300681737	30.506	0.024975	30.062	30.047	30.072	-0.44495	-0.077114	-0.0016927	NaN	101.53	5	3	2	NaN	NaN	NaN	NaN	0
AADTGVAGGQQSTTR	15	Acetyl (Protein N-term),Phospho (STY)	_(ac)AADTGVAGGQQS(ph)TTR_		AADTGVAGGQQS(0.442)T(0.442)T(0.115)R		AADT(-32.33)GVAGGQQS(0)T(0)T(-5.86)R	1	0	1	0	tr|A0A0H3M9N5|A0A0H3M9N5_MYCBP	tr|A0A0H3M9N5|A0A0H3M9N5_MYCBP	tr|A0A0H3M9N5|A0A0H3M9N5_MYCBP	MULTI-MSMS	160318_PknG2_F1_3ul	1	PknG2	771.33	2	771.333216	1540.65188	40461.2	0.30897	0.00023832	-0.24891	-0.00019199	0.060062	4.6327E-05	771.332719631848	39.961	0.58618	38.358	38.146	38.732	-1.6035					47	24	3	0	0	0	1.1655E-05	1	7542
AADTGVAGGQQSTTRR	16	2 Phospho (STY)	_AADT(ph)GVAGGQQS(ph)TTRR_		AADT(0.998)GVAGGQQS(0.334)T(0.334)T(0.334)RR		AADT(27.72)GVAGGQQS(0)T(0)T(0)RR	0	0	2	1	tr|A0A0H3M9N5|A0A0H3M9N5_MYCBP	tr|A0A0H3M9N5|A0A0H3M9N5_MYCBP	tr|A0A0H3M9N5|A0A0H3M9N5_MYCBP	MULTI-MSMS	160318_PknG2_F1_3ul	1	PknG2	579.58	3	579.243528	1734.70876	45889.23	0.029618	1.7156E-05	-0.50412	-0.00029201	-0.47451	-0.00027485	579.243214180072	29.429	1.2905	28.628	28.03	29.32	-0.80173					216	88	4	0	0	0	0.00010598	1	2904
AADTGVAGGQQSTTRR	16	2 Phospho (STY)	_AADT(ph)GVAGGQQS(ph)TTRR_					0	0	2	1	tr|A0A0H3M9N5|A0A0H3M9N5_MYCBP	tr|A0A0H3M9N5|A0A0H3M9N5_MYCBP	tr|A0A0H3M9N5|A0A0H3M9N5_MYCBP	MULTI-MATCH	160318_BCG_Wt2_F1_3ul	1	BCG_Wt2		3	579.243528	1734.70876	46992.16	0.014928	8.6467E-06	-0.42787	-0.00024784	-0.41294	-0.00023919	579.243135424274	29.172	0.43522	29.172	28.941	29.376	0	0.27523	-0.00010754	NaN	40.622	46	27	2	NaN	NaN	NaN	NaN	0
AADTGVAGGQQSTTRR	16	2 Phospho (STY)	_AADT(ph)GVAGGQQS(ph)TTRR_					0	0	2	1	tr|A0A0H3M9N5|A0A0H3M9N5_MYCBP	tr|A0A0H3M9N5|A0A0H3M9N5_MYCBP	tr|A0A0H3M9N5|A0A0H3M9N5_MYCBP	MULTI-MATCH	160318_PknG4_F1_3ul	1	PknG4		3	579.243528	1734.70876	47310.84	-0.21929	-0.00012702	-0.69551	-0.00040287	-0.9148	-0.00052989	579.243441115576	30.24	0.49399	29.284	29.106	29.6	-0.9563	0.3871	-0.00057264	NaN	40.622	45	30	2	NaN	NaN	NaN	NaN	0
AADTTEDLDMAVDMLEMLPTPWGLVR	26	Unmodified	_AADTTEDLDMAVDMLEMLPTPWGLVR_					0	0	0	0	tr|A0A0H3M8S4|A0A0H3M8S4_MYCBP	tr|A0A0H3M8S4|A0A0H3M8S4_MYCBP	tr|A0A0H3M8S4|A0A0H3M8S4_MYCBP	MULTI-MSMS	160318_BCG_Wt2_F1_3ul	1	BCG_Wt2	964.46	3	964.127227	2889.35985	35785.45	0.6248	0.00060239	-0.18413	-0.00017753	0.44067	0.00042486	964.461399055503	90.016	1.0521	90.016	89.747	90.799	-7.6294E-06					173	42	6	0	0	0	1.4098E-17	1	30386
AADTTEDLDMAVDMLEMLPTPWGLVR	26	Unmodified	_AADTTEDLDMAVDMLEMLPTPWGLVR_					0	0	0	0	tr|A0A0H3M8S4|A0A0H3M8S4_MYCBP	tr|A0A0H3M8S4|A0A0H3M8S4_MYCBP	tr|A0A0H3M8S4|A0A0H3M8S4_MYCBP	MULTI-MSMS	160318_BCG_Wt2_F1_3ul	1	BCG_Wt2	1446.19	2	1445.6872	2889.35985	29051.11	-0.75974	-0.0010983	-0.88234	-0.0012756	-1.6421	-0.0023739	1446.18669865026	90.051	0.55798	90.051	89.796	90.354	0					72	22	4	0	0	0	7.5486E-05	1	30443
AADVLEEMDPDDAADLLAVLNPTEAELLLTR	31	Unmodified	_AADVLEEMDPDDAADLLAVLNPTEAELLLTR_					0	0	0	0	tr|A0A0H3M3F9|A0A0H3M3F9_MYCBP	tr|A0A0H3M3F9|A0A0H3M3F9_MYCBP	tr|A0A0H3M3F9|A0A0H3M3F9_MYCBP	MULTI-MSMS	160318_PknG1_F3_8ul	3	PknG1	1109.23	3	1108.55695	3322.64902	33263.63	-0.85787	-0.00095099	1.2078	0.001339	0.34997	0.00038796	1109.22655247374	88.761	0.52299	88.316	88.129	88.652	-0.4443					76	31	3	0	0	0	3.8761E-12	1	29350
AADVLEEMDPDDAADLLAVLNPTEAELLLTR	31	Unmodified	_AADVLEEMDPDDAADLLAVLNPTEAELLLTR_					0	0	0	0	tr|A0A0H3M3F9|A0A0H3M3F9_MYCBP	tr|A0A0H3M3F9|A0A0H3M3F9_MYCBP	tr|A0A0H3M3F9|A0A0H3M3F9_MYCBP	MULTI-MSMS	160318_PknG2_F3_4ul	3	PknG2	1109.22	3	1108.55695	3322.64902	32385.93	-0.23318	-0.0002585	0.21553	0.00023892	-0.017657	-1.9574E-05	1108.89169342248	88.592	0.591	88.395	88.224	88.815	-0.19698					78	29	3	0	0	0	5.501E-12	1	28713
AADVLEEMDPDDAADLLAVLNPTEAELLLTR	31	Unmodified	_AADVLEEMDPDDAADLLAVLNPTEAELLLTR_					0	0	0	0	tr|A0A0H3M3F9|A0A0H3M3F9_MYCBP	tr|A0A0H3M3F9|A0A0H3M3F9_MYCBP	tr|A0A0H3M3F9|A0A0H3M3F9_MYCBP	MULTI-MSMS	160318_PknG4_F1_3ul	1	PknG4	1108.89	3	1108.55695	3322.64902	32177.23	-0.28275	-0.00031345	1.6306	0.0018076	1.3478	0.0014941	1108.89231908688	88.357	0.92668	88.503	88.243	89.169	0.14603					89	37	3	0	0	0	5.6392E-11	1	29482
AADVLVLADAK	11	Unmodified	_AADVLVLADAK_					0	0	0	0	sp|A1KIH4|PYRF_MYCBP	sp|A1KIH4|PYRF_MYCBP	sp|A1KIH4|PYRF_MYCBP	MULTI-MSMS	160318_BCG_Wt2_F1_3ul	1	BCG_Wt2	543.31	2	543.313689	1084.61282	44991.59	2.637	0.0014327	-2.0434	-0.0011102	0.59363	0.00032253	543.312365348475	62.632	0.54322	62.632	62.334	62.877	0					38	25	2	0	0	0	0.0051703	1	17605
AADWQLEIYQLVAEAQQAGR	20	Unmodified	_AADWQLEIYQLVAEAQQAGR_					0	0	0	0	tr|A0A0H3MFS5|A0A0H3MFS5_MYCBP	tr|A0A0H3MFS5|A0A0H3MFS5_MYCBP	tr|A0A0H3MFS5|A0A0H3MFS5_MYCBP	MULTI-MSMS	160318_BCG_Wt2_F1_3ul	1	BCG_Wt2	754.39	3	754.050075	2259.12839	39624.29	2.1067	0.0015886	1.1045	0.00083283	3.2112	0.0024214	754.385137804813	86.218	1.8937	86.218	85.664	87.558	7.6294E-06					258	77	6	0	0	0	6.2787E-46	1	28765
AADWQLEIYQLVAEAQQAGR	20	Unmodified	_AADWQLEIYQLVAEAQQAGR_					0	0	0	0	tr|A0A0H3MFS5|A0A0H3MFS5_MYCBP	tr|A0A0H3MFS5|A0A0H3MFS5_MYCBP	tr|A0A0H3MFS5|A0A0H3MFS5_MYCBP	MULTI-MSMS	160318_BCG_Wt2_F1_3ul	1	BCG_Wt2	1131.07	2	1130.57147	2259.12839	31475.26	1.0001	0.0011307	0.37679	0.00042599	1.3769	0.0015567	1131.07328220195	86.221	1.1895	86.221	85.688	86.878	0					147	48	5	0	0	0	1.4083E-54	1	28779
AADWQLEIYQLVAEAQQAGR	20	Unmodified	_AADWQLEIYQLVAEAQQAGR_					0	0	0	0	tr|A0A0H3MFS5|A0A0H3MFS5_MYCBP	tr|A0A0H3MFS5|A0A0H3MFS5_MYCBP	tr|A0A0H3MFS5|A0A0H3MFS5_MYCBP	MULTI-MSMS	160318_BCG_Wt4_F1_3ul	1	BCG_Wt4	754.05	3	754.050075	2259.12839	39700.08	0.36485	0.00027512	0.87871	0.00066259	1.2436	0.00093771	754.385386666686	85.885	0.81477	86.175	85.791	86.606	0.28944					98	32	4	0	0	0	0.016859	1	28617
AADWQLEIYQLVAEAQQAGR	20	Unmodified	_AADWQLEIYQLVAEAQQAGR_					0	0	0	0	tr|A0A0H3MFS5|A0A0H3MFS5_MYCBP	tr|A0A0H3MFS5|A0A0H3MFS5_MYCBP	tr|A0A0H3MFS5|A0A0H3MFS5_MYCBP	MULTI-MSMS	160318_BCG_Wt4_F1_3ul	1	BCG_Wt4	1131.07	2	1130.57147	2259.12839	32648.09	-0.34552	-0.00039064	-0.28607	-0.00032343	-0.63159	-0.00071406	1131.07197972037	85.833	0.49184	86.123	85.939	86.43	0.28944					48	19	3	0	0	0	4.4443E-05	1	28654
AADWQLEIYQLVAEAQQAGR	20	Unmodified	_AADWQLEIYQLVAEAQQAGR_					0	0	0	0	tr|A0A0H3MFS5|A0A0H3MFS5_MYCBP	tr|A0A0H3MFS5|A0A0H3MFS5_MYCBP	tr|A0A0H3MFS5|A0A0H3MFS5_MYCBP	MULTI-MSMS	160318_PknG2_F1_3ul	1	PknG2	754.39	3	754.050075	2259.12839	39797.03	-0.023979	-1.8081E-05	1.5677	0.0011821	1.5437	0.001164	754.386164097623	86.356	0.8179	86.155	85.904	86.722	-0.2004					98	32	4	0	0	0	0.039797	1	28974
AADWQLEIYQLVAEAQQAGR	20	Unmodified	_AADWQLEIYQLVAEAQQAGR_					0	0	0	0	tr|A0A0H3MFS5|A0A0H3MFS5_MYCBP	tr|A0A0H3MFS5|A0A0H3MFS5_MYCBP	tr|A0A0H3MFS5|A0A0H3MFS5_MYCBP	MULTI-MSMS	160318_PknG4_F1_3ul	1	PknG4	754.39	3	754.050075	2259.12839	39698.3	0.79271	0.00059774	2.3543	0.0017752	3.147	0.002373	754.386490789606	88.061	0.87894	88.207	87.949	88.828	0.14603					89	35	4	0	0	0	0.063122	1	29351
AADWQLEIYQLVAEAQQAGR	20	Unmodified	_AADWQLEIYQLVAEAQQAGR_					0	0	0	0	tr|A0A0H3MFS5|A0A0H3MFS5_MYCBP	tr|A0A0H3MFS5|A0A0H3MFS5_MYCBP	tr|A0A0H3MFS5|A0A0H3MFS5_MYCBP	MULTI-MATCH	160318_PknG2_F1_3ul	1	PknG2		2	1130.57147	2259.12839	32841.38	-0.62963	-0.00071184	1.4889	0.0016833	0.85926	0.00097146	1131.07355494782	86.351	0.39413	86.151	86.002	86.396	-0.2004	-0.014125	0.0028525	NaN	140.27	23	15	2	NaN	NaN	NaN	NaN	0
AADWVDR	7	Unmodified	_AADWVDR_					0	0	0	0	tr|A0A0H3MF83|A0A0H3MF83_MYCBP	tr|A0A0H3MF83|A0A0H3MF83_MYCBP	tr|A0A0H3MF83|A0A0H3MF83_MYCBP	MULTI-MSMS	160318_BCG_Wt2_F4_4ul	3	BCG_Wt2	416.7	2	416.701035	831.387516	53179	-1.3795	-0.00057484	-1.8798	-0.00078333	-3.2593	-0.0013582	416.700320391998	43.14	0.92941	41.831	41.445	42.375	-1.3094					109	61	2	0	0	0	0.0030841	2	8424
AADWVDR	7	Unmodified	_AADWVDR_					0	0	0	0	tr|A0A0H3MF83|A0A0H3MF83_MYCBP	tr|A0A0H3MF83|A0A0H3MF83_MYCBP	tr|A0A0H3MF83|A0A0H3MF83_MYCBP	MULTI-MSMS	160318_BCG_Wt3_F1_3ul	1	BCG_Wt3	416.7	2	416.701035	831.387516	55785.86	-0.50592	-0.00021082	0.49662	0.00020694	-0.0092992	-3.875E-06	416.701349168554	43.854	0.58576	42.701	42.399	42.985	-1.1535					42	29	2	0	0	0	0.047141	1	9563
AADWVDR	7	Unmodified	_AADWVDR_					0	0	0	0	tr|A0A0H3MF83|A0A0H3MF83_MYCBP	tr|A0A0H3MF83|A0A0H3MF83_MYCBP	tr|A0A0H3MF83|A0A0H3MF83_MYCBP	MULTI-MSMS	160318_BCG_Wt3_F2_4ul	2	BCG_Wt3	416.7	2	416.701035	831.387516	55259.45	-1.2321	-0.00051343	-0.46548	-0.00019397	-1.6976	-0.00070739	416.700748494151	41.981	0.68019	41.787	41.347	42.027	-0.19357					54	34	2	0	0	0	0.0049641	1	7919
AADWVDR	7	Unmodified	_AADWVDR_					0	0	0	0	tr|A0A0H3MF83|A0A0H3MF83_MYCBP	tr|A0A0H3MF83|A0A0H3MF83_MYCBP	tr|A0A0H3MF83|A0A0H3MF83_MYCBP	MSMS	160318_BCG_Wt3_F4_4ul	3	BCG_Wt3	416.7	2	416.701035	831.387516	NaN	NaN	NaN	NaN	NaN	NaN	NaN	NaN	42.174	1	41.73	41.23	42.23	-0.44382								0	0	0	0.041313	1	7255
AADWVDR	7	Unmodified	_AADWVDR_					0	0	0	0	tr|A0A0H3MF83|A0A0H3MF83_MYCBP	tr|A0A0H3MF83|A0A0H3MF83_MYCBP	tr|A0A0H3MF83|A0A0H3MF83_MYCBP	MULTI-MSMS	160318_BCG_Wt4_F4_4ul	3	BCG_Wt4	416.7	2	416.701035	831.387516	56004.12	0.027774	1.1573E-05	0.40121	0.00016718	0.42898	0.00017876	416.701194107717	44.531	0.84243	42.886	42.5	43.342	-1.6453					87	50	2	0	0	0	0.020574	1	9248
AADWVDR	7	Unmodified	_AADWVDR_					0	0	0	0	tr|A0A0H3MF83|A0A0H3MF83_MYCBP	tr|A0A0H3MF83|A0A0H3MF83_MYCBP	tr|A0A0H3MF83|A0A0H3MF83_MYCBP	MULTI-MSMS	160318_PknG1_F3_8ul	3	PknG1	416.7	2	416.701035	831.387516	54299.14	-1.5574	-0.00064899	-0.68382	-0.00028495	-2.2413	-0.00093394	416.700793211882	41.722	0.66938	41.778	41.363	42.032	0.056339					76	44	2	0	0	0	0.0015444	1	7913
AADWVDR	7	Unmodified	_AADWVDR_					0	0	0	0	tr|A0A0H3MF83|A0A0H3MF83_MYCBP	tr|A0A0H3MF83|A0A0H3MF83_MYCBP	tr|A0A0H3MF83|A0A0H3MF83_MYCBP	MULTI-MSMS	160318_PknG2_F1_3ul	1	PknG2	416.7	2	416.701035	831.387516	56891.31	0.59112	0.00024632	-0.68463	-0.00028528	-0.093505	-3.8964E-05	416.700744034641	44.969	0.66565	43.265	42.825	43.491	-1.7038					49	34	2	0	0	0	0.020869	1	9854
AADWVDR	7	Unmodified	_AADWVDR_					0	0	0	0	tr|A0A0H3MF83|A0A0H3MF83_MYCBP	tr|A0A0H3MF83|A0A0H3MF83_MYCBP	tr|A0A0H3MF83|A0A0H3MF83_MYCBP	MULTI-MSMS	160318_PknG2_F2_4ul	2	PknG2	416.7	2	416.701035	831.387516	57033.07	-0.90856	-0.0003786	-1.9249	-0.00080212	-2.8335	-0.0011807	416.700287576504	43.051	0.86577	41.854	41.638	42.504	-1.1968					98	71	2	0	0	0	0.0082888	1	7880
AADWVDR	7	Unmodified	_AADWVDR_					0	0	0	0	tr|A0A0H3MF83|A0A0H3MF83_MYCBP	tr|A0A0H3MF83|A0A0H3MF83_MYCBP	tr|A0A0H3MF83|A0A0H3MF83_MYCBP	MULTI-MSMS	160318_PknG2_F3_4ul	3	PknG2	416.7	2	416.701035	831.387516	52656.2	-1.3296	-0.00055405	-1.5378	-0.0006408	-2.8674	-0.0011949	416.700261050344	42.725	1.4234	41.926	41.511	42.934	-0.79884					174	112	2	0	0	0	0.0063592	2	8087
AADWVDR	7	Unmodified	_AADWVDR_					0	0	0	0	tr|A0A0H3MF83|A0A0H3MF83_MYCBP	tr|A0A0H3MF83|A0A0H3MF83_MYCBP	tr|A0A0H3MF83|A0A0H3MF83_MYCBP	MULTI-MSMS	160318_PknG4_F1_3ul	1	PknG4	416.7	2	416.701035	831.387516	52772.55	-1.096	-0.00045669	-0.36955	-0.00015399	-1.4655	-0.00061069	416.700782077034	42.037	0.63509	41.582	41.143	41.778	-0.45524					62	32	3	0	0	0	0.003115	1	7754
AADWVDR	7	Unmodified	_AADWVDR_					0	0	0	0	tr|A0A0H3MF83|A0A0H3MF83_MYCBP	tr|A0A0H3MF83|A0A0H3MF83_MYCBP	tr|A0A0H3MF83|A0A0H3MF83_MYCBP	MULTI-MSMS	160318_PknG4_F2_4ul	2	PknG4	416.7	2	416.701035	831.387516	54997.79	-0.5269	-0.00021956	-2.0753	-0.00086479	-2.6022	-0.0010843	416.700174281218	41.411	0.32213	41.618	41.401	41.723	0.2076					44	33	2	0	0	0	0.0082888	1	6917
AADWVDR	7	Unmodified	_AADWVDR_					0	0	0	0	tr|A0A0H3MF83|A0A0H3MF83_MYCBP	tr|A0A0H3MF83|A0A0H3MF83_MYCBP	tr|A0A0H3MF83|A0A0H3MF83_MYCBP	MSMS	160318_PknG4_F2_4ul	2	PknG4	416.7	2	416.701035	831.387516	NaN	NaN	NaN	NaN	NaN	NaN	NaN	NaN	41.847	1	42.055	41.555	42.555	0.20759								0	0	0	0.067053	1	7098
AADWVDR	7	Unmodified	_AADWVDR_					0	0	0	0	tr|A0A0H3MF83|A0A0H3MF83_MYCBP	tr|A0A0H3MF83|A0A0H3MF83_MYCBP	tr|A0A0H3MF83|A0A0H3MF83_MYCBP	MULTI-MATCH	160318_BCG_Wt4_F1_3ul	1	BCG_Wt4		2	416.701035	831.387516	55276.72	0.075011	3.1257E-05	0.32455	0.00013524	0.39956	0.0001665	416.701137800264	43.447	1.1238	42.634	42.249	43.373	-0.81305	-0.23232	0.00026589	NaN	29.149	112	53	3	NaN	NaN	NaN	NaN	0
AADWVDR	7	Unmodified	_AADWVDR_					0	0	0	0	tr|A0A0H3MF83|A0A0H3MF83_MYCBP	tr|A0A0H3MF83|A0A0H3MF83_MYCBP	tr|A0A0H3MF83|A0A0H3MF83_MYCBP	MULTI-MATCH	160318_PknG1_F2_12uL	2	PknG1		2	416.701035	831.387516	55303.42	-0.99766	-0.00041573	-0.7319	-0.00030499	-1.7296	-0.00072071	416.700775944747	41.715	0.70782	41.722	41.234	41.942	0.0065727	0.09855	0.0001159	NaN	48.561	78	40	3	NaN	NaN	NaN	NaN	0
AADWVDR	7	Unmodified	_AADWVDR_					0	0	0	0	tr|A0A0H3MF83|A0A0H3MF83_MYCBP	tr|A0A0H3MF83|A0A0H3MF83_MYCBP	tr|A0A0H3MF83|A0A0H3MF83_MYCBP	MULTI-MATCH	160318_PknG2_F2_4ul	2	PknG2		2	416.701035	831.387516	NaN	-0.91352	-0.00038067	-3.2295	-0.0013457	-4.143	-0.0017264	416.700089885198	42.673	0.070904	41.577	41.516	41.587	-1.0966	-0.046737	-0.0019656	NaN	48.561	6	4	2	NaN	NaN	NaN	NaN	0
AADWVDR	7	Unmodified	_AADWVDR_					0	0	0	0	tr|A0A0H3MF83|A0A0H3MF83_MYCBP	tr|A0A0H3MF83|A0A0H3MF83_MYCBP	tr|A0A0H3MF83|A0A0H3MF83_MYCBP	MULTI-MATCH	160318_PknG2_F3_4ul	3	PknG2		2	416.701035	831.387516	54075.09	-0.91554	-0.00038151	-2.2024	-0.00091775	-3.118	-0.0012993	416.700334996513	43.825	0.13351	42.926	42.834	42.967	-0.89906	0.019794	-0.0016709	NaN	29.376	8	5	2	NaN	NaN	NaN	NaN	0
AADWVDR	7	Unmodified	_AADWVDR_					0	0	0	0	tr|A0A0H3MF83|A0A0H3MF83_MYCBP	tr|A0A0H3MF83|A0A0H3MF83_MYCBP	tr|A0A0H3MF83|A0A0H3MF83_MYCBP	MULTI-MATCH	160318_PknG4_F2_4ul	2	PknG4		2	416.701035	831.387516	55327.56	-0.56843	-0.00023687	-1.0117	-0.00042157	-1.5801	-0.00065844	416.701126492761	41.01	0.12922	41.218	41.124	41.253	0.2076	-0.40591	-0.00011727	NaN	48.561	13	11	2	NaN	NaN	NaN	NaN	0
AADWVDRAEAEAEVQR	16	Unmodified	_AADWVDRAEAEAEVQR_					0	0	0	1	tr|A0A0H3MF83|A0A0H3MF83_MYCBP	tr|A0A0H3MF83|A0A0H3MF83_MYCBP	tr|A0A0H3MF83|A0A0H3MF83_MYCBP	MULTI-MSMS	160318_BCG_Wt2_F2_4ul	2	BCG_Wt2	605.96	3	605.958856	1814.85474	44756.63	0.022283	1.3502E-05	-1.7702	-0.0010727	-1.7479	-0.0010592	605.958306954332	79.274	1.0736	78.923	78.285	79.359	-0.35117					70	44	2	0	0	0	0.0031854	1	24988
AADWVDRAEAEAEVQR	16	Unmodified	_AADWVDRAEAEAEVQR_					0	0	0	1	tr|A0A0H3MF83|A0A0H3MF83_MYCBP	tr|A0A0H3MF83|A0A0H3MF83_MYCBP	tr|A0A0H3MF83|A0A0H3MF83_MYCBP	MULTI-MSMS	160318_BCG_Wt2_F4_4ul	3	BCG_Wt2	605.96	3	605.958856	1814.85474	44947.23	-0.086844	-5.2624E-05	-0.39674	-0.00024041	-0.48359	-0.00029303	605.958978036765	76.333	2.3175	75.925	74.521	76.839	-0.40719					221	96	3	0	0	0	1.0784E-05	3	23088
AADWVDRAEAEAEVQR	16	Unmodified	_AADWVDRAEAEAEVQR_					0	0	0	1	tr|A0A0H3MF83|A0A0H3MF83_MYCBP	tr|A0A0H3MF83|A0A0H3MF83_MYCBP	tr|A0A0H3MF83|A0A0H3MF83_MYCBP	MULTI-MSMS	160318_PknG1_F2_12uL	2	PknG1	606.29	3	605.958856	1814.85474	46270.29	-0.71355	-0.00043238	-0.49322	-0.00029887	-1.2068	-0.00073125	606.292800946777	73.372	1.8473	73.079	71.846	73.694	-0.29388					116	77	2	0	0	0	0.0005941	1	22136
AADWVDRAEAEAEVQR	16	Unmodified	_AADWVDRAEAEAEVQR_					0	0	0	1	tr|A0A0H3MF83|A0A0H3MF83_MYCBP	tr|A0A0H3MF83|A0A0H3MF83_MYCBP	tr|A0A0H3MF83|A0A0H3MF83_MYCBP	MULTI-MSMS	160318_PknG2_F3_4ul	3	PknG2	606.29	3	605.958856	1814.85474	45541.57	-0.26892	-0.00016295	-1.032	-0.00062536	-1.3009	-0.00078831	606.292193526273	74.384	2.7079	73.786	71.728	74.435	-0.59801					168	115	2	0	0	0	5.1957E-05	4	22376
AADWVDRAEAEAEVQR	16	Unmodified	_AADWVDRAEAEAEVQR_					0	0	0	1	tr|A0A0H3MF83|A0A0H3MF83_MYCBP	tr|A0A0H3MF83|A0A0H3MF83_MYCBP	tr|A0A0H3MF83|A0A0H3MF83_MYCBP	MULTI-MSMS	160318_PknG4_F1_3ul	1	PknG4	605.96	3	605.958856	1814.85474	44782.68	0.1577	9.5561E-05	-0.82969	-0.00050276	-0.67198	-0.00040719	605.958996057732	66.28	1.3259	66.726	66.34	67.666	0.44667					215	56	5	0	0	0	1.6783E-11	2	19159
AADWVDRAEAEAEVQR	16	Unmodified	_AADWVDRAEAEAEVQR_					0	0	0	1	tr|A0A0H3MF83|A0A0H3MF83_MYCBP	tr|A0A0H3MF83|A0A0H3MF83_MYCBP	tr|A0A0H3MF83|A0A0H3MF83_MYCBP	MULTI-MATCH	160318_BCG_Wt2_F1_3ul	1	BCG_Wt2		3	605.958856	1814.85474	44918.94	0.31333	0.00018987	-0.86255	-0.00052267	-0.54922	-0.0003328	605.958280804093	66.989	0.75073	66.989	66.612	67.363	0	0.096301	9.3635E-06	NaN	76.158	67	32	3	NaN	NaN	NaN	NaN	0
AAEAAAIAALPPSEDFESGAR	21	Unmodified	_AAEAAAIAALPPSEDFESGAR_					0	0	0	0	tr|A0A0H3MD55|A0A0H3MD55_MYCBP	tr|A0A0H3MD55|A0A0H3MD55_MYCBP	tr|A0A0H3MD55|A0A0H3MD55_MYCBP	MULTI-MSMS	160318_BCG_Wt2_F1_3ul	1	BCG_Wt2	1022.5	2	1022.50273	2042.9909	34737.98	-0.48709	-0.00049805	-0.56298	-0.00057564	-1.0501	-0.0010737	1023.00476688786	69.414	1.9008	69.414	68.851	70.752	0					139	88	3	0	0	0	8.5068E-14	3	20745
AAEAAAIAALPPSEDFESGAR	21	Unmodified	_AAEAAAIAALPPSEDFESGAR_					0	0	0	0	tr|A0A0H3MD55|A0A0H3MD55_MYCBP	tr|A0A0H3MD55|A0A0H3MD55_MYCBP	tr|A0A0H3MD55|A0A0H3MD55_MYCBP	MSMS	160318_BCG_Wt2_F1_3ul	1	BCG_Wt2	682	3	682.004243	2042.9909	NaN	NaN	NaN	NaN	NaN	NaN	NaN	NaN	69.243	1	69.243	68.743	69.743	0								0	0	0	1.2952E-05	1	20744
AAEAAAIAALPPSEDFESGAR	21	Unmodified	_AAEAAAIAALPPSEDFESGAR_					0	0	0	0	tr|A0A0H3MD55|A0A0H3MD55_MYCBP	tr|A0A0H3MD55|A0A0H3MD55_MYCBP	tr|A0A0H3MD55|A0A0H3MD55_MYCBP	MULTI-SECPEP	160318_BCG_Wt2_F1_3ul	1	BCG_Wt2	682.34	3	682.004243	2042.9909	41524.07	0.96281	0.00065664	-0.96293	-0.00065672	-0.00011484	-7.8319E-08	682.004147953389	69.901	0.4916	69.901	69.731	70.223	0					28	23	2	0	0	0	0.023605	1	21163
AAEAAAIAALPPSEDFESGAR	21	Unmodified	_AAEAAAIAALPPSEDFESGAR_					0	0	0	0	tr|A0A0H3MD55|A0A0H3MD55_MYCBP	tr|A0A0H3MD55|A0A0H3MD55_MYCBP	tr|A0A0H3MD55|A0A0H3MD55_MYCBP	MULTI-MSMS	160318_BCG_Wt2_F2_4ul	2	BCG_Wt2	1023	2	1022.50273	2042.9909	35147.26	-1.2983	-0.0013275	1.5225	0.0015568	0.22425	0.0002293	1022.50405835785	74.768	0.4267	74.317	74.03	74.456	-0.45143					22	17	2	0	0	0	1.0349E-06	1	23030
AAEAAAIAALPPSEDFESGAR	21	Unmodified	_AAEAAAIAALPPSEDFESGAR_					0	0	0	0	tr|A0A0H3MD55|A0A0H3MD55_MYCBP	tr|A0A0H3MD55|A0A0H3MD55_MYCBP	tr|A0A0H3MD55|A0A0H3MD55_MYCBP	MULTI-MSMS	160318_BCG_Wt2_F4_4ul	3	BCG_Wt2	682.34	3	682.004243	2042.9909	42311.17	-0.45349	-0.00030928	2.2972	0.0015667	1.8437	0.0012574	682.340871458892	71.723	1.2963	71.116	70.663	71.959	-0.60765					120	53	3	0	0	0	0.025061	1	21018
AAEAAAIAALPPSEDFESGAR	21	Unmodified	_AAEAAAIAALPPSEDFESGAR_					0	0	0	0	tr|A0A0H3MD55|A0A0H3MD55_MYCBP	tr|A0A0H3MD55|A0A0H3MD55_MYCBP	tr|A0A0H3MD55|A0A0H3MD55_MYCBP	MULTI-MSMS	160318_BCG_Wt3_F1_3ul	1	BCG_Wt3	1022.5	2	1022.50273	2042.9909	35056.04	-0.61969	-0.00063364	-0.38233	-0.00039093	-1.002	-0.0010246	1022.50171397857	69.238	0.61279	69.287	68.945	69.558	0.049156					41	25	3	0	0	0	1.3141E-06	1	21239
AAEAAAIAALPPSEDFESGAR	21	Unmodified	_AAEAAAIAALPPSEDFESGAR_					0	0	0	0	tr|A0A0H3MD55|A0A0H3MD55_MYCBP	tr|A0A0H3MD55|A0A0H3MD55_MYCBP	tr|A0A0H3MD55|A0A0H3MD55_MYCBP	MSMS	160318_BCG_Wt3_F1_3ul	1	BCG_Wt3	682	3	682.004243	2042.9909	NaN	NaN	NaN	NaN	NaN	NaN	NaN	NaN	69.259	1	69.308	68.808	69.808	0.049156								0	0	0	0.048546	1	21297
AAEAAAIAALPPSEDFESGAR	21	Unmodified	_AAEAAAIAALPPSEDFESGAR_					0	0	0	0	tr|A0A0H3MD55|A0A0H3MD55_MYCBP	tr|A0A0H3MD55|A0A0H3MD55_MYCBP	tr|A0A0H3MD55|A0A0H3MD55_MYCBP	MULTI-MSMS	160318_BCG_Wt4_F1_3ul	1	BCG_Wt4	1022.5	2	1022.50273	2042.9909	34028.44	-0.39496	-0.00040385	1.6988	0.001737	1.3038	0.0013331	1023.00455694055	68.774	1.4686	69.064	68.454	69.923	0.28939					138	62	3	0	0	0	3.5139E-07	2	20930
AAEAAAIAALPPSEDFESGAR	21	Unmodified	_AAEAAAIAALPPSEDFESGAR_					0	0	0	0	tr|A0A0H3MD55|A0A0H3MD55_MYCBP	tr|A0A0H3MD55|A0A0H3MD55_MYCBP	tr|A0A0H3MD55|A0A0H3MD55_MYCBP	MSMS	160318_PknG1_F3_8ul	3	PknG1	682	3	682.004243	2042.9909	NaN	NaN	NaN	NaN	NaN	NaN	NaN	NaN	69.998	1	69.754	69.254	70.254	-0.24411								0	0	0	0.00087299	1	20740
AAEAAAIAALPPSEDFESGAR	21	Unmodified	_AAEAAAIAALPPSEDFESGAR_					0	0	0	0	tr|A0A0H3MD55|A0A0H3MD55_MYCBP	tr|A0A0H3MD55|A0A0H3MD55_MYCBP	tr|A0A0H3MD55|A0A0H3MD55_MYCBP	MULTI-MSMS	160318_PknG4_F1_3ul	1	PknG4	682	3	682.004243	2042.9909	40486.64	0.29614	0.00020197	3.3732	0.0023006	3.6694	0.0025025	682.341942566281	68.686	1.2594	69.132	68.79	70.049	0.44668					138	53	3	0	0	0	9.8782E-06	1	20592
AAEAAAIAALPPSEDFESGAR	21	Unmodified	_AAEAAAIAALPPSEDFESGAR_					0	0	0	0	tr|A0A0H3MD55|A0A0H3MD55_MYCBP	tr|A0A0H3MD55|A0A0H3MD55_MYCBP	tr|A0A0H3MD55|A0A0H3MD55_MYCBP	MULTI-MSMS	160318_PknG4_F2_4ul	2	PknG4	1023	2	1022.50273	2042.9909	32970.43	-1.2012	-0.0012282	2.4299	0.0024846	1.2287	0.0012564	1022.5039921706	69.73	1.8933	69.938	68.957	70.851	0.20774					196	90	3	0	0	0	1.9674E-07	3	18745
AAEAAAIAALPPSEDFESGAR	21	Unmodified	_AAEAAAIAALPPSEDFESGAR_					0	0	0	0	tr|A0A0H3MD55|A0A0H3MD55_MYCBP	tr|A0A0H3MD55|A0A0H3MD55_MYCBP	tr|A0A0H3MD55|A0A0H3MD55_MYCBP	MULTI-MSMS	160318_PknG4_F2_4ul	2	PknG4	682.34	3	682.004243	2042.9909	42311.13	-0.40191	-0.0002741	2.4227	0.0016523	2.0208	0.0013782	682.342097736351	69.675	1.2415	69.882	69.344	70.586	0.20774					174	59	4	0	0	0	0.0077399	1	18539
AAEAPLLASLPDGALMR	17	Unmodified	_AAEAPLLASLPDGALMR_					0	0	0	0	tr|A0A0H3MB81|A0A0H3MB81_MYCBP	tr|A0A0H3MB81|A0A0H3MB81_MYCBP	tr|A0A0H3MB81|A0A0H3MB81_MYCBP	MULTI-SECPEP	160318_BCG_Wt2_F1_3ul	1	BCG_Wt2	848.4	2	848.458547	1694.90254	36812.42	-0.35638	-0.00030237	-1.2701	-0.0010777	-1.6265	-0.00138	848.957890243943	79.448	0.98817	79.448	78.96	79.948	0					117	41	4	0	0	0	0.0021401	1	25687
AAEAPLLASLPDGALMR	17	Unmodified	_AAEAPLLASLPDGALMR_					0	0	0	0	tr|A0A0H3MB81|A0A0H3MB81_MYCBP	tr|A0A0H3MB81|A0A0H3MB81_MYCBP	tr|A0A0H3MB81|A0A0H3MB81_MYCBP	MULTI-MSMS	160318_BCG_Wt4_F1_3ul	1	BCG_Wt4	848.96	2	848.458547	1694.90254	37875.35	-0.64137	-0.00054417	-2.5619	-0.0021737	-3.2033	-0.0027178	848.956876740052	78.993	0.69107	79.283	78.969	79.66	0.28944					52	28	3	0	0	0	0.0011233	1	25455
AAEAWSGGYFAK	12	Unmodified	_AAEAWSGGYFAK_					0	0	0	0	tr|A0A0H3MBA2|A0A0H3MBA2_MYCBP	tr|A0A0H3MBA2|A0A0H3MBA2_MYCBP	tr|A0A0H3MBA2|A0A0H3MBA2_MYCBP	MULTI-MSMS	160318_BCG_Wt2_F1_3ul	1	BCG_Wt2	629.3	2	629.29857	1256.58259	44791.39	2.5951	0.0016331	2.0728	0.0013044	4.6678	0.0029375	629.299651010325	63.258	1.1136	63.258	62.677	63.79	0					112	50	3	0	0	0	3.9532E-06	1	17787
AAEAWSGGYFAK	12	Unmodified	_AAEAWSGGYFAK_					0	0	0	0	tr|A0A0H3MBA2|A0A0H3MBA2_MYCBP	tr|A0A0H3MBA2|A0A0H3MBA2_MYCBP	tr|A0A0H3MBA2|A0A0H3MBA2_MYCBP	MULTI-MSMS	160318_BCG_Wt4_F1_3ul	1	BCG_Wt4	629.3	2	629.29857	1256.58259	45219.03	-0.31509	-0.00019828	0.75439	0.00047474	0.43931	0.00027645	629.298732511235	62.92	1.1183	63.31	62.888	64.006	0.38955					138	49	5	0	0	0	5.0925E-05	1	18096
AAEAWSGGYFAK	12	Unmodified	_AAEAWSGGYFAK_					0	0	0	0	tr|A0A0H3MBA2|A0A0H3MBA2_MYCBP	tr|A0A0H3MBA2|A0A0H3MBA2_MYCBP	tr|A0A0H3MBA2|A0A0H3MBA2_MYCBP	MULTI-MATCH	160318_BCG_Wt3_F1_3ul	1	BCG_Wt3		2	629.29857	1256.58259	48747.95	0.044241	2.7841E-05	1.4528	0.00091425	1.497	0.00094209	629.299557686592	63.265	0.65454	63.214	62.967	63.621	-0.051064	-0.0024252	0.00056195	NaN	69.864	44	27	2	NaN	NaN	NaN	NaN	0
AAEDAGADFVK	11	Unmodified	_AAEDAGADFVK_					0	0	0	0	sp|A1KFV2|DEOC_MYCBP	sp|A1KFV2|DEOC_MYCBP	sp|A1KFV2|DEOC_MYCBP	MULTI-SECPEP	160318_PknG4_F1_3ul	1	PknG4	1094.19	1	1093.51603	1092.50875	27474.26	0.20781	0.00022725	-3.0841	-0.0033725	-2.8763	-0.0031453	1093.51081778527	67.225	0.13929	67.672	67.55	67.689	0.44667					7	5	2	0	0	0	0.011702	1	19681
AAEDAKDEIEELLR	14	Unmodified	_AAEDAKDEIEELLR_					0	0	0	1	tr|A0A0H3MBU2|A0A0H3MBU2_MYCBP	tr|A0A0H3MBU2|A0A0H3MBU2_MYCBP	tr|A0A0H3MBU2|A0A0H3MBU2_MYCBP	MULTI-MSMS	160318_BCG_Wt2_F1_3ul	1	BCG_Wt2	534.61	3	534.60542	1600.79443	48552.37	-1.0338	-0.00055265	-0.31923	-0.00017066	-1.353	-0.00072332	534.605321336392	76.365	0.94458	76.365	75.998	76.942	0					114	40	4	0	0	0	1.2386E-18	1	24181
AAEDAKDEIEELLR	14	Unmodified	_AAEDAKDEIEELLR_					0	0	0	1	tr|A0A0H3MBU2|A0A0H3MBU2_MYCBP	tr|A0A0H3MBU2|A0A0H3MBU2_MYCBP	tr|A0A0H3MBU2|A0A0H3MBU2_MYCBP	MULTI-MSMS	160318_BCG_Wt2_F4_4ul	3	BCG_Wt2	534.61	3	534.60542	1600.79443	48305.73	0.89725	0.00047968	-1.7641	-0.00094311	-0.86687	-0.00046343	534.604129366516	81.155	0.83765	80.848	80.584	81.422	-0.30694					73	34	4	0	0	0	0.00018387	1	25648
AAEDAKDEIEELLR	14	Unmodified	_AAEDAKDEIEELLR_					0	0	0	1	tr|A0A0H3MBU2|A0A0H3MBU2_MYCBP	tr|A0A0H3MBU2|A0A0H3MBU2_MYCBP	tr|A0A0H3MBU2|A0A0H3MBU2_MYCBP	MULTI-MSMS	160318_BCG_Wt3_F1_3ul	1	BCG_Wt3	534.94	3	534.60542	1600.79443	48839.91	0.42975	0.00022974	-0.48327	-0.00025836	-0.053527	-2.8616E-05	534.605298760238	76.714	0.80577	76.963	76.577	77.383	0.24959					73	33	3	0	0	0	9.8807E-05	1	24661
AAEDAKDEIEELLR	14	Unmodified	_AAEDAKDEIEELLR_					0	0	0	1	tr|A0A0H3MBU2|A0A0H3MBU2_MYCBP	tr|A0A0H3MBU2|A0A0H3MBU2_MYCBP	tr|A0A0H3MBU2|A0A0H3MBU2_MYCBP	MULTI-MSMS	160318_BCG_Wt4_F1_3ul	1	BCG_Wt4	534.61	3	534.60542	1600.79443	49830.37	0.342	0.00018284	-0.65763	-0.00035157	-0.31563	-0.00016874	534.604857483457	76.196	0.73774	76.586	76.28	77.018	0.38963					56	30	2	0	0	0	0.013628	1	24206
AAEDAKDEIEELLR	14	Unmodified	_AAEDAKDEIEELLR_					0	0	0	1	tr|A0A0H3MBU2|A0A0H3MBU2_MYCBP	tr|A0A0H3MBU2|A0A0H3MBU2_MYCBP	tr|A0A0H3MBU2|A0A0H3MBU2_MYCBP	MULTI-MATCH	160318_PknG2_F3_4ul	3	PknG2		3	534.60542	1600.79443	45321.54	-0.15458	-8.2637E-05	-0.38013	-0.00020322	-0.53471	-0.00028586	534.605379536416	81.368	0.50114	81.071	80.915	81.416	-0.29726	0.11152	0.0016859	NaN	42.785	29	20	2	NaN	NaN	NaN	NaN	0
AAEDALWR	8	Unmodified	_AAEDALWR_					0	0	0	0	tr|A0A0H3MCU0|A0A0H3MCU0_MYCBP	tr|A0A0H3MCU0|A0A0H3MCU0_MYCBP	tr|A0A0H3MCU0|A0A0H3MCU0_MYCBP	MULTI-SECPEP	160318_BCG_Wt4_F1_3ul	1	BCG_Wt4	466.22	2	466.235242	930.45593	54368.47	0.7629	0.00035569	-0.53785	-0.00025077	0.22505	0.00010493	466.234996076671	56.707	0.54418	57.196	56.927	57.471	0.48974					34	23	2	0	0	0	0.041477	1	15219
AAEEEWNR	8	Unmodified	_AAEEEWNR_					0	0	0	0	tr|A0A0H3M9X3|A0A0H3M9X3_MYCBP	tr|A0A0H3M9X3|A0A0H3M9X3_MYCBP	tr|A0A0H3M9X3|A0A0H3M9X3_MYCBP	MULTI-SECPEP	160318_BCG_Wt2_F2_4ul	2	BCG_Wt2	503.52	2	502.725238	1003.43592	51922.91	-1.0327	-0.00051918	0.6539	0.00032873	-0.37883	-0.00019045	502.725557209959	37.433	0.70133	36.581	36.282	36.983	-0.85241					53	39	2	0	0	0	0.022583	1	6044
AAEEEWNR	8	Unmodified	_AAEEEWNR_					0	0	0	0	tr|A0A0H3M9X3|A0A0H3M9X3_MYCBP	tr|A0A0H3M9X3|A0A0H3M9X3_MYCBP	tr|A0A0H3M9X3|A0A0H3M9X3_MYCBP	MULTI-SECPEP	160318_BCG_Wt2_F4_4ul	3	BCG_Wt2	503.52	2	502.725238	1003.43592	50153.32	-0.5705	-0.0002868	-0.46828	-0.00023542	-1.0388	-0.00052222	502.725024834517	37.708	0.77493	36.599	36.307	37.082	-1.1088					75	41	2	0	0	0	0.0099345	1	5722
AAEEEWNR	8	Unmodified	_AAEEEWNR_					0	0	0	0	tr|A0A0H3M9X3|A0A0H3M9X3_MYCBP	tr|A0A0H3M9X3|A0A0H3M9X3_MYCBP	tr|A0A0H3M9X3|A0A0H3M9X3_MYCBP	MSMS	160318_BCG_Wt3_F1_3ul	1	BCG_Wt3	502.73	2	502.725238	1003.43592	NaN	NaN	NaN	NaN	NaN	NaN	NaN	NaN	38.403	1	36.748	36.248	37.248	-1.6546								0	0	0	0.0052497	1	6900
AAEEEWNR	8	Unmodified	_AAEEEWNR_					0	0	0	0	tr|A0A0H3M9X3|A0A0H3M9X3_MYCBP	tr|A0A0H3M9X3|A0A0H3M9X3_MYCBP	tr|A0A0H3M9X3|A0A0H3M9X3_MYCBP	MULTI-MSMS	160318_BCG_Wt3_F2_4ul	2	BCG_Wt3	502.72	2	502.725238	1003.43592	50119.13	-1.341	-0.00067416	-0.48773	-0.0002452	-1.8287	-0.00091935	502.72494554016	37.285	0.61719	36.491	36.272	36.889	-0.79357					52	42	2	0	0	0	0.00021213	1	5815
AAEEEWNR	8	Unmodified	_AAEEEWNR_					0	0	0	0	tr|A0A0H3M9X3|A0A0H3M9X3_MYCBP	tr|A0A0H3M9X3|A0A0H3M9X3_MYCBP	tr|A0A0H3M9X3|A0A0H3M9X3_MYCBP	MULTI-SECPEP	160318_BCG_Wt3_F4_4ul	3	BCG_Wt3	503.52	2	502.725238	1003.43592	50487.61	-0.33751	-0.00016967	-0.45405	-0.00022826	-0.79156	-0.00039793	502.72502072703	37.371	0.99885	36.626	36.486	37.485	-0.74456					83	50	2	0	0	0	0.01017	1	5239
AAEEEWNR	8	Unmodified	_AAEEEWNR_					0	0	0	0	tr|A0A0H3M9X3|A0A0H3M9X3_MYCBP	tr|A0A0H3M9X3|A0A0H3M9X3_MYCBP	tr|A0A0H3M9X3|A0A0H3M9X3_MYCBP	MULTI-MSMS	160318_BCG_Wt4_F4_4ul	3	BCG_Wt4	502.73	2	502.725238	1003.43592	49623.49	0.33145	0.00016663	-0.37675	-0.0001894	-0.045306	-2.2777E-05	502.725047076002	39.376	0.7657	37.43	37.21	37.975	-1.946					55	39	2	0	0	0	0.011725	1	7126
AAEEEWNR	8	Unmodified	_AAEEEWNR_					0	0	0	0	tr|A0A0H3M9X3|A0A0H3M9X3_MYCBP	tr|A0A0H3M9X3|A0A0H3M9X3_MYCBP	tr|A0A0H3M9X3|A0A0H3M9X3_MYCBP	MULTI-SECPEP	160318_PknG1_F3_8ul	3	PknG1	503.52	2	502.725238	1003.43592	52186.39	0.12263	6.1649E-05	-0.43381	-0.00021809	-0.31118	-0.00015644	502.725007088924	36.297	0.75114	36.454	36.266	37.017	0.15649					81	45	2	0	0	0	0.017145	1	5569
AAEEEWNR	8	Unmodified	_AAEEEWNR_					0	0	0	0	tr|A0A0H3M9X3|A0A0H3M9X3_MYCBP	tr|A0A0H3M9X3|A0A0H3M9X3_MYCBP	tr|A0A0H3M9X3|A0A0H3M9X3_MYCBP	MULTI-SECPEP	160318_PknG2_F3_4ul	3	PknG2	503.52	2	502.725238	1003.43592	51684.86	-0.4921	-0.00024739	-0.19456	-9.7812E-05	-0.68666	-0.0003452	502.725158168372	37.405	1.0191	36.706	36.378	37.397	-0.69871					97	55	2	0	0	0	0.0091345	1	5624
AAEEEWNR	8	Unmodified	_AAEEEWNR_					0	0	0	0	tr|A0A0H3M9X3|A0A0H3M9X3_MYCBP	tr|A0A0H3M9X3|A0A0H3M9X3_MYCBP	tr|A0A0H3M9X3|A0A0H3M9X3_MYCBP	MULTI-MSMS	160318_PknG4_F1_3ul	1	PknG4	502.73	2	502.725238	1003.43592	52723.29	-0.77371	-0.00038896	-0.16421	-8.255E-05	-0.93791	-0.00047151	502.725061115474	37.01	0.65414	36.254	35.985	36.639	-0.75587					67	47	2	0	0	0	0.00023567	1	5501
AAEEEWNR	8	Unmodified	_AAEEEWNR_					0	0	0	0	tr|A0A0H3M9X3|A0A0H3M9X3_MYCBP	tr|A0A0H3M9X3|A0A0H3M9X3_MYCBP	tr|A0A0H3M9X3|A0A0H3M9X3_MYCBP	MSMS	160318_PknG4_F3_4ul	3	PknG4	502.73	2	502.725238	1003.43592	NaN	NaN	NaN	NaN	NaN	NaN	NaN	NaN	36.881	1	36.536	36.036	37.036	-0.34471								0	0	0	0.042742	1	4330
AAEEEWNR	8	Unmodified	_AAEEEWNR_					0	0	0	0	tr|A0A0H3M9X3|A0A0H3M9X3_MYCBP	tr|A0A0H3M9X3|A0A0H3M9X3_MYCBP	tr|A0A0H3M9X3|A0A0H3M9X3_MYCBP	MULTI-MATCH	160318_BCG_Wt2_F1_3ul	1	BCG_Wt2		2	502.725238	1003.43592	54428.99	-0.55919	-0.00028112	0.61218	0.00030776	0.052984	2.6637E-05	502.725726740854	36.39	0.31733	36.39	36.132	36.449	0	-0.16242	0.00068487	NaN	69.825	21	15	2	NaN	NaN	NaN	NaN	0
AAEEEWNR	8	Unmodified	_AAEEEWNR_					0	0	0	0	tr|A0A0H3M9X3|A0A0H3M9X3_MYCBP	tr|A0A0H3M9X3|A0A0H3M9X3_MYCBP	tr|A0A0H3M9X3|A0A0H3M9X3_MYCBP	MULTI-MATCH	160318_BCG_Wt4_F1_3ul	1	BCG_Wt4		2	502.725238	1003.43592	50684.76	-0.28285	-0.00014219	0.221	0.0001111	-0.061844	-3.1091E-05	502.725401862289	38.293	0.81717	36.878	36.574	37.391	-1.4143	0.32632	0.00029157	NaN	69.825	57	39	2	NaN	NaN	NaN	NaN	0
AAEEEWNR	8	Unmodified	_AAEEEWNR_					0	0	0	0	tr|A0A0H3M9X3|A0A0H3M9X3_MYCBP	tr|A0A0H3M9X3|A0A0H3M9X3_MYCBP	tr|A0A0H3M9X3|A0A0H3M9X3_MYCBP	MULTI-MATCH	160318_PknG2_F2_4ul	2	PknG2		2	502.725238	1003.43592	50823.93	0.16231	8.1598E-05	0.16111	8.0996E-05	0.32343	0.00016259	502.724877609565	37.581	0.82965	36.585	36.332	37.162	-0.99637	0.032534	0.00023135	NaN	69.825	82	44	3	NaN	NaN	NaN	NaN	0
AAEEEWNR	8	Unmodified	_AAEEEWNR_					0	0	0	0	tr|A0A0H3M9X3|A0A0H3M9X3_MYCBP	tr|A0A0H3M9X3|A0A0H3M9X3_MYCBP	tr|A0A0H3M9X3|A0A0H3M9X3_MYCBP	MULTI-MATCH	160318_PknG2_F3_4ul	3	PknG2		2	502.725238	1003.43592	51393.86	0.044106	2.2173E-05	-0.32485	-0.00016331	-0.28074	-0.00014114	502.724917577995	38.137	0.30795	37.338	37.155	37.463	-0.79893	-0.0039355	-0.00015124	NaN	29.162	19	15	2	NaN	NaN	NaN	NaN	0
AAEELVFREPTTGAVSDIEQATK	23	Unmodified	_AAEELVFREPTTGAVSDIEQATK_					0	0	0	1	tr|A0A0H3MA04|A0A0H3MA04_MYCBP	tr|A0A0H3MA04|A0A0H3MA04_MYCBP	tr|A0A0H3MA04|A0A0H3MA04_MYCBP	MULTI-MSMS	160318_BCG_Wt2_F1_3ul	1	BCG_Wt2	1232.13	2	1231.6241	2461.23365	31940.06	-0.27525	-0.000339	0.40073	0.00049355	0.12548	0.00015455	1232.1267670868	72.586	0.50578	72.586	72.414	72.92	0					45	21	3	0	0	0	0.0036876	1	22313
AAEELVFREPTTGAVSDIEQATK	23	Unmodified	_AAEELVFREPTTGAVSDIEQATK_					0	0	0	1	tr|A0A0H3MA04|A0A0H3MA04_MYCBP	tr|A0A0H3MA04|A0A0H3MA04_MYCBP	tr|A0A0H3MA04|A0A0H3MA04_MYCBP	MULTI-MSMS	160318_BCG_Wt2_F1_3ul	1	BCG_Wt2	821.75	3	821.418492	2461.23365	38641.73	0.041911	3.4426E-05	0.34629	0.00028445	0.3882	0.00031887	821.753066630891	72.704	1.5009	72.704	72.253	73.754	0					269	64	6	0	0	0	0.00025896	1	22652
AAEELVFREPTTGAVSDIEQATK	23	Unmodified	_AAEELVFREPTTGAVSDIEQATK_					0	0	0	1	tr|A0A0H3MA04|A0A0H3MA04_MYCBP	tr|A0A0H3MA04|A0A0H3MA04_MYCBP	tr|A0A0H3MA04|A0A0H3MA04_MYCBP	MULTI-MSMS	160318_PknG4_F1_3ul	1	PknG4	821.75	3	821.418492	2461.23365	36990.12	-0.1098	-9.0188E-05	-0.015182	-1.2471E-05	-0.12498	-0.00010266	821.753552283585	71.892	0.467	72.338	72.085	72.552	0.44667					36	19	3	0	0	0	2.476E-06	1	21882
AAEEPVEVPER	11	Unmodified	_AAEEPVEVPER_					0	0	0	0	tr|A0A0H3M6G7|A0A0H3M6G7_MYCBP	tr|A0A0H3M6G7|A0A0H3M6G7_MYCBP	tr|A0A0H3M6G7|A0A0H3M6G7_MYCBP	MULTI-SECPEP	160318_BCG_Wt2_F4_4ul	3	BCG_Wt2	613.62	2	613.306592	1224.59863	44263.73	-0.47259	-0.00028984	0.21062	0.00012917	-0.26197	-0.00016067	613.30655412143	46.045	1.2522	44.735	44.321	45.573	-1.3094					191	68	4	0	0	0	1.4175E-06	1	9605
AAEEPVEVPER	11	Unmodified	_AAEEPVEVPER_					0	0	0	0	tr|A0A0H3M6G7|A0A0H3M6G7_MYCBP	tr|A0A0H3M6G7|A0A0H3M6G7_MYCBP	tr|A0A0H3M6G7|A0A0H3M6G7_MYCBP	MULTI-MSMS	160318_BCG_Wt3_F4_4ul	3	BCG_Wt3	613.31	2	613.306592	1224.59863	42918.24	0.03274	2.008E-05	-0.99898	-0.00061268	-0.96624	-0.0005926	613.305655724857	45.01	1.3024	44.767	44.306	45.608	-0.24337					207	90	3	0	0	0	1.2164E-05	1	8279
AAEEPVEVPER	11	Unmodified	_AAEEPVEVPER_					0	0	0	0	tr|A0A0H3M6G7|A0A0H3M6G7_MYCBP	tr|A0A0H3M6G7|A0A0H3M6G7_MYCBP	tr|A0A0H3M6G7|A0A0H3M6G7_MYCBP	MULTI-MSMS	160318_PknG1_F2_12uL	2	PknG1	613.3	2	613.306592	1224.59863	42531.54	0.061233	3.7554E-05	-1.6779	-0.001029	-1.6166	-0.00099149	613.304834334571	44.823	1.5541	44.93	44.442	45.996	0.10679					249	98	4	0	0	0	0.00098789	1	9571
AAEEPVEVPER	11	Unmodified	_AAEEPVEVPER_					0	0	0	0	tr|A0A0H3M6G7|A0A0H3M6G7_MYCBP	tr|A0A0H3M6G7|A0A0H3M6G7_MYCBP	tr|A0A0H3M6G7|A0A0H3M6G7_MYCBP	MULTI-MSMS	160318_PknG1_F3_8ul	3	PknG1	613.31	2	613.306592	1224.59863	42705.72	0.25039	0.00015357	-1.0725	-0.00065775	-0.82208	-0.00050419	613.30527962991	44.793	1.1344	44.95	44.502	45.636	0.15654					225	73	4	0	0	0	5.2755E-09	1	9281
AAEEPVEVPER	11	Unmodified	_AAEEPVEVPER_					0	0	0	0	tr|A0A0H3M6G7|A0A0H3M6G7_MYCBP	tr|A0A0H3M6G7|A0A0H3M6G7_MYCBP	tr|A0A0H3M6G7|A0A0H3M6G7_MYCBP	MULTI-MSMS	160318_PknG1_F3_8ul	3	PknG1	613.31	2	613.306592	1224.59863	41329.96	-0.31535	-0.00019341	-2.6314	-0.0016138	-2.9467	-0.0018072	613.304260707759	45.505	0.47098	45.662	45.611	46.082	0.15654					52	28	2	0	0	0	0.0028828	1	9564
AAEEPVEVPER	11	Unmodified	_AAEEPVEVPER_					0	0	0	0	tr|A0A0H3M6G7|A0A0H3M6G7_MYCBP	tr|A0A0H3M6G7|A0A0H3M6G7_MYCBP	tr|A0A0H3M6G7|A0A0H3M6G7_MYCBP	MULTI-SECPEP	160318_PknG4_F1_3ul	1	PknG4	613.62	2	613.306592	1224.59863	44203.27	0.29269	0.00017951	-0.0842	-5.1641E-05	0.20849	0.00012787	613.306385619078	44.991	1.3097	44.736	44.289	45.599	-0.25481					194	70	4	0	0	0	1.6565E-06	1	9391
AAEEPVEVPER	11	Unmodified	_AAEEPVEVPER_					0	0	0	0	tr|A0A0H3M6G7|A0A0H3M6G7_MYCBP	tr|A0A0H3M6G7|A0A0H3M6G7_MYCBP	tr|A0A0H3M6G7|A0A0H3M6G7_MYCBP	MULTI-SECPEP	160318_PknG4_F2_4ul	2	PknG4	613.62	2	613.306592	1224.59863	44133.32	-0.19892	-0.000122	-0.70284	-0.00043106	-0.90176	-0.00055305	613.305842162387	44.632	1.8011	44.939	44.407	46.208	0.3078					403	143	4	0	0	0	0.00011288	1	8150
AAEEPVEVPER	11	Unmodified	_AAEEPVEVPER_					0	0	0	0	tr|A0A0H3M6G7|A0A0H3M6G7_MYCBP	tr|A0A0H3M6G7|A0A0H3M6G7_MYCBP	tr|A0A0H3M6G7|A0A0H3M6G7_MYCBP	MULTI-MSMS	160318_PknG4_F3_4ul	3	PknG4	613.31	2	613.306592	1224.59863	42685.4	-0.11007	-6.7508E-05	-0.77144	-0.00047313	-0.88152	-0.00054064	613.306109714018	44.955	1.4219	44.911	44.772	46.194	-0.044018					287	159	2	0	0	0	0.041236	1	7215
AAEEPVEVPER	11	Unmodified	_AAEEPVEVPER_					0	0	0	0	tr|A0A0H3M6G7|A0A0H3M6G7_MYCBP	tr|A0A0H3M6G7|A0A0H3M6G7_MYCBP	tr|A0A0H3M6G7|A0A0H3M6G7_MYCBP	MULTI-MATCH	160318_PknG1_F2_12uL	2	PknG1		2	613.306592	1224.59863	44612.73	-0.77575	-0.00047577	-2.0717	-0.0012706	-2.8475	-0.0017464	613.305448200221	45.963	0.19635	46.07	45.996	46.193	0.10678	0.15598	-7.5727E-05	NaN	35.677	11	9	2	NaN	NaN	NaN	NaN	0
AAEEPVEVPER	11	Unmodified	_AAEEPVEVPER_					0	0	0	0	tr|A0A0H3M6G7|A0A0H3M6G7_MYCBP	tr|A0A0H3M6G7|A0A0H3M6G7_MYCBP	tr|A0A0H3M6G7|A0A0H3M6G7_MYCBP	MULTI-MATCH	160318_PknG2_F3_4ul	3	PknG2		2	613.306592	1224.59863	47679.56	-0.44659	-0.0002739	0.20948	0.00012848	-0.23711	-0.00014542	613.306793640262	46.909	0.1119	46.01	45.924	46.036	-0.89904	0.096069	0.0027224	NaN	35.677	9	6	2	NaN	NaN	NaN	NaN	0
AAEEPVEVPER	11	Unmodified	_AAEEPVEVPER_					0	0	0	0	tr|A0A0H3M6G7|A0A0H3M6G7_MYCBP	tr|A0A0H3M6G7|A0A0H3M6G7_MYCBP	tr|A0A0H3M6G7|A0A0H3M6G7_MYCBP	MULTI-MATCH	160318_PknG2_F3_4ul	3	PknG2		2	613.306592	1224.59863	43314.5	-0.78202	-0.00047962	0.08438	5.1751E-05	-0.69764	-0.00042787	613.306455141577	45.684	1.5736	44.885	44.467	46.04	-0.79882	0.077129	0.00080677	NaN	92.866	281	94	4	NaN	NaN	NaN	NaN	0
AAEESIVAR	9	Unmodified	_AAEESIVAR_					0	0	0	0	tr|A0A0H3M3Q3|A0A0H3M3Q3_MYCBP	tr|A0A0H3M3Q3|A0A0H3M3Q3_MYCBP	tr|A0A0H3M3Q3|A0A0H3M3Q3_MYCBP	MULTI-MSMS	160318_BCG_Wt2_F1_3ul	1	BCG_Wt2	473.25	2	473.253631	944.49271	49799.06	-0.48946	-0.00023164	-1.3842	-0.0006551	-1.8737	-0.00088673	473.253164267378	36.102	1.0482	36.102	35.645	36.693	0					141	67	3	0	0	0	3.3137E-05	2	5470
AAEESIVAR	9	Unmodified	_AAEESIVAR_					0	0	0	0	tr|A0A0H3M3Q3|A0A0H3M3Q3_MYCBP	tr|A0A0H3M3Q3|A0A0H3M3Q3_MYCBP	tr|A0A0H3M3Q3|A0A0H3M3Q3_MYCBP	MULTI-MSMS	160318_BCG_Wt2_F2_4ul	2	BCG_Wt2	473.25	2	473.253631	944.49271	50265.44	-0.89711	-0.00042456	-1.7979	-0.00085087	-2.695	-0.0012754	473.253286972631	36.935	0.92598	36.183	35.539	36.465	-0.75216					101	53	3	0	0	0	0.00080216	1	5670
AAEESIVAR	9	Unmodified	_AAEESIVAR_					0	0	0	0	tr|A0A0H3M3Q3|A0A0H3M3Q3_MYCBP	tr|A0A0H3M3Q3|A0A0H3M3Q3_MYCBP	tr|A0A0H3M3Q3|A0A0H3M3Q3_MYCBP	MSMS	160318_PknG2_F1_3ul	1	PknG2	473.25	2	473.253631	944.49271	NaN	NaN	NaN	NaN	NaN	NaN	NaN	NaN	38.241	1	36.738	36.238	37.238	-1.5032								0	0	0	0.002689	1	6788
AAEESIVAR	9	Unmodified	_AAEESIVAR_					0	0	0	0	tr|A0A0H3M3Q3|A0A0H3M3Q3_MYCBP	tr|A0A0H3M3Q3|A0A0H3M3Q3_MYCBP	tr|A0A0H3M3Q3|A0A0H3M3Q3_MYCBP	MULTI-MATCH	160318_PknG1_F3_8ul	3	PknG1		2	473.253631	944.49271	49938.13	-0.23491	-0.00011117	-3.8825	-0.0018374	-4.1174	-0.0019486	473.251910297509	35.526	0.12095	35.683	35.578	35.699	0.15648	-0.3061	-0.0019941	NaN	82.287	16	9	3	NaN	NaN	NaN	NaN	0
AAEGEVDADSVR	12	Unmodified	_AAEGEVDADSVR_					0	0	0	0	tr|A0A0H3MIR0|A0A0H3MIR0_MYCBP	tr|A0A0H3MIR0|A0A0H3MIR0_MYCBP	tr|A0A0H3MIR0|A0A0H3MIR0_MYCBP	MULTI-SECPEP	160318_BCG_Wt2_F1_3ul	1	BCG_Wt2	609.31	2	609.783481	1217.55241	48461.47	-0.61244	-0.00037345	-0.0063415	-3.8669E-06	-0.61878	-0.00037732	609.783649017698	36.816	1.196	36.816	36.495	37.691	0					112	65	3	0	0	0	0.0027481	1	5874
AAEGEVDADSVR	12	Unmodified	_AAEGEVDADSVR_					0	0	0	0	tr|A0A0H3MIR0|A0A0H3MIR0_MYCBP	tr|A0A0H3MIR0|A0A0H3MIR0_MYCBP	tr|A0A0H3MIR0|A0A0H3MIR0_MYCBP	MULTI-MSMS	160318_BCG_Wt2_F2_4ul	2	BCG_Wt2	609.78	2	609.783481	1217.55241	45716.88	-1.0734	-0.00065454	-0.041149	-2.5092E-05	-1.1145	-0.00067963	609.783670341536	37.737	1.6886	36.884	36.489	38.177	-0.85241					165	86	3	0	0	0	1.8054E-07	2	6092
AAEGEVDADSVR	12	Unmodified	_AAEGEVDADSVR_					0	0	0	0	tr|A0A0H3MIR0|A0A0H3MIR0_MYCBP	tr|A0A0H3MIR0|A0A0H3MIR0_MYCBP	tr|A0A0H3MIR0|A0A0H3MIR0_MYCBP	MULTI-MSMS	160318_BCG_Wt2_F4_4ul	3	BCG_Wt2	609.78	2	609.783481	1217.55241	44354.76	-0.68201	-0.00041588	0.1162	7.0856E-05	-0.56582	-0.00034502	609.783502086746	37.892	1.992	36.783	36.338	38.33	-1.1088					228	95	4	0	0	0	1.1431E-13	3	5985
AAEGEVDADSVR	12	Unmodified	_AAEGEVDADSVR_					0	0	0	0	tr|A0A0H3MIR0|A0A0H3MIR0_MYCBP	tr|A0A0H3MIR0|A0A0H3MIR0_MYCBP	tr|A0A0H3MIR0|A0A0H3MIR0_MYCBP	MULTI-SECPEP	160318_BCG_Wt3_F1_3ul	1	BCG_Wt3	610.72	2	609.783481	1217.55241	45313.57	-0.27736	-0.00016913	-0.15786	-9.6261E-05	-0.43522	-0.00026539	609.783063478792	38.416	0.96565	36.762	36.319	37.285	-1.6546					77	41	2	0	0	0	0.0052552	1	7064
AAEGEVDADSVR	12	Unmodified	_AAEGEVDADSVR_					0	0	0	0	tr|A0A0H3MIR0|A0A0H3MIR0_MYCBP	tr|A0A0H3MIR0|A0A0H3MIR0_MYCBP	tr|A0A0H3MIR0|A0A0H3MIR0_MYCBP	MULTI-MSMS	160318_BCG_Wt3_F2_4ul	2	BCG_Wt3	609.78	2	609.783481	1217.55241	45914.73	-1.473	-0.00089823	-0.98881	-0.00060296	-2.4618	-0.0015012	609.782998537084	37.262	1.2799	36.468	36.108	37.388	-0.79357					190	80	3	0	0	0	4.5314E-06	3	6208
AAEGEVDADSVR	12	Unmodified	_AAEGEVDADSVR_					0	0	0	0	tr|A0A0H3MIR0|A0A0H3MIR0_MYCBP	tr|A0A0H3MIR0|A0A0H3MIR0_MYCBP	tr|A0A0H3MIR0|A0A0H3MIR0_MYCBP	MULTI-MSMS	160318_BCG_Wt3_F4_4ul	3	BCG_Wt3	609.78	2	609.783481	1217.55241	44932.62	-0.40075	-0.00024437	-0.46571	-0.00028398	-0.86646	-0.00052835	609.78324989438	37.449	1.7059	36.704	36.363	38.069	-0.74456					199	89	4	0	0	0	7.6966E-10	1	5205
AAEGEVDADSVR	12	Unmodified	_AAEGEVDADSVR_					0	0	0	0	tr|A0A0H3MIR0|A0A0H3MIR0_MYCBP	tr|A0A0H3MIR0|A0A0H3MIR0_MYCBP	tr|A0A0H3MIR0|A0A0H3MIR0_MYCBP	MULTI-MSMS	160318_BCG_Wt4_F2_4ul	2	BCG_Wt4	609.78	2	609.783481	1217.55241	45688.81	0.062751	3.8265E-05	-0.64644	-0.00039419	-0.58369	-0.00035593	609.78307526656	37.373	0.803	36.758	36.519	37.322	-0.6157					98	48	4	0	0	0	0.00056391	1	4795
AAEGEVDADSVR	12	Unmodified	_AAEGEVDADSVR_					0	0	0	0	tr|A0A0H3MIR0|A0A0H3MIR0_MYCBP	tr|A0A0H3MIR0|A0A0H3MIR0_MYCBP	tr|A0A0H3MIR0|A0A0H3MIR0_MYCBP	MULTI-SECPEP	160318_BCG_Wt4_F4_4ul	3	BCG_Wt4	610.72	2	609.783481	1217.55241	45602.43	-0.2218	-0.00013525	-0.38552	-0.00023508	-0.60732	-0.00037033	609.78352122032	38.763	1.0734	36.817	36.408	37.481	-1.946					76	49	2	0	0	0	0.014241	1	6834
AAEGEVDADSVR	12	Unmodified	_AAEGEVDADSVR_					0	0	0	0	tr|A0A0H3MIR0|A0A0H3MIR0_MYCBP	tr|A0A0H3MIR0|A0A0H3MIR0_MYCBP	tr|A0A0H3MIR0|A0A0H3MIR0_MYCBP	MULTI-MSMS	160318_PknG1_F2_12uL	2	PknG1	609.78	2	609.783481	1217.55241	44171.24	-0.44725	-0.00027273	-0.60575	-0.00036938	-1.053	-0.0006421	609.783380468511	36.951	1.5826	36.957	36.524	38.106	0.006546					197	76	4	0	0	0	1.0512E-07	3	5880
AAEGEVDADSVR	12	Unmodified	_AAEGEVDADSVR_					0	0	0	0	tr|A0A0H3MIR0|A0A0H3MIR0_MYCBP	tr|A0A0H3MIR0|A0A0H3MIR0_MYCBP	tr|A0A0H3MIR0|A0A0H3MIR0_MYCBP	MULTI-MSMS	160318_PknG1_F3_8ul	3	PknG1	609.78	2	609.783481	1217.55241	43987.11	-0.14505	-8.8451E-05	-1.1913	-0.00072646	-1.3364	-0.00081491	609.78330331779	36.664	1.6096	36.82	36.468	38.078	0.15649					200	78	4	0	0	0	4.5314E-06	2	5550
AAEGEVDADSVR	12	Unmodified	_AAEGEVDADSVR_					0	0	0	0	tr|A0A0H3MIR0|A0A0H3MIR0_MYCBP	tr|A0A0H3MIR0|A0A0H3MIR0_MYCBP	tr|A0A0H3MIR0|A0A0H3MIR0_MYCBP	MULTI-MSMS	160318_PknG2_F1_3ul	1	PknG2	609.78	2	609.783481	1217.55241	45113.92	0.44102	0.00026893	-0.56607	-0.00034518	-0.12506	-7.6257E-05	609.783244557739	39.45	1.6461	37.877	37.046	38.692	-1.5726					150	72	4	0	0	0	3.7967E-06	1	7190
AAEGEVDADSVR	12	Unmodified	_AAEGEVDADSVR_					0	0	0	0	tr|A0A0H3MIR0|A0A0H3MIR0_MYCBP	tr|A0A0H3MIR0|A0A0H3MIR0_MYCBP	tr|A0A0H3MIR0|A0A0H3MIR0_MYCBP	MULTI-MSMS	160318_PknG2_F2_4ul	2	PknG2	609.78	2	609.783481	1217.55241	43023.52	0.15343	9.3559E-05	-0.81754	-0.00049852	-0.66411	-0.00040496	609.783279627705	37.904	2.1905	36.807	36.299	38.49	-1.0966					288	117	4	0	0	0	7.5742E-14	3	5838
AAEGEVDADSVR	12	Unmodified	_AAEGEVDADSVR_					0	0	0	0	tr|A0A0H3MIR0|A0A0H3MIR0_MYCBP	tr|A0A0H3MIR0|A0A0H3MIR0_MYCBP	tr|A0A0H3MIR0|A0A0H3MIR0_MYCBP	MULTI-MSMS	160318_PknG2_F3_4ul	3	PknG2	609.78	2	609.783481	1217.55241	42754.89	-0.60223	-0.00036723	-0.99727	-0.00060812	-1.5995	-0.00097535	609.783660118204	37.603	1.8063	36.905	36.469	38.275	-0.69871					293	98	6	0	0	0	6.553E-10	4	5824
AAEGEVDADSVR	12	Unmodified	_AAEGEVDADSVR_					0	0	0	0	tr|A0A0H3MIR0|A0A0H3MIR0_MYCBP	tr|A0A0H3MIR0|A0A0H3MIR0_MYCBP	tr|A0A0H3MIR0|A0A0H3MIR0_MYCBP	MULTI-MSMS	160318_PknG4_F1_3ul	1	PknG4	609.78	2	609.783481	1217.55241	43574.01	-0.43887	-0.00026762	-0.82904	-0.00050554	-1.2679	-0.00077315	609.783348026449	37.271	1.7667	36.515	36.16	37.927	-0.75587					233	94	3	0	0	0	6.6278E-14	3	5528
AAEGEVDADSVR	12	Unmodified	_AAEGEVDADSVR_					0	0	0	0	tr|A0A0H3MIR0|A0A0H3MIR0_MYCBP	tr|A0A0H3MIR0|A0A0H3MIR0_MYCBP	tr|A0A0H3MIR0|A0A0H3MIR0_MYCBP	MULTI-MSMS	160318_PknG4_F2_4ul	2	PknG4	609.78	2	609.783481	1217.55241	43168.37	-0.094625	-5.7701E-05	-0.77829	-0.00047459	-0.87292	-0.00053229	609.783493633709	36.7	2.1781	36.808	36.363	38.541	0.10735					371	159	4	0	0	0	7.6168E-10	4	5174
AAEGEVDADSVR	12	Unmodified	_AAEGEVDADSVR_					0	0	0	0	tr|A0A0H3MIR0|A0A0H3MIR0_MYCBP	tr|A0A0H3MIR0|A0A0H3MIR0_MYCBP	tr|A0A0H3MIR0|A0A0H3MIR0_MYCBP	MULTI-MSMS	160318_PknG4_F3_4ul	3	PknG4	609.78	2	609.783481	1217.55241	41280.09	0.063045	3.8444E-05	-0.60989	-0.0003719	-0.54684	-0.00033346	609.783414792572	37.11	1.5497	36.766	36.369	37.919	-0.34471					351	158	4	0	0	0	0.00015035	2	4494
AAEGEVDADSVR	12	Unmodified	_AAEGEVDADSVR_					0	0	0	0	tr|A0A0H3MIR0|A0A0H3MIR0_MYCBP	tr|A0A0H3MIR0|A0A0H3MIR0_MYCBP	tr|A0A0H3MIR0|A0A0H3MIR0_MYCBP	MULTI-MATCH	160318_BCG_Wt4_F1_3ul	1	BCG_Wt4		2	609.783481	1217.55241	45644.46	-0.66098	-0.00040306	1.1644	0.00071001	0.50338	0.00030695	609.784068305958	38.117	1.3926	36.703	36.39	37.782	-1.4143	-0.064308	0.0020185	NaN	90.793	124	74	3	NaN	NaN	NaN	NaN	0
AAEGEVDADSVR	12	Unmodified	_AAEGEVDADSVR_					0	0	0	0	tr|A0A0H3MIR0|A0A0H3MIR0_MYCBP	tr|A0A0H3MIR0|A0A0H3MIR0_MYCBP	tr|A0A0H3MIR0|A0A0H3MIR0_MYCBP	MULTI-MATCH	160318_PknG2_F2_4ul	2	PknG2		2	609.783481	1217.55241	44968.02	0.18496	0.00011279	1.2348	0.00075294	1.4197	0.00086573	609.784282208603	39.845	0.09079	38.548	38.477	38.568	-1.2971	0.33574	0.0019695	NaN	70.089	6	4	2	NaN	NaN	NaN	NaN	0
AAEGYLEAATSR	12	Unmodified	_AAEGYLEAATSR_					0	0	0	0	sp|A1KFU9|HBHA_MYCBP	sp|A1KFU9|HBHA_MYCBP	sp|A1KFU9|HBHA_MYCBP	MULTI-MSMS	160318_BCG_Wt2_F1_3ul	1	BCG_Wt2	619.8	2	619.804217	1237.59388	42867.4	-1.7274	-0.0010706	0.29108	0.00018041	-1.4363	-0.00089023	619.804498079798	54.961	2.8369	54.961	54.51	57.346	-3.8147E-06					415	150	5	0	0	0	2.5639E-15	3	14010
AAEGYLEAATSR	12	Unmodified	_AAEGYLEAATSR_					0	0	0	0	sp|A1KFU9|HBHA_MYCBP	sp|A1KFU9|HBHA_MYCBP	sp|A1KFU9|HBHA_MYCBP	MULTI-MSMS	160318_BCG_Wt2_F2_4ul	2	BCG_Wt2	619.8	2	619.804217	1237.59388	44397.03	-0.34773	-0.00021552	0.15907	9.859E-05	-0.18866	-0.00011693	619.804352581207	56.727	3.1171	55.874	54.921	58.038	-0.85241					305	133	4	0	0	0	4.4337E-10	4	14795
AAEGYLEAATSR	12	Unmodified	_AAEGYLEAATSR_					0	0	0	0	sp|A1KFU9|HBHA_MYCBP	sp|A1KFU9|HBHA_MYCBP	sp|A1KFU9|HBHA_MYCBP	MULTI-MSMS	160318_BCG_Wt2_F2_4ul	2	BCG_Wt2	620.31	2	619.804217	1237.59388	44291.21	0.20117	0.00012468	1.0737	0.00066548	1.2749	0.00079016	620.306654172129	61.696	10.425	60.744	56.727	67.151	-0.95266					874	444	3	0	0	0	1.1667E-06	7	17304
AAEGYLEAATSR	12	Unmodified	_AAEGYLEAATSR_					0	0	0	0	sp|A1KFU9|HBHA_MYCBP	sp|A1KFU9|HBHA_MYCBP	sp|A1KFU9|HBHA_MYCBP	MULTI-MSMS	160318_BCG_Wt2_F4_4ul	3	BCG_Wt2	619.81	2	619.804217	1237.59388	44705.79	-0.45404	-0.00028142	0.47933	0.00029709	0.025286	1.5672E-05	619.80497882712	55.53	0.74062	54.722	54.423	55.163	-0.80817					82	33	3	0	0	0	3.5484E-05	1	13859
AAEGYLEAATSR	12	Unmodified	_AAEGYLEAATSR_					0	0	0	0	sp|A1KFU9|HBHA_MYCBP	sp|A1KFU9|HBHA_MYCBP	sp|A1KFU9|HBHA_MYCBP	MULTI-MSMS	160318_BCG_Wt3_F2_4ul	2	BCG_Wt3	619.81	2	619.804217	1237.59388	43681.42	0.13578	8.4156E-05	0.27883	0.00017282	0.41461	0.00025698	619.804394253746	54.071	2.3354	54.478	54.064	56.4	0.40744					249	98	5	0	0	0	4.5578E-15	3	13755
AAEGYLEAATSR	12	Unmodified	_AAEGYLEAATSR_					0	0	0	0	sp|A1KFU9|HBHA_MYCBP	sp|A1KFU9|HBHA_MYCBP	sp|A1KFU9|HBHA_MYCBP	MULTI-MSMS	160318_BCG_Wt3_F4_4ul	3	BCG_Wt3	619.8	2	619.804217	1237.59388	43350.24	-0.082173	-5.0931E-05	0.23177	0.00014365	0.1496	9.2721E-05	619.804315449861	54.473	1.5974	54.731	54.303	55.9	0.2578					212	84	4	0	0	0	1.9969E-07	2	12442
AAEGYLEAATSR	12	Unmodified	_AAEGYLEAATSR_					0	0	0	0	sp|A1KFU9|HBHA_MYCBP	sp|A1KFU9|HBHA_MYCBP	sp|A1KFU9|HBHA_MYCBP	MULTI-MSMS	160318_BCG_Wt4_F1_3ul	1	BCG_Wt4	619.8	2	619.804217	1237.59388	42763.46	-0.66547	-0.00041246	-0.54805	-0.00033968	-1.2135	-0.00075214	619.803886102394	54.356	3.5583	54.846	54.005	57.564	0.48974					460	169	5	0	0	0	4.8231E-15	3	14065
AAEGYLEAATSR	12	Unmodified	_AAEGYLEAATSR_					0	0	0	0	sp|A1KFU9|HBHA_MYCBP	sp|A1KFU9|HBHA_MYCBP	sp|A1KFU9|HBHA_MYCBP	MULTI-MSMS	160318_BCG_Wt4_F2_4ul	2	BCG_Wt4	619.81	2	619.804217	1237.59388	44425.84	0.080463	4.9871E-05	-0.72049	-0.00044656	-0.64003	-0.00039669	619.804064681981	52.74	0.54868	53.048	52.748	53.297	0.30734					74	40	3	0	0	0	0.065109	1	10718
AAEGYLEAATSR	12	Unmodified	_AAEGYLEAATSR_					0	0	0	0	sp|A1KFU9|HBHA_MYCBP	sp|A1KFU9|HBHA_MYCBP	sp|A1KFU9|HBHA_MYCBP	MULTI-MSMS	160318_BCG_Wt4_F2_4ul	2	BCG_Wt4	619.8	2	619.804217	1237.59388	44206.73	-0.079437	-4.9236E-05	0.026292	1.6296E-05	-0.053145	-3.294E-05	619.804202431517	54.306	1.3038	54.613	54.148	55.452	0.3073					294	99	4	0	0	0	4.5314E-06	3	11367
AAEGYLEAATSR	12	Unmodified	_AAEGYLEAATSR_					0	0	0	0	sp|A1KFU9|HBHA_MYCBP	sp|A1KFU9|HBHA_MYCBP	sp|A1KFU9|HBHA_MYCBP	MULTI-MSMS	160318_PknG1_F2_12uL	2	PknG1	619.8	2	619.804217	1237.59388	45006.61	-0.48067	-0.00029792	0.19648	0.00012178	-0.28418	-0.00017614	619.804339841892	54.115	2.2631	54.322	53.925	56.188	0.20703					254	109	4	0	0	0	6.63E-06	1	13437
AAEGYLEAATSR	12	Unmodified	_AAEGYLEAATSR_					0	0	0	0	sp|A1KFU9|HBHA_MYCBP	sp|A1KFU9|HBHA_MYCBP	sp|A1KFU9|HBHA_MYCBP	MULTI-MSMS	160318_PknG1_F3_8ul	3	PknG1	619.8	2	619.804217	1237.59388	44787.58	-0.047326	-2.9333E-05	-0.038142	-2.3641E-05	-0.085468	-5.2974E-05	619.8041980728	54.172	2.6936	54.329	53.902	56.596	0.1566					306	121	5	0	0	0	4.5351E-15	2	13613
AAEGYLEAATSR	12	Unmodified	_AAEGYLEAATSR_					0	0	0	0	sp|A1KFU9|HBHA_MYCBP	sp|A1KFU9|HBHA_MYCBP	sp|A1KFU9|HBHA_MYCBP	MULTI-MSMS	160318_PknG2_F3_4ul	3	PknG2	619.8	2	619.804217	1237.59388	44340.42	-1.6237	-0.0010064	1.189	0.00073698	-0.43468	-0.00026942	619.80494588642	55.474	1.4653	54.675	54.137	55.602	-0.79873					253	84	5	0	0	0	3.1373E-16	2	13636
AAEGYLEAATSR	12	Unmodified	_AAEGYLEAATSR_					0	0	0	0	sp|A1KFU9|HBHA_MYCBP	sp|A1KFU9|HBHA_MYCBP	sp|A1KFU9|HBHA_MYCBP	MULTI-MSMS	160318_PknG4_F1_3ul	1	PknG4	619.8	2	619.804217	1237.59388	43413.82	0.1536	9.5199E-05	-0.46014	-0.0002852	-0.30655	-0.00019	619.80431095957	53.971	3.4556	54.318	53.317	56.772	0.34646					390	148	6	0	0	0	1.7947E-16	2	13656
AAEGYLEAATSR	12	Unmodified	_AAEGYLEAATSR_					0	0	0	0	sp|A1KFU9|HBHA_MYCBP	sp|A1KFU9|HBHA_MYCBP	sp|A1KFU9|HBHA_MYCBP	MULTI-MSMS	160318_PknG4_F2_4ul	2	PknG4	619.8	2	619.804217	1237.59388	44077.91	-0.059036	-3.6591E-05	0.26994	0.00016731	0.21091	0.00013072	619.804351669349	54.346	2.3087	54.854	54.315	56.624	0.50824					380	147	4	0	0	0	7.1144E-10	3	12161
AAEGYLEAATSR	12	Unmodified	_AAEGYLEAATSR_					0	0	0	0	sp|A1KFU9|HBHA_MYCBP	sp|A1KFU9|HBHA_MYCBP	sp|A1KFU9|HBHA_MYCBP	MULTI-MSMS	160318_PknG4_F3_4ul	3	PknG4	619.8	2	619.804217	1237.59388	45301.83	-0.26334	-0.00016322	0.28148	0.00017446	0.018144	1.1246E-05	619.804314137518	55.408	1.1653	55.764	54.797	55.962	0.35682					255	129	3	0	0	0	0.02532	1	10276
AAEGYLEAATSR	12	Unmodified	_AAEGYLEAATSR_					0	0	0	0	sp|A1KFU9|HBHA_MYCBP	sp|A1KFU9|HBHA_MYCBP	sp|A1KFU9|HBHA_MYCBP	MULTI-MATCH	160318_BCG_Wt3_F1_3ul	1	BCG_Wt3		2	619.804217	1237.59388	43670.38	-0.33203	-0.0002058	-0.26079	-0.00016164	-0.59283	-0.00036744	619.804327111222	55.215	0.60979	55.164	54.942	55.552	-0.05106	-0.0080534	-0.00052203	NaN	130.44	60	27	3	NaN	NaN	NaN	NaN	0
AAEGYLEAATSR	12	Unmodified	_AAEGYLEAATSR_					0	0	0	0	sp|A1KFU9|HBHA_MYCBP	sp|A1KFU9|HBHA_MYCBP	sp|A1KFU9|HBHA_MYCBP	MULTI-MATCH	160318_PknG2_F1_3ul	1	PknG2		2	619.804217	1237.59388	43633.29	-1.9499	-0.0012086	-0.042284	-2.6208E-05	-1.9922	-0.0012348	619.804482191658	56.579	1.5355	55.677	55.244	56.78	-0.90208	0.50495	-0.00025117	NaN	130.44	140	66	3	NaN	NaN	NaN	NaN	0
AAEGYLEAATSR	12	Unmodified	_AAEGYLEAATSR_					0	0	0	0	sp|A1KFU9|HBHA_MYCBP	sp|A1KFU9|HBHA_MYCBP	sp|A1KFU9|HBHA_MYCBP	MULTI-MATCH	160318_PknG2_F2_4ul	2	PknG2		2	619.804217	1237.59388	49299.64	-0.93045	-0.0005767	-0.39728	-0.00024623	-1.3277	-0.00082293	619.803905882279	55.89	0.25652	55.215	55.051	55.307	-0.67464	0.043281	-0.00069122	NaN	130.44	17	12	2	NaN	NaN	NaN	NaN	0
AAEGYLEAATSR	12	Phospho (STY)	_AAEGYLEAAT(ph)SR_		AAEGYLEAAT(0.762)S(0.238)R		AAEGY(-46.5)LEAAT(5.06)S(-5.06)R	0	0	1	0	sp|A1KFU9|HBHA_MYCBP	sp|A1KFU9|HBHA_MYCBP	sp|A1KFU9|HBHA_MYCBP	MULTI-MSMS	160318_PknG1_F2_12uL	2	PknG1	659.79	2	659.787382	1317.56021	43582.87	0.00058671	3.871E-07	0.8591	0.00056682	0.85969	0.00056721	659.787747355344	51.052	0.7656	51.259	50.994	51.759	0.20705					82	37	3	0	0	0	0.00072089	1	12059
AAEGYLEAATSR	12	Phospho (STY)	_AAEGYLEAAT(ph)SR_		AAEGYLEAAT(0.754)S(0.246)R		AAEGY(-54.15)LEAAT(4.87)S(-4.87)R	0	0	1	0	sp|A1KFU9|HBHA_MYCBP	sp|A1KFU9|HBHA_MYCBP	sp|A1KFU9|HBHA_MYCBP	MULTI-MSMS	160318_PknG2_F1_3ul	1	PknG2	659.79	2	659.787382	1317.56021	43224.77	0.41294	0.00027245	1.8297	0.0012072	2.2427	0.0014797	659.789285469923	52.381	0.66432	51.078	50.751	51.415	-1.3029					69	28	3	0	0	0	2.8795E-05	1	13228
AAEGYLEAATSR	12	Phospho (STY)	_AAEGYLEAAT(ph)SR_					0	0	1	0	sp|A1KFU9|HBHA_MYCBP	sp|A1KFU9|HBHA_MYCBP	sp|A1KFU9|HBHA_MYCBP	MULTI-MATCH	160318_PknG2_F2_4ul	2	PknG2		2	659.787382	1317.56021	50119.12	-0.21446	-0.0001415	-0.74512	-0.00049162	-0.95958	-0.00063312	660.288795531548	51.911	0.37613	50.914	50.572	50.948	-0.99639	-0.21108	-0.0018232	NaN	55.097	28	20	2	NaN	NaN	NaN	NaN	0
AAEHDNVFVGEAAHDGEHGDR	21	Unmodified	_AAEHDNVFVGEAAHDGEHGDR_					0	0	0	0	tr|A0A0H3M8B0|A0A0H3M8B0_MYCBP	tr|A0A0H3M8B0|A0A0H3M8B0_MYCBP	tr|A0A0H3M8B0|A0A0H3M8B0_MYCBP	MULTI-MSMS	160318_BCG_Wt3_F1_3ul	1	BCG_Wt3	745.66	3	744.993288	2231.95804	41669.21	-0.28046	-0.00020894	-0.075721	-5.6412E-05	-0.35618	-0.00026536	744.992615066541	45.212	0.39147	44.359	44.304	44.696	-0.85281					19	16	2	0	0	0	0.031565	1	10127
AAEHDNVFVGEAAHDGEHGDR	21	Unmodified	_AAEHDNVFVGEAAHDGEHGDR_					0	0	0	0	tr|A0A0H3M8B0|A0A0H3M8B0_MYCBP	tr|A0A0H3M8B0|A0A0H3M8B0_MYCBP	tr|A0A0H3M8B0|A0A0H3M8B0_MYCBP	MULTI-SECPEP	160318_BCG_Wt3_F1_3ul	1	BCG_Wt3	559.64	4	558.996785	2231.95804	47115.54	0.49532	0.00027688	-0.34692	-0.00019393	0.14839	8.2952E-05	559.247305952533	45.347	1.6631	44.494	43.958	45.622	-0.85281					177	73	4	0	0	0	0.0055475	1	10119
AAEHDNVFVGEAAHDGEHGDR	21	Unmodified	_AAEHDNVFVGEAAHDGEHGDR_					0	0	0	0	tr|A0A0H3M8B0|A0A0H3M8B0_MYCBP	tr|A0A0H3M8B0|A0A0H3M8B0_MYCBP	tr|A0A0H3M8B0|A0A0H3M8B0_MYCBP	MULTI-MSMS	160318_PknG4_F1_3ul	1	PknG4	559	4	558.996785	2231.95804	48435.39	-1.0314	-0.00057655	0.58978	0.00032968	-0.44162	-0.00024687	558.996938136633	42.897	1.3347	42.542	42.163	43.498	-0.35503					211	68	5	0	0	0	0.00017608	1	8158
AAEHDNVFVGEAAHDGEHGDR	21	Unmodified	_AAEHDNVFVGEAAHDGEHGDR_					0	0	0	0	tr|A0A0H3M8B0|A0A0H3M8B0_MYCBP	tr|A0A0H3M8B0|A0A0H3M8B0_MYCBP	tr|A0A0H3M8B0|A0A0H3M8B0_MYCBP	MULTI-SECPEP	160318_PknG4_F1_3ul	1	PknG4	448.24	5	447.398884	2231.95804	52763.38	-0.77672	-0.0003475	0.38079	0.00017037	-0.39592	-0.00017714	447.599611263219	42.959	1.1637	42.604	42.215	43.378	-0.35503					165	57	4	0	0	0	0.048474	1	8163
AAEHDNVFVGEAAHDGEHGDR	21	Unmodified	_AAEHDNVFVGEAAHDGEHGDR_					0	0	0	0	tr|A0A0H3M8B0|A0A0H3M8B0_MYCBP	tr|A0A0H3M8B0|A0A0H3M8B0_MYCBP	tr|A0A0H3M8B0|A0A0H3M8B0_MYCBP	MULTI-MATCH	160318_PknG4_F1_3ul	1	PknG4		4	558.996785	2231.95804	41499.86	-0.10654	-5.9555E-05	0.37458	0.00020939	0.26804	0.00014983	559.247700887536	44.218	0.089249	43.863	43.811	43.9	-0.35503	-0.31565	0.0015154	NaN	25.924	6	4	2	NaN	NaN	NaN	NaN	0
AAEIAELNDELIDASGVQPTGDR	23	Unmodified	_AAEIAELNDELIDASGVQPTGDR_					0	0	0	0	tr|A0A0H3M524|A0A0H3M524_MYCBP	tr|A0A0H3M524|A0A0H3M524_MYCBP	tr|A0A0H3M524|A0A0H3M524_MYCBP	MULTI-MSMS	160318_BCG_Wt2_F4_4ul	3	BCG_Wt2	1193.08	2	1192.58243	2383.15031	31302.31	-0.89196	-0.0010637	0.50779	0.00060558	-0.38417	-0.00045816	1193.08477119743	78.096	0.31137	77.789	77.532	77.843	-0.30695					34	12	3	0	0	0	7.1574E-21	1	24043
AAEIAELNDELIDASGVQPTGDR	23	Unmodified	_AAEIAELNDELIDASGVQPTGDR_					0	0	0	0	tr|A0A0H3M524|A0A0H3M524_MYCBP	tr|A0A0H3M524|A0A0H3M524_MYCBP	tr|A0A0H3M524|A0A0H3M524_MYCBP	MULTI-MSMS	160318_BCG_Wt2_F4_4ul	3	BCG_Wt2	1193.08	2	1192.58243	2383.15031	31609.05	-0.92248	-0.0011001	0.31821	0.00037949	-0.60427	-0.00072064	1193.08422529633	78.664	0.71892	78.357	77.674	78.393	-0.30694					93	29	4	0	0	0	4.1825E-72	1	24283
AAEIAELNDELIDASGVQPTGDR	23	Unmodified	_AAEIAELNDELIDASGVQPTGDR_					0	0	0	0	tr|A0A0H3M524|A0A0H3M524_MYCBP	tr|A0A0H3M524|A0A0H3M524_MYCBP	tr|A0A0H3M524|A0A0H3M524_MYCBP	MULTI-MSMS	160318_BCG_Wt2_F4_4ul	3	BCG_Wt2	1192.58	2	1192.58243	2383.15031	31609.09	-0.81555	-0.00097261	1.5291	0.0018235	0.71352	0.00085093	1193.08539814012	78.882	0.47565	78.575	78.393	78.869	-0.30693					46	19	4	0	0	0	1.0138E-10	1	24533
AAEIAELNDELIDASGVQPTGDR	23	Unmodified	_AAEIAELNDELIDASGVQPTGDR_					0	0	0	0	tr|A0A0H3M524|A0A0H3M524_MYCBP	tr|A0A0H3M524|A0A0H3M524_MYCBP	tr|A0A0H3M524|A0A0H3M524_MYCBP	MULTI-MSMS	160318_BCG_Wt3_F1_3ul	1	BCG_Wt3	1193.59	2	1192.58243	2383.15031	32075.8	-0.5465	-0.00065174	0.22742	0.00027122	-0.31907	-0.00038052	1193.08473253066	76.161	0.64423	76.411	76.099	76.743	0.24959					72	26	4	0	0	0	2.2296E-21	2	24571
AAEIAELNDELIDASGVQPTGDR	23	Unmodified	_AAEIAELNDELIDASGVQPTGDR_					0	0	0	0	tr|A0A0H3M524|A0A0H3M524_MYCBP	tr|A0A0H3M524|A0A0H3M524_MYCBP	tr|A0A0H3M524|A0A0H3M524_MYCBP	MULTI-MSMS	160318_BCG_Wt3_F1_3ul	1	BCG_Wt3	795.73	3	795.390714	2383.15031	37101.82	-0.16689	-0.00013275	3.9284	0.0031246	3.7615	0.0029919	795.729229779303	76.188	0.644	76.438	76.075	76.719	0.24959					58	26	4	0	0	0	2.346E-05	1	24508
AAEIAELNDELIDASGVQPTGDR	23	Unmodified	_AAEIAELNDELIDASGVQPTGDR_					0	0	0	0	tr|A0A0H3M524|A0A0H3M524_MYCBP	tr|A0A0H3M524|A0A0H3M524_MYCBP	tr|A0A0H3M524|A0A0H3M524_MYCBP	MULTI-MSMS	160318_BCG_Wt3_F2_4ul	2	BCG_Wt3	1193.09	2	1192.58243	2383.15031	31987.56	-0.39819	-0.00047487	0.71622	0.00085415	0.31803	0.00037928	1193.08496859941	76.066	0.73528	76.374	76.061	76.796	0.30824					119	30	5	0	0	0	1.9895E-28	2	24057
AAEIAELNDELIDASGVQPTGDR	23	Unmodified	_AAEIAELNDELIDASGVQPTGDR_					0	0	0	0	tr|A0A0H3M524|A0A0H3M524_MYCBP	tr|A0A0H3M524|A0A0H3M524_MYCBP	tr|A0A0H3M524|A0A0H3M524_MYCBP	MULTI-MSMS	160318_BCG_Wt4_F1_3ul	1	BCG_Wt4	1193.09	2	1192.58243	2383.15031	31814.37	-0.87206	-0.00104	1.4474	0.0017262	0.57537	0.00068618	1193.08498633114	76.098	0.47709	76.487	76.232	76.709	0.38963					33	19	2	0	0	0	8.5357E-21	1	24201
AAEIAELNDELIDASGVQPTGDR	23	Unmodified	_AAEIAELNDELIDASGVQPTGDR_					0	0	0	0	tr|A0A0H3M524|A0A0H3M524_MYCBP	tr|A0A0H3M524|A0A0H3M524_MYCBP	tr|A0A0H3M524|A0A0H3M524_MYCBP	MULTI-MSMS	160318_BCG_Wt4_F4_4ul	3	BCG_Wt4	1193.09	2	1192.58243	2383.15031	33058.61	-0.71005	-0.00084679	0.80329	0.00095798	0.093238	0.00011119	1193.08437134504	76.613	0.5634	76.772	76.6	77.163	0.1593					42	23	3	0	0	0	8.4125E-06	1	23787
AAEIAELNDELIDASGVQPTGDR	23	Unmodified	_AAEIAELNDELIDASGVQPTGDR_					0	0	0	0	tr|A0A0H3M524|A0A0H3M524_MYCBP	tr|A0A0H3M524|A0A0H3M524_MYCBP	tr|A0A0H3M524|A0A0H3M524_MYCBP	MULTI-MSMS	160318_PknG1_F1_8ul	1	PknG1	795.39	3	795.390714	2383.15031	38614.23	-0.20512	-0.00016315	1.2439	0.00098937	1.0388	0.00082622	795.390852970011	77.07	0.3654	76.62	76.458	76.823	-0.45059					37	27	2	0	0	0	0.062342	1	18254
AAEIAELNDELIDASGVQPTGDR	23	Unmodified	_AAEIAELNDELIDASGVQPTGDR_					0	0	0	0	tr|A0A0H3M524|A0A0H3M524_MYCBP	tr|A0A0H3M524|A0A0H3M524_MYCBP	tr|A0A0H3M524|A0A0H3M524_MYCBP	MULTI-MSMS	160318_PknG1_F1_8ul	1	PknG1	795.47	3	795.390714	2383.15031	43701.79	-0.26316	-0.00020931	3.5675	0.0028376	3.3044	0.0026283	795.727976218126	88.563	0.34872	88.213	87.981	88.329	-0.35036					27	24	2	0	0	0	0.065973	1	23136
AAEIAELNDELIDASGVQPTGDR	23	Unmodified	_AAEIAELNDELIDASGVQPTGDR_					0	0	0	0	tr|A0A0H3M524|A0A0H3M524_MYCBP	tr|A0A0H3M524|A0A0H3M524_MYCBP	tr|A0A0H3M524|A0A0H3M524_MYCBP	MULTI-MSMS	160318_PknG1_F2_12uL	2	PknG1	1193.08	2	1192.58243	2383.15031	31234.53	-1.8376	-0.0021914	1.4773	0.0017618	-0.3603	-0.00042969	1193.08563096234	77.618	1.123	77.324	76.706	77.829	-0.29382					161	46	4	0	0	0	1.2554E-61	2	24093
AAEIAELNDELIDASGVQPTGDR	23	Unmodified	_AAEIAELNDELIDASGVQPTGDR_					0	0	0	0	tr|A0A0H3M524|A0A0H3M524_MYCBP	tr|A0A0H3M524|A0A0H3M524_MYCBP	tr|A0A0H3M524|A0A0H3M524_MYCBP	MULTI-MSMS	160318_PknG1_F3_8ul	3	PknG1	1193.08	2	1192.58243	2383.15031	31251.36	-1.3091	-0.0015612	1.8835	0.0022463	0.57445	0.00068508	1193.08561954738	77.562	1.5711	77.118	76.546	78.117	-0.44444					181	65	4	0	0	0	1.5729E-84	3	24221
AAEIAELNDELIDASGVQPTGDR	23	Unmodified	_AAEIAELNDELIDASGVQPTGDR_					0	0	0	0	tr|A0A0H3M524|A0A0H3M524_MYCBP	tr|A0A0H3M524|A0A0H3M524_MYCBP	tr|A0A0H3M524|A0A0H3M524_MYCBP	MULTI-MSMS	160318_PknG2_F1_3ul	1	PknG2	1193.08	2	1192.58243	2383.15031	30212.73	-0.53026	-0.00063238	-0.85651	-0.0010215	-1.3868	-0.0016538	1193.08314770266	78.487	0.95302	78.487	77.916	78.869	-6.1035E-05					85	39	3	0	0	0	6.3111E-15	1	25278
AAEIAELNDELIDASGVQPTGDR	23	Unmodified	_AAEIAELNDELIDASGVQPTGDR_					0	0	0	0	tr|A0A0H3M524|A0A0H3M524_MYCBP	tr|A0A0H3M524|A0A0H3M524_MYCBP	tr|A0A0H3M524|A0A0H3M524_MYCBP	MULTI-MSMS	160318_PknG2_F2_4ul	2	PknG2	795.39	3	795.390714	2383.15031	37251.61	-0.95797	-0.00076196	0.10626	8.452E-05	-0.85171	-0.00067744	795.390837575799	78.345	0.91895	78.05	77.498	78.416	-0.2944					77	37	3	0	0	0	0.056014	1	23057
AAEIAELNDELIDASGVQPTGDR	23	Unmodified	_AAEIAELNDELIDASGVQPTGDR_					0	0	0	0	tr|A0A0H3M524|A0A0H3M524_MYCBP	tr|A0A0H3M524|A0A0H3M524_MYCBP	tr|A0A0H3M524|A0A0H3M524_MYCBP	MULTI-MSMS	160318_PknG2_F2_4ul	2	PknG2	1193.08	2	1192.58243	2383.15031	31993.35	-1.5353	-0.0018309	0.20309	0.0002422	-1.3322	-0.0015888	1193.08441113041	78.28	0.76328	77.985	77.689	78.453	-0.2944					75	31	3	0	0	0	0.00036308	3	23326
AAEIAELNDELIDASGVQPTGDR	23	Unmodified	_AAEIAELNDELIDASGVQPTGDR_					0	0	0	0	tr|A0A0H3M524|A0A0H3M524_MYCBP	tr|A0A0H3M524|A0A0H3M524_MYCBP	tr|A0A0H3M524|A0A0H3M524_MYCBP	MULTI-MSMS	160318_PknG2_F3_4ul	3	PknG2	795.39	3	795.390714	2383.15031	37293.73	-0.48072	-0.00038236	0.72678	0.00057807	0.24606	0.00019571	795.725532074847	77.981	1.3248	77.584	76.965	78.289	-0.39752					184	56	4	0	0	0	3.2698E-15	2	23829
AAEIAELNDELIDASGVQPTGDR	23	Unmodified	_AAEIAELNDELIDASGVQPTGDR_					0	0	0	0	tr|A0A0H3M524|A0A0H3M524_MYCBP	tr|A0A0H3M524|A0A0H3M524_MYCBP	tr|A0A0H3M524|A0A0H3M524_MYCBP	MULTI-MSMS	160318_PknG2_F3_4ul	3	PknG2	1193.08	2	1192.58243	2383.15031	31096.84	-1.701	-0.0020286	1.7749	0.0021167	0.073841	8.8062E-05	1193.0853719581	77.997	1.847	77.599	76.895	78.742	-0.39752					242	78	5	0	0	0	4.8754E-93	3	23825
AAEIAELNDELIDASGVQPTGDR	23	Unmodified	_AAEIAELNDELIDASGVQPTGDR_					0	0	0	0	tr|A0A0H3M524|A0A0H3M524_MYCBP	tr|A0A0H3M524|A0A0H3M524_MYCBP	tr|A0A0H3M524|A0A0H3M524_MYCBP	MULTI-MSMS	160318_PknG4_F1_3ul	1	PknG4	1193.09	2	1192.58243	2383.15031	30535.12	-0.0020591	-2.4557E-06	0.75795	0.00090391	0.75589	0.00090146	1193.08476448745	76.019	0.8437	76.365	76.026	76.87	0.34646					146	35	5	0	0	0	4.2196E-72	2	23954
AAEIAELNDELIDASGVQPTGDR	23	Unmodified	_AAEIAELNDELIDASGVQPTGDR_					0	0	0	0	tr|A0A0H3M524|A0A0H3M524_MYCBP	tr|A0A0H3M524|A0A0H3M524_MYCBP	tr|A0A0H3M524|A0A0H3M524_MYCBP	MULTI-MSMS	160318_PknG4_F1_3ul	1	PknG4	795.73	3	795.390714	2383.15031	38276.02	0.64362	0.00051193	3.6557	0.0029077	4.2993	0.0034196	795.727634030577	75.912	0.96066	76.259	76.026	76.986	0.34646					133	40	5	0	0	0	1.349E-21	1	23790
AAEIAELNDELIDASGVQPTGDR	23	Unmodified	_AAEIAELNDELIDASGVQPTGDR_					0	0	0	0	tr|A0A0H3M524|A0A0H3M524_MYCBP	tr|A0A0H3M524|A0A0H3M524_MYCBP	tr|A0A0H3M524|A0A0H3M524_MYCBP	MULTI-MSMS	160318_PknG4_F2_4ul	2	PknG4	1193.08	2	1192.58243	2383.15031	30896.83	-0.72456	-0.0008641	0.73898	0.0008813	0.014426	1.7204E-05	1193.08472009591	76.398	0.67852	76.606	76.346	77.024	0.20784					99	29	4	0	0	0	0.02143	2	21746
AAEIAELNDELIDASGVQPTGDR	23	Unmodified	_AAEIAELNDELIDASGVQPTGDR_					0	0	0	0	tr|A0A0H3M524|A0A0H3M524_MYCBP	tr|A0A0H3M524|A0A0H3M524_MYCBP	tr|A0A0H3M524|A0A0H3M524_MYCBP	MULTI-MSMS	160318_PknG4_F2_4ul	2	PknG4	795.39	3	795.390714	2383.15031	35677.91	-0.040385	-3.2122E-05	2.8912	0.0022996	2.8508	0.0022675	795.392507634182	76.398	0.60989	76.606	76.365	76.975	0.20784					66	26	3	0	0	0	0.0002892	1	21566
AAEIAELNDELIDASGVQPTGDR	23	Unmodified	_AAEIAELNDELIDASGVQPTGDR_					0	0	0	0	tr|A0A0H3M524|A0A0H3M524_MYCBP	tr|A0A0H3M524|A0A0H3M524_MYCBP	tr|A0A0H3M524|A0A0H3M524_MYCBP	MULTI-MATCH	160318_BCG_Wt2_F1_3ul	1	BCG_Wt2		3	795.390714	2383.15031	39595.95	1.0063	0.0008004	-3.8081	-0.003029	-2.8018	-0.0022286	795.721541631504	77.988	0.36964	77.988	77.843	78.212	0	-0.33471	-0.0077428	NaN	3.6549	27	15	2	NaN	NaN	NaN	NaN	0
AAEIAELNDELIDASGVQPTGDR	23	Unmodified	_AAEIAELNDELIDASGVQPTGDR_					0	0	0	0	tr|A0A0H3M524|A0A0H3M524_MYCBP	tr|A0A0H3M524|A0A0H3M524_MYCBP	tr|A0A0H3M524|A0A0H3M524_MYCBP	MULTI-MATCH	160318_BCG_Wt2_F2_4ul	2	BCG_Wt2		2	1192.58243	2383.15031	31308.02	-0.90443	-0.0010786	0.7347	0.00087618	-0.16974	-0.00020242	1193.08551309019	79.196	0.073586	78.845	78.784	78.857	-0.35117	0.42656	0.0019747	NaN	27.203	6	2	3	NaN	NaN	NaN	NaN	0
AAEIAELNDELIDASGVQPTGDR	23	Unmodified	_AAEIAELNDELIDASGVQPTGDR_					0	0	0	0	tr|A0A0H3M524|A0A0H3M524_MYCBP	tr|A0A0H3M524|A0A0H3M524_MYCBP	tr|A0A0H3M524|A0A0H3M524_MYCBP	MULTI-MATCH	160318_PknG1_F1_8ul	1	PknG1		2	1192.58243	2383.15031	32613.27	-0.99059	-0.0011814	1.3974	0.0016665	0.40677	0.00048511	1193.08585870098	77.092	0.48946	76.641	76.357	76.847	-0.45059	0.11759	0.0015081	NaN	155.11	89	35	3	NaN	NaN	NaN	NaN	0
AAEIAELNDELIDASGVQPTGDR	23	Unmodified	_AAEIAELNDELIDASGVQPTGDR_					0	0	0	0	tr|A0A0H3M524|A0A0H3M524_MYCBP	tr|A0A0H3M524|A0A0H3M524_MYCBP	tr|A0A0H3M524|A0A0H3M524_MYCBP	MULTI-MATCH	160318_PknG1_F2_12uL	2	PknG1		3	795.390714	2383.15031	37270.21	-1.1486	-0.00091361	2.9295	0.0023301	1.7809	0.0014165	795.392612779246	77.646	1.0036	77.352	76.778	77.781	-0.29382	-0.0097961	0.0030429	NaN	81.48	98	41	4	NaN	NaN	NaN	NaN	0
AAEIAELNDELIDASGVQPTGDR	23	Unmodified	_AAEIAELNDELIDASGVQPTGDR_					0	0	0	0	tr|A0A0H3M524|A0A0H3M524_MYCBP	tr|A0A0H3M524|A0A0H3M524_MYCBP	tr|A0A0H3M524|A0A0H3M524_MYCBP	MULTI-MATCH	160318_PknG1_F3_8ul	3	PknG1		3	795.390714	2383.15031	37010.38	-0.024366	-1.938E-05	1.612	0.0012821	1.5876	0.0012628	795.726264862652	77.593	1.1433	77.149	76.642	77.785	-0.44444	-0.21262	-0.00010103	NaN	81.48	150	47	4	NaN	NaN	NaN	NaN	0
AAEIAELNDELIDASGVQPTGDR	23	Unmodified	_AAEIAELNDELIDASGVQPTGDR_					0	0	0	0	tr|A0A0H3M524|A0A0H3M524_MYCBP	tr|A0A0H3M524|A0A0H3M524_MYCBP	tr|A0A0H3M524|A0A0H3M524_MYCBP	MULTI-MATCH	160318_PknG2_F1_3ul	1	PknG2		3	795.390714	2383.15031	37886.39	0.084361	6.71E-05	-0.3975	-0.00031617	-0.31314	-0.00024907	795.388808508079	78.415	0.92941	78.415	77.939	78.869	-6.8665E-05	0.092781	0.00039558	NaN	3.6549	60	38	2	NaN	NaN	NaN	NaN	0
AAEIVAGPPR	10	Unmodified	_AAEIVAGPPR_					0	0	0	0	tr|A0A0H3MBK3|A0A0H3MBK3_MYCBP	tr|A0A0H3MBK3|A0A0H3MBK3_MYCBP	tr|A0A0H3MBK3|A0A0H3MBK3_MYCBP	MULTI-MSMS	160318_BCG_Wt2_F1_3ul	1	BCG_Wt2	490.78	2	490.779816	979.545079	48742.3	-0.82724	-0.00040599	0.11961	5.8702E-05	-0.70763	-0.00034729	490.779843736868	41.245	1.8215	41.245	40.527	42.348	0					385	148	3	0	0	0	1.8588E-09	2	7763
AAEIVAGPPR	10	Unmodified	_AAEIVAGPPR_					0	0	0	0	tr|A0A0H3MBK3|A0A0H3MBK3_MYCBP	tr|A0A0H3MBK3|A0A0H3MBK3_MYCBP	tr|A0A0H3MBK3|A0A0H3MBK3_MYCBP	MULTI-MSMS	160318_BCG_Wt2_F2_4ul	2	BCG_Wt2	490.78	2	490.779816	979.545079	51735.46	-0.55223	-0.00027102	-0.18959	-9.3048E-05	-0.74182	-0.00036407	490.779629013159	42.795	1.8772	41.742	40.98	42.857	-1.0529					244	106	3	0	0	0	2.0963E-07	2	8617
AAEIVAGPPR	10	Unmodified	_AAEIVAGPPR_					0	0	0	0	tr|A0A0H3MBK3|A0A0H3MBK3_MYCBP	tr|A0A0H3MBK3|A0A0H3MBK3_MYCBP	tr|A0A0H3MBK3|A0A0H3MBK3_MYCBP	MULTI-MSMS	160318_BCG_Wt2_F4_4ul	3	BCG_Wt2	490.78	2	490.779816	979.545079	51826.49	-0.85486	-0.00041955	0.83299	0.00040881	-0.02187	-1.0733E-05	490.779976066801	42.691	0.81852	41.482	41.021	41.84	-1.2091					92	42	3	0	0	0	0.00018693	1	7999
AAEIVAGPPR	10	Unmodified	_AAEIVAGPPR_					0	0	0	0	tr|A0A0H3MBK3|A0A0H3MBK3_MYCBP	tr|A0A0H3MBK3|A0A0H3MBK3_MYCBP	tr|A0A0H3MBK3|A0A0H3MBK3_MYCBP	MULTI-MSMS	160318_BCG_Wt3_F4_4ul	3	BCG_Wt3	490.78	2	490.779816	979.545079	50362.51	-0.9129	-0.00044803	1.0148	0.00049805	0.10192	5.0018E-05	490.780317096331	41.472	0.98756	40.928	40.472	41.459	-0.54407					150	65	3	0	0	0	0.00096597	2	6862
AAEIVAGPPR	10	Unmodified	_AAEIVAGPPR_					0	0	0	0	tr|A0A0H3MBK3|A0A0H3MBK3_MYCBP	tr|A0A0H3MBK3|A0A0H3MBK3_MYCBP	tr|A0A0H3MBK3|A0A0H3MBK3_MYCBP	MULTI-SECPEP	160318_BCG_Wt4_F1_3ul	1	BCG_Wt4	491.54	2	490.779816	979.545079	51189.96	-0.57855	-0.00028394	-0.089675	-4.4011E-05	-0.66823	-0.00032795	490.779789177189	42.156	0.93581	41.143	40.787	41.723	-1.0135					97	54	2	0	0	0	0.0084159	1	8580
AAEIVAGPPR	10	Unmodified	_AAEIVAGPPR_					0	0	0	0	tr|A0A0H3MBK3|A0A0H3MBK3_MYCBP	tr|A0A0H3MBK3|A0A0H3MBK3_MYCBP	tr|A0A0H3MBK3|A0A0H3MBK3_MYCBP	MULTI-MSMS	160318_BCG_Wt4_F4_4ul	3	BCG_Wt4	490.78	2	490.779816	979.545079	50634.95	-0.30819	-0.00015125	0.30875	0.00015153	0.00056331	2.7646E-07	490.779820840505	43.108	1.1191	41.563	40.904	42.023	-1.545					97	67	2	0	0	0	0.0011381	1	8688
AAEIVAGPPR	10	Unmodified	_AAEIVAGPPR_					0	0	0	0	tr|A0A0H3MBK3|A0A0H3MBK3_MYCBP	tr|A0A0H3MBK3|A0A0H3MBK3_MYCBP	tr|A0A0H3MBK3|A0A0H3MBK3_MYCBP	MULTI-SECPEP	160318_PknG1_F2_12uL	2	PknG1	491.72	2	490.779816	979.545079	50587.42	-0.70367	-0.00034535	0.24056	0.00011806	-0.46311	-0.00022729	490.779874122344	41.074	0.98476	41.08	40.688	41.673	0.0065651					138	57	3	0	0	0	0.013887	1	7886
AAEIVAGPPR	10	Unmodified	_AAEIVAGPPR_					0	0	0	0	tr|A0A0H3MBK3|A0A0H3MBK3_MYCBP	tr|A0A0H3MBK3|A0A0H3MBK3_MYCBP	tr|A0A0H3MBK3|A0A0H3MBK3_MYCBP	MULTI-MSMS	160318_PknG1_F3_8ul	3	PknG1	490.78	2	490.779816	979.545079	50277.32	-0.69866	-0.00034289	0.12661	6.2138E-05	-0.57205	-0.00028075	490.779761681146	41.04	1.024	41.096	40.71	41.734	0.056278					165	64	3	0	0	0	1.8861E-07	1	7694
AAEIVAGPPR	10	Unmodified	_AAEIVAGPPR_					0	0	0	0	tr|A0A0H3MBK3|A0A0H3MBK3_MYCBP	tr|A0A0H3MBK3|A0A0H3MBK3_MYCBP	tr|A0A0H3MBK3|A0A0H3MBK3_MYCBP	MULTI-MSMS	160318_PknG2_F1_3ul	1	PknG2	490.78	2	490.779816	979.545079	51900.77	-0.46618	-0.00022879	0.36241	0.00017786	-0.10377	-5.0927E-05	490.779720115731	43.569	1.3244	41.865	41.36	42.684	-1.7038					135	68	3	0	0	0	7.3183E-05	1	9245
AAEIVAGPPR	10	Unmodified	_AAEIVAGPPR_					0	0	0	0	tr|A0A0H3MBK3|A0A0H3MBK3_MYCBP	tr|A0A0H3MBK3|A0A0H3MBK3_MYCBP	tr|A0A0H3MBK3|A0A0H3MBK3_MYCBP	MSMS	160318_PknG2_F2_4ul	2	PknG2	490.78	2	490.779816	979.545079	NaN	NaN	NaN	NaN	NaN	NaN	NaN	NaN	43.084	1	41.888	41.388	42.388	-1.1968								0	0	0	0.00075779	1	7954
AAEIVAGPPR	10	Unmodified	_AAEIVAGPPR_					0	0	0	0	tr|A0A0H3MBK3|A0A0H3MBK3_MYCBP	tr|A0A0H3MBK3|A0A0H3MBK3_MYCBP	tr|A0A0H3MBK3|A0A0H3MBK3_MYCBP	MULTI-MATCH	160318_BCG_Wt4_F2_4ul	2	BCG_Wt4		2	490.779816	979.545079	51578.18	-0.26116	-0.00012817	0.31965	0.00015688	0.058494	2.8708E-05	490.779861728363	41.462	0.76567	41.068	40.791	41.557	-0.39434	-0.2141	3.3122E-05	NaN	116.52	99	60	2	NaN	NaN	NaN	NaN	0
AAEIVAGPPR	10	Unmodified	_AAEIVAGPPR_					0	0	0	0	tr|A0A0H3MBK3|A0A0H3MBK3_MYCBP	tr|A0A0H3MBK3|A0A0H3MBK3_MYCBP	tr|A0A0H3MBK3|A0A0H3MBK3_MYCBP	MULTI-MATCH	160318_PknG2_F3_4ul	3	PknG2		2	490.779816	979.545079	52419.59	-0.6312	-0.00030978	0.52565	0.00025798	-0.10554	-5.1799E-05	490.779847086376	42.188	0.67152	41.289	40.836	41.508	-0.89908	0.0065419	0.00023533	NaN	116.52	71	40	2	NaN	NaN	NaN	NaN	0
AAEKPAPSDR	10	Unmodified	_AAEKPAPSDR_					0	0	0	1	sp|A1KJP9|MASZ_MYCBP	sp|A1KJP9|MASZ_MYCBP	sp|A1KJP9|MASZ_MYCBP	MULTI-MSMS	160318_BCG_Wt4_F4_4ul	3	BCG_Wt4	347.85	3	347.848967	1040.52507	56004.67	-0.61586	-0.00021422	1.6679	0.00058017	1.052	0.00036595	347.849599606682	24.601	0.99052	22.855	22.531	23.521	-1.7456					253	126	3	0	0	0	0.032863	1	1126
AAEKPAPSDRAGDDAAR	17	Unmodified	_AAEKPAPSDRAGDDAAR_					0	0	0	2	sp|A1KJP9|MASZ_MYCBP	sp|A1KJP9|MASZ_MYCBP	sp|A1KJP9|MASZ_MYCBP	MULTI-SECPEP	160318_BCG_Wt2_F1_3ul	1	BCG_Wt2	424.57	4	425.210495	1696.81287	53465.3	-0.34829	-0.0001481	0.3379	0.00014368	-0.010389	-4.4174E-06	425.210739857236	25.499	1.0279	25.499	25.067	26.095	1.9073E-06					406	133	4	0	0	0	0.032743	1	1300
AAELGITAINIPEDFDGIAEHR	22	Unmodified	_AAELGITAINIPEDFDGIAEHR_					0	0	0	0	tr|A0A0H3MH77|A0A0H3MH77_MYCBP	tr|A0A0H3MH77|A0A0H3MH77_MYCBP	tr|A0A0H3MH77|A0A0H3MH77_MYCBP	MULTI-MSMS	160318_BCG_Wt3_F1_3ul	1	BCG_Wt3	785.07	3	784.732523	2351.17574	39725.42	-0.18277	-0.00014343	0.8336	0.00065415	0.65082	0.00051072	785.067624325114	79.435	0.81143	79.685	79.312	80.124	0.24959					84	33	4	0	0	0	0.0003384	1	25979
AAELGITAINIPEDFDGIAEHR	22	Unmodified	_AAELGITAINIPEDFDGIAEHR_					0	0	0	0	tr|A0A0H3MH77|A0A0H3MH77_MYCBP	tr|A0A0H3MH77|A0A0H3MH77_MYCBP	tr|A0A0H3MH77|A0A0H3MH77_MYCBP	MULTI-MSMS	160318_BCG_Wt4_F1_3ul	1	BCG_Wt4	785.07	3	784.732523	2351.17574	38901.66	0.50429	0.00039573	-1.0996	-0.00086286	-0.59527	-0.00046713	785.066372736932	79.941	1.2639	80.23	79.493	80.757	0.28944					104	52	4	0	0	0	0.039641	1	25847
AAELGITAINIPEDFDGIAEHR	22	Unmodified	_AAELGITAINIPEDFDGIAEHR_					0	0	0	0	tr|A0A0H3MH77|A0A0H3MH77_MYCBP	tr|A0A0H3MH77|A0A0H3MH77_MYCBP	tr|A0A0H3MH77|A0A0H3MH77_MYCBP	MULTI-MSMS	160318_PknG1_F1_8ul	1	PknG1	784.4	3	784.732523	2351.17574	39871.39	-0.23429	-0.00018386	0.52681	0.0004134	0.29252	0.00022955	784.732507042215	80.343	0.74793	79.893	79.538	80.286	-0.45059					88	37	3	0	0	0	0.066775	2	19602
AAELGITAINIPEDFDGIAEHR	22	Unmodified	_AAELGITAINIPEDFDGIAEHR_					0	0	0	0	tr|A0A0H3MH77|A0A0H3MH77_MYCBP	tr|A0A0H3MH77|A0A0H3MH77_MYCBP	tr|A0A0H3MH77|A0A0H3MH77_MYCBP	MULTI-MSMS	160318_PknG1_F2_12uL	2	PknG1	784.73	3	784.732523	2351.17574	39491.43	-0.60703	-0.00047635	-0.79433	-0.00062334	-1.4014	-0.0010997	785.066174016833	81.435	1.0543	81.141	80.678	81.732	-0.29378					119	43	4	0	0	0	0.00027739	1	25801
AAELGITAINIPEDFDGIAEHR	22	Unmodified	_AAELGITAINIPEDFDGIAEHR_					0	0	0	0	tr|A0A0H3MH77|A0A0H3MH77_MYCBP	tr|A0A0H3MH77|A0A0H3MH77_MYCBP	tr|A0A0H3MH77|A0A0H3MH77_MYCBP	MULTI-MSMS	160318_PknG1_F3_8ul	3	PknG1	785.07	3	784.732523	2351.17574	38521.65	-1.0698	-0.0008395	0.32564	0.00025554	-0.74415	-0.00058396	785.067836967022	81.813	1.3848	81.369	80.671	82.056	-0.44439					146	57	4	0	0	0	0.014263	1	26120
AAELGITAINIPEDFDGIAEHR	22	Unmodified	_AAELGITAINIPEDFDGIAEHR_					0	0	0	0	tr|A0A0H3MH77|A0A0H3MH77_MYCBP	tr|A0A0H3MH77|A0A0H3MH77_MYCBP	tr|A0A0H3MH77|A0A0H3MH77_MYCBP	MULTI-MSMS	160318_PknG2_F2_4ul	2	PknG2	785.07	3	784.732523	2351.17574	39271.02	-0.62065	-0.00048705	0.66111	0.00051879	0.040457	3.1748E-05	785.067863619396	81.935	0.57541	81.741	81.338	81.914	-0.19411					50	23	3	0	0	0	0.047674	1	24784
AAELGITAINIPEDFDGIAEHR	22	Unmodified	_AAELGITAINIPEDFDGIAEHR_					0	0	0	0	tr|A0A0H3MH77|A0A0H3MH77_MYCBP	tr|A0A0H3MH77|A0A0H3MH77_MYCBP	tr|A0A0H3MH77|A0A0H3MH77_MYCBP	MULTI-MSMS	160318_PknG2_F3_4ul	3	PknG2	785.06	3	784.732523	2351.17574	39358.38	-1.0366	-0.00081342	-0.20374	-0.00015989	-1.2403	-0.0009733	785.067047859526	82.349	1.1445	82.051	81.535	82.679	-0.29726					158	47	4	0	0	0	6.8512E-05	2	25722
AAELGITAINIPEDFDGIAEHR	22	Unmodified	_AAELGITAINIPEDFDGIAEHR_					0	0	0	0	tr|A0A0H3MH77|A0A0H3MH77_MYCBP	tr|A0A0H3MH77|A0A0H3MH77_MYCBP	tr|A0A0H3MH77|A0A0H3MH77_MYCBP	MULTI-MSMS	160318_PknG4_F1_3ul	1	PknG4	785.07	3	784.732523	2351.17574	39444.11	0.34613	0.00027162	0.49832	0.00039105	0.84445	0.00066267	785.067165469092	79.385	0.91925	79.731	79.271	80.19	0.34646					141	38	7	0	0	0	4.9211E-11	1	25286
AAELGITAINIPEDFDGIAEHR	22	Unmodified	_AAELGITAINIPEDFDGIAEHR_					0	0	0	0	tr|A0A0H3MH77|A0A0H3MH77_MYCBP	tr|A0A0H3MH77|A0A0H3MH77_MYCBP	tr|A0A0H3MH77|A0A0H3MH77_MYCBP	MULTI-MATCH	160318_BCG_Wt2_F1_3ul	1	BCG_Wt2		3	784.732523	2351.17574	37029.42	0.6946	0.00054508	-0.91401	-0.00071725	-0.2194	-0.00017217	785.06612402739	79.75	1.8102	79.75	79.242	81.052	0	-0.070962	-0.0023834	NaN	72.99	138	76	2	NaN	NaN	NaN	NaN	0
AAELLADR	8	Unmodified	_AAELLADR_					0	0	0	0	tr|A0A0H3MA36|A0A0H3MA36_MYCBP	tr|A0A0H3MA36|A0A0H3MA36_MYCBP	tr|A0A0H3MA36|A0A0H3MA36_MYCBP	MULTI-MSMS	160318_BCG_Wt2_F4_4ul	3	BCG_Wt2	429.74	2	429.737617	857.460681	53998.56	-0.19527	-8.3915E-05	1.4837	0.00063759	1.2884	0.00055368	429.737621468989	44.221	1.0786	42.912	42.423	43.501	-1.3094					117	61	2	0	0	0	0.00085313	1	8678
AAELLADR	8	Unmodified	_AAELLADR_					0	0	0	0	tr|A0A0H3MA36|A0A0H3MA36_MYCBP	tr|A0A0H3MA36|A0A0H3MA36_MYCBP	tr|A0A0H3MA36|A0A0H3MA36_MYCBP	MULTI-MSMS	160318_PknG1_F2_12uL	2	PknG1	429.74	2	429.737617	857.460681	54529.69	-0.84041	-0.00036116	-0.0062759	-2.697E-06	-0.84669	-0.00036385	429.737482296033	42.175	1.3387	42.181	41.785	43.124	0.0065765					119	84	2	0	0	0	0.0036984	1	8282
AAELLADR	8	Unmodified	_AAELLADR_					0	0	0	0	tr|A0A0H3MA36|A0A0H3MA36_MYCBP	tr|A0A0H3MA36|A0A0H3MA36_MYCBP	tr|A0A0H3MA36|A0A0H3MA36_MYCBP	MULTI-MSMS	160318_PknG1_F3_8ul	3	PknG1	429.74	2	429.737617	857.460681	53829.2	-1.2045	-0.0005176	0.49674	0.00021347	-0.70772	-0.00030413	429.737603905926	42.231	1.5297	42.288	41.868	43.397	0.056339					168	96	2	0	0	0	0.0022997	2	8229
AAELLADR	8	Unmodified	_AAELLADR_					0	0	0	0	tr|A0A0H3MA36|A0A0H3MA36_MYCBP	tr|A0A0H3MA36|A0A0H3MA36_MYCBP	tr|A0A0H3MA36|A0A0H3MA36_MYCBP	MSMS	160318_PknG4_F1_3ul	1	PknG4	429.74	2	429.737617	857.460681	NaN	NaN	NaN	NaN	NaN	NaN	NaN	NaN	42.703	1	42.248	41.748	42.748	-0.45524								0	0	0	0.0049687	1	8156
AAELLADR	8	Unmodified	_AAELLADR_					0	0	0	0	tr|A0A0H3MA36|A0A0H3MA36_MYCBP	tr|A0A0H3MA36|A0A0H3MA36_MYCBP	tr|A0A0H3MA36|A0A0H3MA36_MYCBP	MULTI-MATCH	160318_PknG2_F3_4ul	3	PknG2		2	429.737617	857.460681	54597.16	-1.0876	-0.00046738	2.7968	0.0012019	1.7092	0.00073449	429.737791148316	43.255	1.7834	42.456	41.93	43.713	-0.79884	-0.22765	0.00053997	NaN	60.436	222	122	2	NaN	NaN	NaN	NaN	0
AAELLASTNR	10	Unmodified	_AAELLASTNR_					0	0	0	0	sp|A1KLA4|RS20_MYCBP	sp|A1KLA4|RS20_MYCBP	sp|A1KLA4|RS20_MYCBP	MULTI-MSMS	160318_BCG_Wt2_F1_3ul	1	BCG_Wt2	523.29	2	523.285463	1044.55637	48513.16	1.0721	0.00056103	0.26113	0.00013665	1.3333	0.00069768	523.285670865677	42.597	1.3577	42.597	41.921	43.278	3.8147E-06					292	92	4	0	0	0	4.9752E-09	2	8439
AAELLASTNR	10	Unmodified	_AAELLASTNR_					0	0	0	0	sp|A1KLA4|RS20_MYCBP	sp|A1KLA4|RS20_MYCBP	sp|A1KLA4|RS20_MYCBP	MULTI-MSMS	160318_BCG_Wt2_F2_4ul	2	BCG_Wt2	523.79	2	523.285463	1044.55637	51110.77	0.82344	0.0004309	0.22155	0.00011593	1.045	0.00054683	523.285861933483	44.032	1.1128	42.879	42.233	43.346	-1.1532					145	63	3	0	0	0	0.001597	1	9112
AAELLASTNR	10	Unmodified	_AAELLASTNR_					0	0	0	0	sp|A1KLA4|RS20_MYCBP	sp|A1KLA4|RS20_MYCBP	sp|A1KLA4|RS20_MYCBP	MULTI-SECPEP	160318_BCG_Wt2_F4_4ul	3	BCG_Wt2	523.75	2	523.285463	1044.55637	52119.53	-0.24458	-0.00012799	2.002	0.0010476	1.7575	0.00091965	523.286519913738	43.768	0.88863	42.459	42.19	43.079	-1.3094					124	50	3	0	0	0	0.010593	1	8773
AAELLASTNR	10	Unmodified	_AAELLASTNR_					0	0	0	0	sp|A1KLA4|RS20_MYCBP	sp|A1KLA4|RS20_MYCBP	sp|A1KLA4|RS20_MYCBP	MULTI-MSMS	160318_BCG_Wt3_F1_3ul	1	BCG_Wt3	523.29	2	523.285463	1044.55637	49131.07	-0.00036048	-1.8863E-07	1.2017	0.00062884	1.2014	0.00062865	523.286111289258	43.959	1.0967	42.805	42.26	43.357	-1.1535					136	52	3	0	0	0	2.0066E-09	2	9567
AAELLASTNR	10	Unmodified	_AAELLASTNR_					0	0	0	0	sp|A1KLA4|RS20_MYCBP	sp|A1KLA4|RS20_MYCBP	sp|A1KLA4|RS20_MYCBP	MULTI-MSMS	160318_BCG_Wt4_F1_3ul	1	BCG_Wt4	523.29	2	523.285463	1044.55637	48600.63	0.26204	0.00013712	0.11465	5.9996E-05	0.37669	0.00019712	523.285478219675	43.453	1.1849	42.64	41.994	43.179	-0.81305					170	56	4	0	0	0	9.8934E-05	1	8931
AAELLASTNR	10	Unmodified	_AAELLASTNR_					0	0	0	0	sp|A1KLA4|RS20_MYCBP	sp|A1KLA4|RS20_MYCBP	sp|A1KLA4|RS20_MYCBP	MULTI-SECPEP	160318_PknG2_F1_3ul	1	PknG2	522.77	2	523.285463	1044.55637	48510.52	1.1953	0.00062548	1.0018	0.00052425	2.1971	0.0011497	523.286196042661	44.946	0.88692	43.243	42.707	43.594	-1.7038					131	44	4	0	0	0	0.0057664	1	9963
AAELLEQFSLVHAGK	15	Unmodified	_AAELLEQFSLVHAGK_					0	0	0	0	tr|A0A0H3M7U5|A0A0H3M7U5_MYCBP	tr|A0A0H3M7U5|A0A0H3M7U5_MYCBP	tr|A0A0H3M7U5|A0A0H3M7U5_MYCBP	MULTI-MSMS	160318_BCG_Wt4_F1_3ul	1	BCG_Wt4	538.29	3	538.294629	1611.86206	49159.91	0.20243	0.00010897	1.9943	0.0010735	2.1967	0.0011825	538.295561464975	73.976	1.5735	74.266	73.823	75.397	0.28942					104	66	3	0	0	0	0.051844	1	23210
AAELLGVTPDAAAVFEDALSGVAAGR	26	Unmodified	_AAELLGVTPDAAAVFEDALSGVAAGR_					0	0	0	0	tr|A0A0H3MER4|A0A0H3MER4_MYCBP	tr|A0A0H3MER4|A0A0H3MER4_MYCBP	tr|A0A0H3MER4|A0A0H3MER4_MYCBP	MULTI-MSMS	160318_BCG_Wt2_F1_3ul	1	BCG_Wt2	1236.65	2	1236.14246	2470.27037	29900.71	1.5452	0.0019101	0.47834	0.00059129	2.0236	0.0025014	1236.64431141683	86.243	2.0157	86.243	85.761	87.777	0					245	82	6	0	0	0	6.7809E-33	2	28885
AAELLGVTPDAAAVFEDALSGVAAGR	26	Unmodified	_AAELLGVTPDAAAVFEDALSGVAAGR_					0	0	0	0	tr|A0A0H3MER4|A0A0H3MER4_MYCBP	tr|A0A0H3MER4|A0A0H3MER4_MYCBP	tr|A0A0H3MER4|A0A0H3MER4_MYCBP	MULTI-MSMS	160318_BCG_Wt2_F1_3ul	1	BCG_Wt2	824.77	3	824.430732	2470.27037	36322.68	2.2099	0.0018219	1.8227	0.0015027	4.0326	0.0033246	824.766502657177	86.306	2.0653	86.306	85.785	87.851	-7.6294E-06					301	84	6	0	0	0	1.8224E-53	3	28908
AAELLGVTPDAAAVFEDALSGVAAGR	26	Unmodified	_AAELLGVTPDAAAVFEDALSGVAAGR_					0	0	0	0	tr|A0A0H3MER4|A0A0H3MER4_MYCBP	tr|A0A0H3MER4|A0A0H3MER4_MYCBP	tr|A0A0H3MER4|A0A0H3MER4_MYCBP	MULTI-MSMS	160318_BCG_Wt2_F2_4ul	2	BCG_Wt2	1236.14	2	1236.14246	2470.27037	31810.46	-1.9385	-0.0023963	1.8955	0.0023431	-0.043048	-5.3214E-05	1236.64648674375	86.696	0.59718	86.445	86.179	86.777	-0.25092					55	24	3	0	0	0	1.067E-06	1	28488
AAELLGVTPDAAAVFEDALSGVAAGR	26	Unmodified	_AAELLGVTPDAAAVFEDALSGVAAGR_					0	0	0	0	tr|A0A0H3MER4|A0A0H3MER4_MYCBP	tr|A0A0H3MER4|A0A0H3MER4_MYCBP	tr|A0A0H3MER4|A0A0H3MER4_MYCBP	MULTI-MSMS	160318_BCG_Wt3_F1_3ul	1	BCG_Wt3	1236.65	2	1236.14246	2470.27037	32306.14	-0.81019	-0.0010015	0.67453	0.00083381	-0.13566	-0.0001677	1236.14290872101	85.841	0.58532	86.091	85.891	86.476	0.24959					54	30	3	0	0	0	1.3285E-06	1	28906
AAELLGVTPDAAAVFEDALSGVAAGR	26	Unmodified	_AAELLGVTPDAAAVFEDALSGVAAGR_					0	0	0	0	tr|A0A0H3MER4|A0A0H3MER4_MYCBP	tr|A0A0H3MER4|A0A0H3MER4_MYCBP	tr|A0A0H3MER4|A0A0H3MER4_MYCBP	MULTI-MSMS	160318_BCG_Wt3_F1_3ul	1	BCG_Wt3	824.77	3	824.430732	2470.27037	38965.25	-0.3177	-0.00026192	0.89264	0.00073592	0.57494	0.000474	824.765572940371	85.847	0.58533	86.097	85.876	86.461	0.24959					82	30	4	0	0	0	7.3838E-09	1	28916
AAELLGVTPDAAAVFEDALSGVAAGR	26	Unmodified	_AAELLGVTPDAAAVFEDALSGVAAGR_					0	0	0	0	tr|A0A0H3MER4|A0A0H3MER4_MYCBP	tr|A0A0H3MER4|A0A0H3MER4_MYCBP	tr|A0A0H3MER4|A0A0H3MER4_MYCBP	MULTI-MSMS	160318_BCG_Wt3_F2_4ul	2	BCG_Wt3	1236.65	2	1236.14246	2470.27037	32569.04	-0.64933	-0.00080267	0.33712	0.00041673	-0.31221	-0.00038594	1236.64572044377	85.907	0.38461	86.015	85.779	86.163	0.10858					47	19	4	0	0	0	1.6775E-07	1	28387
AAELLGVTPDAAAVFEDALSGVAAGR	26	Unmodified	_AAELLGVTPDAAAVFEDALSGVAAGR_					0	0	0	0	tr|A0A0H3MER4|A0A0H3MER4_MYCBP	tr|A0A0H3MER4|A0A0H3MER4_MYCBP	tr|A0A0H3MER4|A0A0H3MER4_MYCBP	MULTI-MSMS	160318_BCG_Wt3_F2_4ul	2	BCG_Wt3	824.43	3	824.430732	2470.27037	39471.85	-0.3693	-0.00030446	0.54635	0.00045042	0.17705	0.00014596	824.765553864629	85.897	0.54916	86.006	85.779	86.328	0.10857					82	31	4	0	0	0	0.0030047	1	28534
AAELLGVTPDAAAVFEDALSGVAAGR	26	Unmodified	_AAELLGVTPDAAAVFEDALSGVAAGR_					0	0	0	0	tr|A0A0H3MER4|A0A0H3MER4_MYCBP	tr|A0A0H3MER4|A0A0H3MER4_MYCBP	tr|A0A0H3MER4|A0A0H3MER4_MYCBP	MULTI-MSMS	160318_BCG_Wt4_F1_3ul	1	BCG_Wt4	1236.14	2	1236.14246	2470.27037	31279.2	-0.12676	-0.00015669	0.048203	5.9586E-05	-0.078558	-9.7108E-05	1236.64434745533	85.839	1.1908	86.128	85.89	87.081	0.28944					148	47	5	0	0	0	0.010596	1	28586
AAELLGVTPDAAAVFEDALSGVAAGR	26	Unmodified	_AAELLGVTPDAAAVFEDALSGVAAGR_					0	0	0	0	tr|A0A0H3MER4|A0A0H3MER4_MYCBP	tr|A0A0H3MER4|A0A0H3MER4_MYCBP	tr|A0A0H3MER4|A0A0H3MER4_MYCBP	MULTI-MSMS	160318_PknG1_F1_8ul	1	PknG1	824.43	3	824.430732	2470.27037	38980.06	-0.21895	-0.00018051	0.22556	0.00018596	0.0066043	5.4448E-06	824.765241384245	86.483	0.63774	86.133	85.944	86.581	-0.35035					121	38	4	0	0	0	0.064285	1	22310
AAELLGVTPDAAAVFEDALSGVAAGR	26	Unmodified	_AAELLGVTPDAAAVFEDALSGVAAGR_					0	0	0	0	tr|A0A0H3MER4|A0A0H3MER4_MYCBP	tr|A0A0H3MER4|A0A0H3MER4_MYCBP	tr|A0A0H3MER4|A0A0H3MER4_MYCBP	MULTI-MSMS	160318_PknG1_F1_8ul	1	PknG1	1236.64	2	1236.14246	2470.27037	31452.36	-1.0946	-0.0013531	0.95686	0.0011828	-0.13773	-0.00017025	1236.14323914388	86.479	0.47314	86.129	85.975	86.449	-0.35035					91	30	4	0	0	0	0.018018	1	22332
AAELLGVTPDAAAVFEDALSGVAAGR	26	Unmodified	_AAELLGVTPDAAAVFEDALSGVAAGR_					0	0	0	0	tr|A0A0H3MER4|A0A0H3MER4_MYCBP	tr|A0A0H3MER4|A0A0H3MER4_MYCBP	tr|A0A0H3MER4|A0A0H3MER4_MYCBP	MULTI-MSMS	160318_PknG1_F2_12uL	2	PknG1	1236.65	2	1236.14246	2470.27037	32015.18	-1.1449	-0.0014153	1.4792	0.0018286	0.33435	0.0004133	1236.64773576197	86.568	0.62277	86.374	85.987	86.609	-0.19349					77	29	4	0	0	0	6.6578E-05	1	28032
AAELLGVTPDAAAVFEDALSGVAAGR	26	Unmodified	_AAELLGVTPDAAAVFEDALSGVAAGR_					0	0	0	0	tr|A0A0H3MER4|A0A0H3MER4_MYCBP	tr|A0A0H3MER4|A0A0H3MER4_MYCBP	tr|A0A0H3MER4|A0A0H3MER4_MYCBP	MULTI-MSMS	160318_PknG1_F2_12uL	2	PknG1	824.77	3	824.430732	2470.27037	38821.58	-0.8837	-0.00072855	1.7283	0.0014248	0.84457	0.00069629	824.765912774801	86.483	0.71371	86.29	86.018	86.732	-0.1935					84	34	4	0	0	0	1.5146E-08	1	28057
AAELLGVTPDAAAVFEDALSGVAAGR	26	Unmodified	_AAELLGVTPDAAAVFEDALSGVAAGR_					0	0	0	0	tr|A0A0H3MER4|A0A0H3MER4_MYCBP	tr|A0A0H3MER4|A0A0H3MER4_MYCBP	tr|A0A0H3MER4|A0A0H3MER4_MYCBP	MULTI-MSMS	160318_PknG1_F3_8ul	3	PknG1	824.77	3	824.430732	2470.27037	38885.62	0.29371	0.00024214	0.45407	0.00037435	0.74778	0.00061649	824.765467256763	86.661	0.82445	86.317	86.028	86.853	-0.34411					117	34	5	0	0	0	1.5189E-17	1	28361
AAELLGVTPDAAAVFEDALSGVAAGR	26	Unmodified	_AAELLGVTPDAAAVFEDALSGVAAGR_					0	0	0	0	tr|A0A0H3MER4|A0A0H3MER4_MYCBP	tr|A0A0H3MER4|A0A0H3MER4_MYCBP	tr|A0A0H3MER4|A0A0H3MER4_MYCBP	MULTI-SECPEP	160318_PknG1_F3_8ul	3	PknG1	1235.94	2	1236.14246	2470.27037	32166.33	-0.64346	-0.00079541	0.30396	0.00037574	-0.3395	-0.00041967	1236.64453874539	86.643	0.67265	86.299	86.076	86.749	-0.3441					72	27	4	0	0	0	0.036701	1	28505
AAELLGVTPDAAAVFEDALSGVAAGR	26	Unmodified	_AAELLGVTPDAAAVFEDALSGVAAGR_					0	0	0	0	tr|A0A0H3MER4|A0A0H3MER4_MYCBP	tr|A0A0H3MER4|A0A0H3MER4_MYCBP	tr|A0A0H3MER4|A0A0H3MER4_MYCBP	MULTI-MSMS	160318_PknG2_F1_3ul	1	PknG2	1236.64	2	1236.14246	2470.27037	31559.08	-0.85616	-0.0010583	0.51474	0.00063629	-0.34142	-0.00042205	1236.64512898851	86.492	1.1148	86.292	85.978	87.092	-0.2004					166	44	5	0	0	0	2.3326E-08	2	29208
AAELLGVTPDAAAVFEDALSGVAAGR	26	Unmodified	_AAELLGVTPDAAAVFEDALSGVAAGR_					0	0	0	0	tr|A0A0H3MER4|A0A0H3MER4_MYCBP	tr|A0A0H3MER4|A0A0H3MER4_MYCBP	tr|A0A0H3MER4|A0A0H3MER4_MYCBP	MULTI-MSMS	160318_PknG2_F1_3ul	1	PknG2	824.77	3	824.430732	2470.27037	38354.7	-0.088088	-7.2622E-05	1.2068	0.00099489	1.1187	0.00092227	824.766025476483	86.525	2.2311	86.324	85.929	88.16	-0.2004					283	89	6	0	0	0	1.2387E-24	1	29012
AAELLGVTPDAAAVFEDALSGVAAGR	26	Unmodified	_AAELLGVTPDAAAVFEDALSGVAAGR_					0	0	0	0	tr|A0A0H3MER4|A0A0H3MER4_MYCBP	tr|A0A0H3MER4|A0A0H3MER4_MYCBP	tr|A0A0H3MER4|A0A0H3MER4_MYCBP	MULTI-MSMS	160318_PknG2_F2_4ul	2	PknG2	824.43	3	824.430732	2470.27037	39123.09	-0.83371	-0.00068734	1.1335	0.00093453	0.29984	0.0002472	824.765592893131	86.359	0.46388	86.366	86.172	86.636	0.006424					76	28	4	0	0	0	0.022608	1	26709
AAELLGVTPDAAAVFEDALSGVAAGR	26	Unmodified	_AAELLGVTPDAAAVFEDALSGVAAGR_					0	0	0	0	tr|A0A0H3MER4|A0A0H3MER4_MYCBP	tr|A0A0H3MER4|A0A0H3MER4_MYCBP	tr|A0A0H3MER4|A0A0H3MER4_MYCBP	MULTI-MSMS	160318_PknG2_F3_4ul	3	PknG2	824.77	3	824.430732	2470.27037	39311.64	-2.4166	-0.0019924	2.2112	0.001823	-0.20542	-0.00016935	824.432837377353	86.597	0.69438	86.4	86.076	86.77	-0.19699					64	28	3	0	0	0	6.3947E-09	1	27760
AAELLGVTPDAAAVFEDALSGVAAGR	26	Unmodified	_AAELLGVTPDAAAVFEDALSGVAAGR_					0	0	0	0	tr|A0A0H3MER4|A0A0H3MER4_MYCBP	tr|A0A0H3MER4|A0A0H3MER4_MYCBP	tr|A0A0H3MER4|A0A0H3MER4_MYCBP	MULTI-MATCH	160318_BCG_Wt2_F2_4ul	2	BCG_Wt2		3	824.430732	2470.27037	38911.16	-1.1444	-0.0009435	1.8346	0.0015125	0.69014	0.00056897	824.766524302593	86.662	0.78846	86.412	86.06	86.848	-0.25092	0.16877	0.0013795	NaN	128.01	78	32	3	NaN	NaN	NaN	NaN	0
AAELMGIQIPR	11	Unmodified	_AAELMGIQIPR_					0	0	0	0	tr|A0A0H3MAH2|A0A0H3MAH2_MYCBP	tr|A0A0H3MAH2|A0A0H3MAH2_MYCBP	tr|A0A0H3MAH2|A0A0H3MAH2_MYCBP	MULTI-SECPEP	160318_BCG_Wt2_F1_3ul	1	BCG_Wt2	600.3	2	599.834265	1197.65398	44876.12	-0.30464	-0.00018273	-0.37288	-0.00022367	-0.67751	-0.0004064	599.833978636914	73.231	1.988	73.231	72.483	74.471	0					141	85	2	0	0	0	0.0010014	1	22772
AAELMGIQIPR	11	Unmodified	_AAELMGIQIPR_					0	0	0	0	tr|A0A0H3MAH2|A0A0H3MAH2_MYCBP	tr|A0A0H3MAH2|A0A0H3MAH2_MYCBP	tr|A0A0H3MAH2|A0A0H3MAH2_MYCBP	MULTI-MSMS	160318_BCG_Wt2_F2_4ul	2	BCG_Wt2	600.84	2	599.834265	1197.65398	45540.96	-0.11854	-7.1102E-05	-1.203	-0.00072162	-1.3216	-0.00079273	599.834335891622	79.754	1.5072	79.403	78.57	80.077	-0.35117					150	62	3	0	0	0	0.001635	1	25457
AAELMGIQIPR	11	Unmodified	_AAELMGIQIPR_					0	0	0	0	tr|A0A0H3MAH2|A0A0H3MAH2_MYCBP	tr|A0A0H3MAH2|A0A0H3MAH2_MYCBP	tr|A0A0H3MAH2|A0A0H3MAH2_MYCBP	MULTI-SECPEP	160318_BCG_Wt4_F1_3ul	1	BCG_Wt4	600.83	2	599.834265	1197.65398	44905.96	0.35939	0.00021558	0.41287	0.00024765	0.77227	0.00046323	599.834122511584	72.731	1.0716	73.02	72.657	73.729	0.28942					75	44	2	0	0	0	0.0025494	1	22544
AAELQVR	7	Unmodified	_AAELQVR_					0	0	0	0	tr|A0A0H3MF09|A0A0H3MF09_MYCBP	tr|A0A0H3MF09|A0A0H3MF09_MYCBP	tr|A0A0H3MF09|A0A0H3MF09_MYCBP	MULTI-MSMS	160318_BCG_Wt4_F2_4ul	2	BCG_Wt4	393.73	2	393.727052	785.439552	54688.19	-0.26234	-0.00010329	0.62694	0.00024684	0.3646	0.00014355	393.727325227871	34.988	0.60109	34.192	33.945	34.546	-0.79531					70	44	2	0	0	0	0.030076	1	3838
AAELQVR	7	Unmodified	_AAELQVR_					0	0	0	0	tr|A0A0H3MF09|A0A0H3MF09_MYCBP	tr|A0A0H3MF09|A0A0H3MF09_MYCBP	tr|A0A0H3MF09|A0A0H3MF09_MYCBP	MULTI-MSMS	160318_BCG_Wt4_F4_4ul	3	BCG_Wt4	393.73	2	393.727052	785.439552	51140.48	-0.1107	-4.3586E-05	0.42218	0.00016622	0.31148	0.00012264	393.727230511964	37.314	1.0271	35.168	34.752	35.779	-2.1465					98	57	2	0	0	0	0.00081925	2	6082
AAELQVR	7	Unmodified	_AAELQVR_					0	0	0	0	tr|A0A0H3MF09|A0A0H3MF09_MYCBP	tr|A0A0H3MF09|A0A0H3MF09_MYCBP	tr|A0A0H3MF09|A0A0H3MF09_MYCBP	MULTI-MSMS	160318_PknG1_F2_12uL	2	PknG1	393.73	2	393.727052	785.439552	56109.28	-0.080422	-3.1664E-05	0.094617	3.7253E-05	0.014195	5.589E-06	393.726993601689	33.593	0.85239	33.9	33.576	34.428	0.30725					99	54	2	0	0	0	0.00063813	1	4387
AAELQVR	7	Unmodified	_AAELQVR_					0	0	0	0	tr|A0A0H3MF09|A0A0H3MF09_MYCBP	tr|A0A0H3MF09|A0A0H3MF09_MYCBP	tr|A0A0H3MF09|A0A0H3MF09_MYCBP	MULTI-MSMS	160318_PknG1_F3_8ul	3	PknG1	393.73	2	393.727052	785.439552	55276.11	-0.45707	-0.00017996	0.63572	0.0002503	0.17865	7.0338E-05	393.72709216823	33.581	0.78742	33.938	33.562	34.349	0.35696					112	58	2	0	0	0	0.0010231	1	4341
AAELQVR	7	Unmodified	_AAELQVR_					0	0	0	0	tr|A0A0H3MF09|A0A0H3MF09_MYCBP	tr|A0A0H3MF09|A0A0H3MF09_MYCBP	tr|A0A0H3MF09|A0A0H3MF09_MYCBP	MULTI-MSMS	160318_PknG2_F1_3ul	1	PknG2	393.73	2	393.727052	785.439552	52110.59	-0.81526	-0.00032099	0.8015	0.00031557	-0.013761	-5.418E-06	393.727275067019	36.951	1.4411	35.548	35.011	36.453	-1.403					123	65	2	0	0	0	0.00063813	2	6156
AAELQVR	7	Unmodified	_AAELQVR_					0	0	0	0	tr|A0A0H3MF09|A0A0H3MF09_MYCBP	tr|A0A0H3MF09|A0A0H3MF09_MYCBP	tr|A0A0H3MF09|A0A0H3MF09_MYCBP	MULTI-MSMS	160318_PknG2_F3_4ul	3	PknG2	393.73	2	393.727052	785.439552	55560.83	-0.62712	-0.00024691	0.57566	0.00022665	-0.051458	-2.026E-05	393.727110270064	34.431	1.0582	34.033	33.637	34.696	-0.39809					130	73	2	0	0	0	0.00063813	1	4365
AAELQVR	7	Unmodified	_AAELQVR_					0	0	0	0	tr|A0A0H3MF09|A0A0H3MF09_MYCBP	tr|A0A0H3MF09|A0A0H3MF09_MYCBP	tr|A0A0H3MF09|A0A0H3MF09_MYCBP	MULTI-MATCH	160318_BCG_Wt2_F1_3ul	1	BCG_Wt2		2	393.727052	785.439552	53980.52	-0.054502	-2.1459E-05	-0.15172	-5.9737E-05	-0.20622	-8.1196E-05	393.726741678353	33.833	0.73575	33.833	33.47	34.206	0	-0.17867	-0.00042167	NaN	94.407	93	53	2	NaN	NaN	NaN	NaN	0
AAELQVR	7	Unmodified	_AAELQVR_					0	0	0	0	tr|A0A0H3MF09|A0A0H3MF09_MYCBP	tr|A0A0H3MF09|A0A0H3MF09_MYCBP	tr|A0A0H3MF09|A0A0H3MF09_MYCBP	MULTI-MATCH	160318_BCG_Wt2_F2_4ul	2	BCG_Wt2		2	393.727052	785.439552	56559.78	-0.044048	-1.7343E-05	0.13218	5.2045E-05	0.088137	3.4702E-05	393.726945745193	34.523	0.76933	33.871	33.458	34.227	-0.65192	-0.14004	-0.00019811	NaN	94.407	72	42	2	NaN	NaN	NaN	NaN	0
AAELTAAELGPAVR	14	Unmodified	_AAELTAAELGPAVR_					0	0	0	0	tr|A0A0H3M8L9|A0A0H3M8L9_MYCBP	tr|A0A0H3M8L9|A0A0H3M8L9_MYCBP	tr|A0A0H3M8L9|A0A0H3M8L9_MYCBP	MULTI-SECPEP	160318_BCG_Wt2_F1_3ul	1	BCG_Wt2	684.84	2	684.877716	1367.74088	39909.41	-0.015584	-1.0673E-05	-2.0391	-0.0013965	-2.0547	-0.0014072	684.875171238805	61.108	1.3152	61.108	60.121	61.437	0					116	61	3	0	0	0	0.0025231	1	16777
AAELTAAELGPAVR	14	Unmodified	_AAELTAAELGPAVR_					0	0	0	0	tr|A0A0H3M8L9|A0A0H3M8L9_MYCBP	tr|A0A0H3M8L9|A0A0H3M8L9_MYCBP	tr|A0A0H3M8L9|A0A0H3M8L9_MYCBP	MULTI-SECPEP	160318_BCG_Wt3_F2_4ul	2	BCG_Wt3	684.83	2	684.877716	1367.74088	39715.81	0.034763	2.3809E-05	-2.1604	-0.0014796	-2.1256	-0.0014558	684.876327396176	60.368	0.54263	60.675	60.427	60.97	0.30701					44	24	3	0	0	0	0.0015904	1	16655
AAELTAAELGPAVR	14	Unmodified	_AAELTAAELGPAVR_					0	0	0	0	tr|A0A0H3M8L9|A0A0H3M8L9_MYCBP	tr|A0A0H3M8L9|A0A0H3M8L9_MYCBP	tr|A0A0H3M8L9|A0A0H3M8L9_MYCBP	MULTI-SECPEP	160318_BCG_Wt4_F1_3ul	1	BCG_Wt4	685.34	2	684.877716	1367.74088	40008.14	-0.54522	-0.00037341	1.1436	0.00078323	0.59839	0.00040982	685.380432807994	60.556	0.68013	60.946	60.539	61.219	0.38955					65	28	3	0	0	0	0.00022894	1	17035
AAELTAAELGPAVR	14	Unmodified	_AAELTAAELGPAVR_					0	0	0	0	tr|A0A0H3M8L9|A0A0H3M8L9_MYCBP	tr|A0A0H3M8L9|A0A0H3M8L9_MYCBP	tr|A0A0H3M8L9|A0A0H3M8L9_MYCBP	MULTI-SECPEP	160318_BCG_Wt4_F4_4ul	3	BCG_Wt4	684.84	2	684.877716	1367.74088	44320.66	-0.007518	-5.1489E-06	-0.61322	-0.00041998	-0.62073	-0.00042513	684.877142610918	63.391	1.077	63.25	62.749	63.826	-0.14162					104	56	2	0	0	0	0.0011048	1	17788
AAELTAAELGPAVR	14	Unmodified	_AAELTAAELGPAVR_					0	0	0	0	tr|A0A0H3M8L9|A0A0H3M8L9_MYCBP	tr|A0A0H3M8L9|A0A0H3M8L9_MYCBP	tr|A0A0H3M8L9|A0A0H3M8L9_MYCBP	MULTI-SECPEP	160318_PknG2_F1_3ul	1	PknG2	685.34	2	684.877716	1367.74088	45844.91	-1.7656	-0.0012092	-1.6603	-0.0011371	-3.4259	-0.0023463	684.876570755273	61.864	0.50655	61.262	61.077	61.584	-0.60155					29	22	2	0	0	0	7.3299E-06	1	17733
AAEMDWDK	8	Unmodified	_AAEMDWDK_					0	0	0	0	tr|A0A0H3M5V1|A0A0H3M5V1_MYCBP	tr|A0A0H3M5V1|A0A0H3M5V1_MYCBP	tr|A0A0H3M5V1|A0A0H3M5V1_MYCBP	MULTI-MSMS	160318_BCG_Wt2_F4_4ul	3	BCG_Wt2	483.21	2	483.205292	964.396032	51649.83	0.16627	8.0341E-05	-0.13169	-6.3634E-05	0.034575	1.6707E-05	483.205530129286	48.991	0.98841	47.882	47.426	48.414	-1.1089					96	42	3	0	0	0	0.0082092	1	10800
AAEMDWDK	8	Unmodified	_AAEMDWDK_					0	0	0	0	tr|A0A0H3M5V1|A0A0H3M5V1_MYCBP	tr|A0A0H3M5V1|A0A0H3M5V1_MYCBP	tr|A0A0H3M5V1|A0A0H3M5V1_MYCBP	MULTI-MSMS	160318_BCG_Wt3_F2_4ul	2	BCG_Wt3	483.26	2	483.205292	964.396032	50770.13	-0.010116	-4.888E-06	0.97669	0.00047194	0.96658	0.00046705	483.205892335742	47.572	0.81853	47.678	47.334	48.152	0.10672					69	38	2	0	0	0	0.0022997	2	10534
AAEMDWDK	8	Unmodified	_AAEMDWDK_					0	0	0	0	tr|A0A0H3M5V1|A0A0H3M5V1_MYCBP	tr|A0A0H3M5V1|A0A0H3M5V1_MYCBP	tr|A0A0H3M5V1|A0A0H3M5V1_MYCBP	MULTI-MSMS	160318_PknG1_F2_12uL	2	PknG1	483.21	2	483.205292	964.396032	50869.56	0.31551	0.00015245	0.84946	0.00041046	1.165	0.00056292	483.205810385276	47.645	0.88453	47.752	47.269	48.154	0.1068					74	42	2	0	0	0	0.015314	1	10515
AAEMDWDK	8	Unmodified	_AAEMDWDK_					0	0	0	0	tr|A0A0H3M5V1|A0A0H3M5V1_MYCBP	tr|A0A0H3M5V1|A0A0H3M5V1_MYCBP	tr|A0A0H3M5V1|A0A0H3M5V1_MYCBP	MULTI-MSMS	160318_PknG1_F3_8ul	3	PknG1	483.21	2	483.205292	964.396032	51201.76	0.10932	5.2823E-05	0.53229	0.00025721	0.64161	0.00031003	483.205608604115	47.499	0.95028	47.656	47.416	48.366	0.15656					71	42	2	0	0	0	0.0041906	1	10399
AAEMDWDK	8	Unmodified	_AAEMDWDK_					0	0	0	0	tr|A0A0H3M5V1|A0A0H3M5V1_MYCBP	tr|A0A0H3M5V1|A0A0H3M5V1_MYCBP	tr|A0A0H3M5V1|A0A0H3M5V1_MYCBP	MULTI-MSMS	160318_PknG2_F3_4ul	3	PknG2	483.21	2	483.205292	964.396032	51297.54	-0.08487	-4.101E-05	0.99387	0.00048024	0.909	0.00043923	483.205875593552	48.818	0.94065	47.919	47.524	48.465	-0.89901					82	49	2	0	0	0	0.0020574	1	10555
AAEMDWDK	8	Unmodified	_AAEMDWDK_					0	0	0	0	tr|A0A0H3M5V1|A0A0H3M5V1_MYCBP	tr|A0A0H3M5V1|A0A0H3M5V1_MYCBP	tr|A0A0H3M5V1|A0A0H3M5V1_MYCBP	MULTI-MATCH	160318_PknG2_F2_4ul	2	PknG2		2	483.205292	964.396032	52187.8	0.1114	5.383E-05	-0.05572	-2.6924E-05	0.055682	2.6906E-05	483.205543693824	49.362	0.73302	48.265	47.629	48.362	-1.0966	0.45328	-0.0005093	NaN	47.603	76	47	2	NaN	NaN	NaN	NaN	0
AAEMDWDK	8	Unmodified	_AAEMDWDK_					0	0	0	0	tr|A0A0H3M5V1|A0A0H3M5V1_MYCBP	tr|A0A0H3M5V1|A0A0H3M5V1_MYCBP	tr|A0A0H3M5V1|A0A0H3M5V1_MYCBP	MULTI-MATCH	160318_PknG4_F2_4ul	2	PknG4		2	483.205292	964.396032	51158.01	0.30625	0.00014798	0.31971	0.00015449	0.62597	0.00030247	483.20540046713	47.394	1.0543	47.702	47.352	48.406	0.3078	-0.10932	-0.00014647	NaN	47.603	119	73	2	NaN	NaN	NaN	NaN	0
AAEPAPQPEQPDTPALGGEQAELTAES	27	Unmodified	_AAEPAPQPEQPDTPALGGEQAELTAES_					0	0	0	0	sp|A1KMQ3|RS16_MYCBP	sp|A1KMQ3|RS16_MYCBP	sp|A1KMQ3|RS16_MYCBP	MULTI-MSMS	160318_BCG_Wt2_F1_3ul	1	BCG_Wt2	1353.13	2	1352.63285	2703.25115	30245.23	-0.67487	-0.00091285	0.22519	0.0003046	-0.44967	-0.00060824	1353.13460528667	67.032	2.1261	67.032	66.542	68.668	0					382	92	7	0	0	0	5.4464E-18	4	19762
AAEPAPQPEQPDTPALGGEQAELTAES	27	Unmodified	_AAEPAPQPEQPDTPALGGEQAELTAES_					0	0	0	0	sp|A1KMQ3|RS16_MYCBP	sp|A1KMQ3|RS16_MYCBP	sp|A1KMQ3|RS16_MYCBP	MULTI-MSMS	160318_BCG_Wt2_F1_3ul	1	BCG_Wt2	902.42	3	902.090993	2703.25115	35654.85	-0.30754	-0.00027743	-0.13515	-0.00012192	-0.44269	-0.00039935	902.425435117944	67.011	2.2879	67.011	66.518	68.806	0					352	99	6	0	0	0	0.0056225	3	19773
AAEPAPQPEQPDTPALGGEQAELTAES	27	Unmodified	_AAEPAPQPEQPDTPALGGEQAELTAES_					0	0	0	0	sp|A1KMQ3|RS16_MYCBP	sp|A1KMQ3|RS16_MYCBP	sp|A1KMQ3|RS16_MYCBP	MULTI-MSMS	160318_BCG_Wt2_F2_4ul	2	BCG_Wt2	902.43	3	902.090993	2703.25115	36156.98	0.66711	0.00060179	0.43367	0.00039121	1.1008	0.000993	902.425934215381	68.05	7.3803	67.298	66.373	73.753	-0.75217					987	309	9	0	0	0	5.7801E-05	6	20187
AAEPAPQPEQPDTPALGGEQAELTAES	27	Unmodified	_AAEPAPQPEQPDTPALGGEQAELTAES_					0	0	0	0	sp|A1KMQ3|RS16_MYCBP	sp|A1KMQ3|RS16_MYCBP	sp|A1KMQ3|RS16_MYCBP	MULTI-MSMS	160318_BCG_Wt2_F2_4ul	2	BCG_Wt2	1353.13	2	1352.63285	2703.25115	29977.29	-0.19434	-0.00026287	0.24266	0.00032823	0.048315	6.5353E-05	1353.13477911008	68.067	5.1825	67.314	66.49	71.673	-0.75217					808	216	8	0	0	0	5.2809E-18	6	19956
AAEPAPQPEQPDTPALGGEQAELTAES	27	Unmodified	_AAEPAPQPEQPDTPALGGEQAELTAES_					0	0	0	0	sp|A1KMQ3|RS16_MYCBP	sp|A1KMQ3|RS16_MYCBP	sp|A1KMQ3|RS16_MYCBP	MULTI-MSMS	160318_BCG_Wt2_F2_4ul	2	BCG_Wt2	902.42	3	902.090993	2703.25115	36108.02	-0.76522	-0.0006903	-1.0633	-0.00095919	-1.8285	-0.0016495	902.424157229755	76.275	2.0173	75.824	75.05	77.068	-0.45142					130	83	2	0	0	0	0.054277	2	23997
AAEPAPQPEQPDTPALGGEQAELTAES	27	Unmodified	_AAEPAPQPEQPDTPALGGEQAELTAES_					0	0	0	0	sp|A1KMQ3|RS16_MYCBP	sp|A1KMQ3|RS16_MYCBP	sp|A1KMQ3|RS16_MYCBP	MULTI-MSMS	160318_BCG_Wt2_F4_4ul	3	BCG_Wt2	902.43	3	902.090993	2703.25115	35651.85	0.19954	0.00018	0.094845	8.5559E-05	0.29438	0.00026556	902.425850071258	68.054	7.2565	67.246	66.061	73.318	-0.80815					1112	306	9	0	0	0	4.728E-05	7	19412
AAEPAPQPEQPDTPALGGEQAELTAES	27	Unmodified	_AAEPAPQPEQPDTPALGGEQAELTAES_					0	0	0	0	sp|A1KMQ3|RS16_MYCBP	sp|A1KMQ3|RS16_MYCBP	sp|A1KMQ3|RS16_MYCBP	MULTI-MSMS	160318_BCG_Wt2_F4_4ul	3	BCG_Wt2	1353.13	2	1352.63285	2703.25115	29635.55	-0.60256	-0.00081504	-0.0042963	-5.8114E-06	-0.60686	-0.00082085	1353.13467121234	68.053	6.0068	67.245	66.228	72.235	-0.80816					1011	254	9	0	0	0	5.469E-13	6	19467
[truncated: 105,722 more rows]
[truncated: 15 more columns]
