# Supplementary material for: Identification of Novel Physiological Substrates of Mycobacterium bovis BCG Protein Kinase G (PknG) by Label-free Quantitative Phosphoproteomics
Source: Mol Cell Proteomics. 2018 Mar 16;17(7):1365–77. doi: 10.1074/mcp.RA118.000705 (PMC6030727; doi:10.1074/mcp.RA118.000705)
Supplement: Supplemental Data [file supp_RA118.000705_136253_0_supp_82106_p4lpdm.xlsx]

## Sheet: Peptide Transition List
Protein Name,Peptide Modified Sequence,Precursor Mz,Precursor Charge,Collision Energy,Product Mz,Product Charge,Fragment Ion,Fragment Ion Type,Fragment Ion Ordinal,Cleavage Aa,Loss Neutral Mass,Losses,Library Rank,Library Intensity,Isotope Dist Index,Isotope Dist Rank,Isotope Dist Proportion,Full Scan Filter Width,Transition Is Decoy,Product Decoy Mz Shift
sp|A1KMQ3|RS16_MYCBP,AAEPAPQPEQPDTPALGGEQAELTAES[+80],1392.616016,2,44.7,1667.775886,1,y17 -98,y,17,P,97.976896,97.9769 - H3O4P,5,197756.796875,0,#N/A,#N/A,0.227031,False,#N/A
sp|A1KMQ3|RS16_MYCBP,AAEPAPQPEQPDTPALGGEQAELTAES[+80],1392.616016,2,44.7,487.143586,1,y4,y,4,T,0,,6,165564.59375,0,#N/A,#N/A,0.03584,False,#N/A
sp|A1KMQ3|RS16_MYCBP,AAEPAPQPEQPDTPALGGEQAELTAES[+80],1392.616016,2,44.7,386.095907,1,y3,y,3,A,0,,8,128496.203125,0,#N/A,#N/A,0.025288,False,#N/A
sp|A1KMQ3|RS16_MYCBP,AAEPAPQPEQPDTPALGGEQAELTAES[+80],1392.616016,2,44.7,315.058793,1,y2,y,2,E,0,,9,121927,0,#N/A,#N/A,0.018641,False,#N/A
sp|A1KMQ3|RS16_MYCBP,AAEPAPQPEQPDTPALGGEQAELTAES[+80],1392.616016,2,44.7,186.0162,1,y1,y,1,S,0,,#N/A,#N/A,0,#N/A,#N/A,0.008457,False,#N/A
sp|A1KMQ3|RS16_MYCBP,AAEPAPQPEQPDTPALGGEQAELTAES[+80],1392.616016,2,44.7,440.213974,1,b5,b,5,A,0,,4,203016.203125,0,#N/A,#N/A,0.030788,False,#N/A
sp|A1KMQ3|RS16_MYCBP,AAEPAPQPEQPDTPALGGEQAELTAES[+80],1392.616016,2,44.7,665.325316,1,b7,b,7,Q,0,,3,437892.40625,0,#N/A,#N/A,0.057204,False,#N/A
sp|A1KMQ3|RS16_MYCBP,AAEPAPQPEQPDTPALGGEQAELTAES[+80],1392.616016,2,44.7,891.420673,1,b9,b,9,E,0,,10,120383.703125,0,#N/A,#N/A,0.088716,False,#N/A
sp|A1KMQ3|RS16_MYCBP,AAEPAPQPEQPDTPALGGEQAELTAES[+80],1392.616016,2,44.7,1019.47925,1,b10,b,10,Q,0,,1,599508.8125,0,#N/A,#N/A,0.108504,False,#N/A
sp|A1KMQ3|RS16_MYCBP,AAEPAPQPEQPDTPALGGEQAELTAES[+80],1392.616016,2,44.7,1332.606636,1,b13,b,13,T,0,,7,140904.90625,0,#N/A,#N/A,0.162156,False,#N/A
sp|A1KMQ3|RS16_MYCBP,AAEPAPQPEQPDTPALGGEQAELTAES[+80],928.746436,3,37.6,487.143586,1,y4,y,4,T,0,,6,502258.6875,0,#N/A,#N/A,0.03584,False,#N/A
sp|A1KMQ3|RS16_MYCBP,AAEPAPQPEQPDTPALGGEQAELTAES[+80],928.746436,3,37.6,386.095907,1,y3,y,3,A,0,,4,670820.625,0,#N/A,#N/A,0.025288,False,#N/A
sp|A1KMQ3|RS16_MYCBP,AAEPAPQPEQPDTPALGGEQAELTAES[+80],928.746436,3,37.6,315.058793,1,y2,y,2,E,0,,5,648664.6875,0,#N/A,#N/A,0.018641,False,#N/A
sp|A1KMQ3|RS16_MYCBP,AAEPAPQPEQPDTPALGGEQAELTAES[+80],928.746436,3,37.6,186.0162,1,y1,y,1,S,0,,#N/A,#N/A,0,#N/A,#N/A,0.008457,False,#N/A
sp|A1KMQ3|RS16_MYCBP,AAEPAPQPEQPDTPALGGEQAELTAES[+80],928.746436,3,37.6,88.039304,1,y1 -98,y,1,S,97.976896,97.9769 - H3O4P,#N/A,#N/A,0,#N/A,#N/A,0.002754,False,#N/A
sp|A1KMQ3|RS16_MYCBP,AAEPAPQPEQPDTPALGGEQAELTAES[+80],928.746436,3,37.6,440.213974,1,b5,b,5,A,0,,3,703664.875,0,#N/A,#N/A,0.030788,False,#N/A
sp|A1KMQ3|RS16_MYCBP,AAEPAPQPEQPDTPALGGEQAELTAES[+80],928.746436,3,37.6,665.325316,1,b7,b,7,Q,0,,2,1141799,0,#N/A,#N/A,0.057204,False,#N/A
sp|A1KMQ3|RS16_MYCBP,AAEPAPQPEQPDTPALGGEQAELTAES[+80],928.746436,3,37.6,891.420673,1,b9,b,9,E,0,,10,265494.5,0,#N/A,#N/A,0.088716,False,#N/A
sp|A1KMQ3|RS16_MYCBP,AAEPAPQPEQPDTPALGGEQAELTAES[+80],928.746436,3,37.6,1019.47925,1,b10,b,10,Q,0,,1,1203611,0,#N/A,#N/A,0.108504,False,#N/A
sp|A1KMQ3|RS16_MYCBP,AAEPAPQPEQPDTPALGGEQAELTAES[+80],928.746436,3,37.6,1332.606636,1,b13,b,13,T,0,,7,397040.3125,0,#N/A,#N/A,0.162156,False,#N/A
sp|A1KMQ3|RS16_MYCBP,AAEPAPQPEQPDTPALGGEQAELTAES,1352.632851,2,43.5,1685.786451,1,y17,y,17,P,0,,3,25229660,0,#N/A,#N/A,0.230719,False,#N/A
sp|A1KMQ3|RS16_MYCBP,AAEPAPQPEQPDTPALGGEQAELTAES,1352.632851,2,43.5,1372.659065,1,y14,y,14,P,0,,6,19630620,0,#N/A,#N/A,0.169521,False,#N/A
sp|A1KMQ3|RS16_MYCBP,AAEPAPQPEQPDTPALGGEQAELTAES,1352.632851,2,43.5,53.528573,2,y1,y,1,S,0,,#N/A,#N/A,0,#N/A,#N/A,0.001305,False,#N/A
sp|A1KMQ3|RS16_MYCBP,AAEPAPQPEQPDTPALGGEQAELTAES,1352.632851,2,43.5,272.124097,1,b3,b,3,E,0,,10,7310073,0,#N/A,#N/A,0.014963,False,#N/A
sp|A1KMQ3|RS16_MYCBP,AAEPAPQPEQPDTPALGGEQAELTAES,1352.632851,2,43.5,369.176861,1,b4,b,4,P,0,,9,7393867,0,#N/A,#N/A,0.023645,False,#N/A
sp|A1KMQ3|RS16_MYCBP,AAEPAPQPEQPDTPALGGEQAELTAES,1352.632851,2,43.5,440.213974,1,b5,b,5,A,0,,5,24534710,0,#N/A,#N/A,0.030788,False,#N/A
sp|A1KMQ3|RS16_MYCBP,AAEPAPQPEQPDTPALGGEQAELTAES,1352.632851,2,43.5,665.325316,1,b7,b,7,Q,0,,2,53256540,0,#N/A,#N/A,0.057204,False,#N/A
sp|A1KMQ3|RS16_MYCBP,AAEPAPQPEQPDTPALGGEQAELTAES,1352.632851,2,43.5,891.420673,1,b9,b,9,E,0,,8,11529550,0,#N/A,#N/A,0.088716,False,#N/A
sp|A1KMQ3|RS16_MYCBP,AAEPAPQPEQPDTPALGGEQAELTAES,1352.632851,2,43.5,1019.47925,1,b10,b,10,Q,0,,1,70750712,0,#N/A,#N/A,0.108504,False,#N/A
sp|A1KMQ3|RS16_MYCBP,AAEPAPQPEQPDTPALGGEQAELTAES,1352.632851,2,43.5,1332.606636,1,b13,b,13,T,0,,4,25210640,0,#N/A,#N/A,0.162156,False,#N/A
sp|A1KMQ3|RS16_MYCBP,AAEPAPQPEQPDTPALGGEQAELTAES,1352.632851,2,43.5,1613.780578,1,b16,b,16,L,0,,7,19620040,0,#N/A,#N/A,0.216095,False,#N/A
sp|A1KMQ3|RS16_MYCBP,AAEPAPQPEQPDTPALGGEQAELTAES,902.090992,3,36.6,1372.659065,1,y14,y,14,P,0,,9,545125.5,0,#N/A,#N/A,0.169521,False,#N/A
sp|A1KMQ3|RS16_MYCBP,AAEPAPQPEQPDTPALGGEQAELTAES,902.090992,3,36.6,235.092462,1,y2,y,2,E,0,,6,763515.875,0,#N/A,#N/A,0.012015,False,#N/A
sp|A1KMQ3|RS16_MYCBP,AAEPAPQPEQPDTPALGGEQAELTAES,902.090992,3,36.6,53.528573,2,y1,y,1,S,0,,#N/A,#N/A,0,#N/A,#N/A,0.001305,False,#N/A
sp|A1KMQ3|RS16_MYCBP,AAEPAPQPEQPDTPALGGEQAELTAES,902.090992,3,36.6,272.124097,1,b3,b,3,E,0,,5,1295463,0,#N/A,#N/A,0.014963,False,#N/A
sp|A1KMQ3|RS16_MYCBP,AAEPAPQPEQPDTPALGGEQAELTAES,902.090992,3,36.6,369.176861,1,b4,b,4,P,0,,8,669669.875,0,#N/A,#N/A,0.023645,False,#N/A
sp|A1KMQ3|RS16_MYCBP,AAEPAPQPEQPDTPALGGEQAELTAES,902.090992,3,36.6,440.213974,1,b5,b,5,A,0,,3,2699166,0,#N/A,#N/A,0.030788,False,#N/A
sp|A1KMQ3|RS16_MYCBP,AAEPAPQPEQPDTPALGGEQAELTAES,902.090992,3,36.6,665.325316,1,b7,b,7,Q,0,,2,3972977,0,#N/A,#N/A,0.057204,False,#N/A
sp|A1KMQ3|RS16_MYCBP,AAEPAPQPEQPDTPALGGEQAELTAES,902.090992,3,36.6,891.420673,1,b9,b,9,E,0,,7,736844.625,0,#N/A,#N/A,0.088716,False,#N/A
sp|A1KMQ3|RS16_MYCBP,AAEPAPQPEQPDTPALGGEQAELTAES,902.090992,3,36.6,1019.47925,1,b10,b,10,Q,0,,1,5149151,0,#N/A,#N/A,0.108504,False,#N/A
sp|A1KMQ3|RS16_MYCBP,AAEPAPQPEQPDTPALGGEQAELTAES,902.090992,3,36.6,1332.606636,1,b13,b,13,T,0,,4,2688305,0,#N/A,#N/A,0.162156,False,#N/A
sp|A1KMQ3|RS16_MYCBP,AAEPAPQPEQPDTPALGGEQAELTAES,902.090992,3,36.6,1500.696514,1,b15,b,15,A,0,,10,425192.09375,0,#N/A,#N/A,0.193784,False,#N/A
sp|A1KI28|MDH_MYCBP,GASSAASAASATIDAAR,739.365701,2,25.1,1175.601491,1,y13,y,13,A,0,,8,695298.875,0,#N/A,#N/A,0.13436,False,#N/A
sp|A1KI28|MDH_MYCBP,GASSAASAASATIDAAR,739.365701,2,25.1,1104.564377,1,y12,y,12,A,0,,2,2777631,0,#N/A,#N/A,0.122367,False,#N/A
sp|A1KI28|MDH_MYCBP,GASSAASAASATIDAAR,739.365701,2,25.1,1033.527263,1,y11,y,11,S,0,,1,3713026,0,#N/A,#N/A,0.110755,False,#N/A
sp|A1KI28|MDH_MYCBP,GASSAASAASATIDAAR,739.365701,2,25.1,946.495235,1,y10,y,10,A,0,,4,2017170,0,#N/A,#N/A,0.097064,False,#N/A
sp|A1KI28|MDH_MYCBP,GASSAASAASATIDAAR,739.365701,2,25.1,875.458121,1,y9,y,9,A,0,,3,2722895,0,#N/A,#N/A,0.086344,False,#N/A
sp|A1KI28|MDH_MYCBP,GASSAASAASATIDAAR,739.365701,2,25.1,804.421007,1,y8,y,8,S,0,,5,1883659,0,#N/A,#N/A,0.076051,False,#N/A
sp|A1KI28|MDH_MYCBP,GASSAASAASATIDAAR,739.365701,2,25.1,717.388979,1,y7,y,7,A,0,,7,799336.1875,0,#N/A,#N/A,0.064049,False,#N/A
sp|A1KI28|MDH_MYCBP,GASSAASAASATIDAAR,739.365701,2,25.1,646.351865,1,y6,y,6,T,0,,9,573783.375,0,#N/A,#N/A,0.054775,False,#N/A
sp|A1KI28|MDH_MYCBP,GASSAASAASATIDAAR,739.365701,2,25.1,317.193179,1,y3,y,3,A,0,,6,1150186,0,#N/A,#N/A,0.018831,False,#N/A
sp|A1KI28|MDH_MYCBP,GASSAASAASATIDAAR,739.365701,2,25.1,175.118952,1,y1,y,1,R,0,,10,525059.8125,0,#N/A,#N/A,0.007725,False,#N/A
sp|A1KI28|MDH_MYCBP,GASSAASAASATIDAAR,493.246226,3,21,216.097882,1,b3,b,3,S,0,,9,65026.69921875,0,#N/A,#N/A,0.010589,False,#N/A
sp|A1KI28|MDH_MYCBP,GASSAASAASATIDAAR,493.246226,3,21,1033.527263,1,y11,y,11,S,0,,10,54842.5,0,#N/A,#N/A,0.110755,False,#N/A
sp|A1KI28|MDH_MYCBP,GASSAASAASATIDAAR,493.246226,3,21,875.458121,1,y9,y,9,A,0,,8,170725,0,#N/A,#N/A,0.086344,False,#N/A
sp|A1KI28|MDH_MYCBP,GASSAASAASATIDAAR,493.246226,3,21,804.421007,1,y8,y,8,S,0,,4,332211.90625,0,#N/A,#N/A,0.076051,False,#N/A
sp|A1KI28|MDH_MYCBP,GASSAASAASATIDAAR,493.246226,3,21,717.388979,1,y7,y,7,A,0,,6,172750.296875,0,#N/A,#N/A,0.064049,False,#N/A
sp|A1KI28|MDH_MYCBP,GASSAASAASATIDAAR,493.246226,3,21,646.351865,1,y6,y,6,T,0,,1,508897.59375,0,#N/A,#N/A,0.054775,False,#N/A
sp|A1KI28|MDH_MYCBP,GASSAASAASATIDAAR,493.246226,3,21,545.304186,1,y5,y,5,I,0,,3,370866,0,#N/A,#N/A,0.042446,False,#N/A
sp|A1KI28|MDH_MYCBP,GASSAASAASATIDAAR,493.246226,3,21,432.220122,1,y4,y,4,D,0,,2,500561.59375,0,#N/A,#N/A,0.029953,False,#N/A
sp|A1KI28|MDH_MYCBP,GASSAASAASATIDAAR,493.246226,3,21,317.193179,1,y3,y,3,A,0,,5,305840.59375,0,#N/A,#N/A,0.018831,False,#N/A
sp|A1KI28|MDH_MYCBP,GASSAASAASATIDAAR,493.246226,3,21,175.118952,1,y1,y,1,R,0,,7,171576.203125,0,#N/A,#N/A,0.007725,False,#N/A
sp|A1KI28|MDH_MYCBP,GAS[+80]SAASAASATIDAAR,779.348866,2,26.3,1429.631879,1,y15,y,15,S,0,,#N/A,#N/A,0,#N/A,#N/A,0.180184,False,#N/A
sp|A1KI28|MDH_MYCBP,GAS[+80]SAASAASATIDAAR,779.348866,2,26.3,1331.654983,1,y15 -98,y,15,S,97.976896,97.9769 - H3O4P,#N/A,#N/A,0,#N/A,#N/A,0.161982,False,#N/A
sp|A1KI28|MDH_MYCBP,GAS[+80]SAASAASATIDAAR,779.348866,2,26.3,1262.633519,1,y14,y,14,S,0,,21,8940.2001953125,0,#N/A,#N/A,0.149553,False,#N/A
sp|A1KI28|MDH_MYCBP,GAS[+80]SAASAASATIDAAR,779.348866,2,26.3,1175.601491,1,y13,y,13,A,0,,7,106286.6015625,0,#N/A,#N/A,0.13436,False,#N/A
sp|A1KI28|MDH_MYCBP,GAS[+80]SAASAASATIDAAR,779.348866,2,26.3,1104.564377,1,y12,y,12,A,0,,2,396566.90625,0,#N/A,#N/A,0.122367,False,#N/A
sp|A1KI28|MDH_MYCBP,GAS[+80]SAASAASATIDAAR,779.348866,2,26.3,1033.527263,1,y11,y,11,S,0,,1,455239.8125,0,#N/A,#N/A,0.110755,False,#N/A
sp|A1KI28|MDH_MYCBP,GAS[+80]SAASAASATIDAAR,779.348866,2,26.3,946.495235,1,y10,y,10,A,0,,4,300099.59375,0,#N/A,#N/A,0.097064,False,#N/A
sp|A1KI28|MDH_MYCBP,GAS[+80]SAASAASATIDAAR,779.348866,2,26.3,804.421007,1,y8,y,8,S,0,,5,266323.6875,0,#N/A,#N/A,0.076051,False,#N/A
sp|A1KI28|MDH_MYCBP,GAS[+80]SAASAASATIDAAR,779.348866,2,26.3,317.193179,1,y3,y,3,A,0,,6,117775,0,#N/A,#N/A,0.018831,False,#N/A
sp|A1KI28|MDH_MYCBP,GAS[+80]SAASAASATIDAAR,779.348866,2,26.3,356.156459,1,b5 -98,b,5,A,97.976896,97.9769 - H3O4P,10,93206.296875,0,#N/A,#N/A,0.022405,False,#N/A
sp|A1KI28|MDH_MYCBP,GAS[+80]SAASAASATIDAAR,779.348866,2,26.3,427.193573,1,b6 -98,b,6,A,97.976896,97.9769 - H3O4P,9,104474.6015625,0,#N/A,#N/A,0.029432,False,#N/A
sp|A1KI28|MDH_MYCBP,GAS[+80]SAASAASATIDAAR,519.901669,3,22,58.02874,1,b1,b,1,G,0,,#N/A,#N/A,0,#N/A,#N/A,0.001473,False,#N/A
sp|A1KI28|MDH_MYCBP,GAS[+80]SAASAASATIDAAR,519.901669,3,22,129.065854,1,b2,b,2,A,0,,#N/A,#N/A,0,#N/A,#N/A,0.004888,False,#N/A
sp|A1KI28|MDH_MYCBP,GAS[+80]SAASAASATIDAAR,519.901669,3,22,296.064213,1,b3,b,3,S,0,,#N/A,#N/A,0,#N/A,#N/A,0.016981,False,#N/A
sp|A1KI28|MDH_MYCBP,GAS[+80]SAASAASATIDAAR,519.901669,3,22,383.096241,1,b4,b,4,S,0,,#N/A,#N/A,0,#N/A,#N/A,0.024994,False,#N/A
sp|A1KI28|MDH_MYCBP,GAS[+80]SAASAASATIDAAR,519.901669,3,22,454.133355,1,b5,b,5,A,0,,#N/A,#N/A,0,#N/A,#N/A,0.032259,False,#N/A
sp|A1KI28|MDH_MYCBP,GAS[+80]SAASAASATIDAAR,519.901669,3,22,525.170469,1,b6,b,6,A,0,,#N/A,#N/A,0,#N/A,#N/A,0.040117,False,#N/A
sp|A1KI28|MDH_MYCBP,GAS[+80]SAASAASATIDAAR,519.901669,3,22,612.202497,1,b7,b,7,S,0,,#N/A,#N/A,0,#N/A,#N/A,0.050492,False,#N/A
sp|A1KI28|MDH_MYCBP,GAS[+80]SAASAASATIDAAR,519.901669,3,22,683.239611,1,b8,b,8,A,0,,#N/A,#N/A,0,#N/A,#N/A,0.05953,False,#N/A
sp|A1KI28|MDH_MYCBP,GAS[+80]SAASAASATIDAAR,519.901669,3,22,754.276725,1,b9,b,9,A,0,,#N/A,#N/A,0,#N/A,#N/A,0.069052,False,#N/A
sp|A1KI28|MDH_MYCBP,GAS[+80]SAASAASATIDAAR,519.901669,3,22,841.308754,1,b10,b,10,S,0,,#N/A,#N/A,0,#N/A,#N/A,0.081341,False,#N/A
sp|A1KI28|MDH_MYCBP,GAS[+80]SAASAASATIDAAR,519.901669,3,22,912.345867,1,b11,b,11,A,0,,#N/A,#N/A,0,#N/A,#N/A,0.091858,False,#N/A
sp|A1KI28|MDH_MYCBP,GAS[+80]SAASAASATIDAAR,519.901669,3,22,1013.393546,1,b12,b,12,T,0,,#N/A,#N/A,0,#N/A,#N/A,0.107534,False,#N/A
sp|A1KI28|MDH_MYCBP,GAS[+80]SAASAASATIDAAR,519.901669,3,22,1126.47761,1,b13,b,13,I,0,,#N/A,#N/A,0,#N/A,#N/A,0.126027,False,#N/A
sp|A1KI28|MDH_MYCBP,GAS[+80]SAASAASATIDAAR,519.901669,3,22,1241.504553,1,b14,b,14,D,0,,#N/A,#N/A,0,#N/A,#N/A,0.145815,False,#N/A
sp|A1KI28|MDH_MYCBP,GAS[+80]SAASAASATIDAAR,519.901669,3,22,1312.541667,1,b15,b,15,A,0,,#N/A,#N/A,0,#N/A,#N/A,0.158507,False,#N/A
sp|A1KI28|MDH_MYCBP,GAS[+80]SAASAASATIDAAR,519.901669,3,22,1383.578781,1,b16,b,16,A,0,,#N/A,#N/A,0,#N/A,#N/A,0.171548,False,#N/A
sp|A1KI28|MDH_MYCBP,GAS[+80]SAASAASATIDAAR,519.901669,3,22,65.036565,2,b2,b,2,A,0,,#N/A,#N/A,0,#N/A,#N/A,0.001748,False,#N/A
sp|A1KI28|MDH_MYCBP,GAS[+80]SAASAASATIDAAR,519.901669,3,22,148.535744,2,b3,b,3,S,0,,#N/A,#N/A,0,#N/A,#N/A,0.006034,False,#N/A
sp|A1KI28|MDH_MYCBP,GAS[+80]SAASAASATIDAAR,519.901669,3,22,192.051759,2,b4,b,4,S,0,,#N/A,#N/A,0,#N/A,#N/A,0.008872,False,#N/A
sp|A1KI28|MDH_MYCBP,GAS[+80]SAASAASATIDAAR,519.901669,3,22,227.570316,2,b5,b,5,A,0,,#N/A,#N/A,0,#N/A,#N/A,0.011443,False,#N/A
sp|A1KI28|MDH_MYCBP,GAS[+80]SAASAASATIDAAR,519.901669,3,22,263.088873,2,b6,b,6,A,0,,#N/A,#N/A,0,#N/A,#N/A,0.014224,False,#N/A
sp|A1KI28|MDH_MYCBP,GAS[+80]SAASAASATIDAAR,519.901669,3,22,306.604887,2,b7,b,7,S,0,,#N/A,#N/A,0,#N/A,#N/A,0.017896,False,#N/A
sp|A1KI28|MDH_MYCBP,GAS[+80]SAASAASATIDAAR,519.901669,3,22,342.123444,2,b8,b,8,A,0,,#N/A,#N/A,0,#N/A,#N/A,0.021094,False,#N/A
sp|A1KI28|MDH_MYCBP,GAS[+80]SAASAASATIDAAR,519.901669,3,22,377.642001,2,b9,b,9,A,0,,#N/A,#N/A,0,#N/A,#N/A,0.024462,False,#N/A
sp|A1KI28|MDH_MYCBP,GAS[+80]SAASAASATIDAAR,519.901669,3,22,421.158015,2,b10,b,10,S,0,,#N/A,#N/A,0,#N/A,#N/A,0.02881,False,#N/A
sp|A1KI28|MDH_MYCBP,GAS[+80]SAASAASATIDAAR,519.901669,3,22,456.676572,2,b11,b,11,A,0,,#N/A,#N/A,0,#N/A,#N/A,0.032531,False,#N/A
sp|A1KI28|MDH_MYCBP,GAS[+80]SAASAASATIDAAR,519.901669,3,22,507.200411,2,b12,b,12,T,0,,#N/A,#N/A,0,#N/A,#N/A,0.038076,False,#N/A
sp|A1KI28|MDH_MYCBP,GAS[+80]SAASAASATIDAAR,519.901669,3,22,563.742443,2,b13,b,13,I,0,,#N/A,#N/A,0,#N/A,#N/A,0.044617,False,#N/A
sp|A1KI28|MDH_MYCBP,GAS[+80]SAASAASATIDAAR,519.901669,3,22,621.255914,2,b14,b,14,D,0,,#N/A,#N/A,0,#N/A,#N/A,0.051616,False,#N/A
sp|A1KI28|MDH_MYCBP,GAS[+80]SAASAASATIDAAR,519.901669,3,22,656.774471,2,b15,b,15,A,0,,#N/A,#N/A,0,#N/A,#N/A,0.056105,False,#N/A
sp|A1KI28|MDH_MYCBP,GAS[+80]SAASAASATIDAAR,519.901669,3,22,692.293028,2,b16,b,16,A,0,,#N/A,#N/A,0,#N/A,#N/A,0.060717,False,#N/A
sp|A1KI28|MDH_MYCBP,GAS[+80]SAASAASATIDAAR,519.901669,3,22,1500.668993,1,y16,y,16,A,0,,#N/A,#N/A,0,#N/A,#N/A,0.193779,False,#N/A
sp|A1KI28|MDH_MYCBP,GAS[+80]SAASAASATIDAAR,519.901669,3,22,1429.631879,1,y15,y,15,S,0,,#N/A,#N/A,0,#N/A,#N/A,0.180184,False,#N/A
sp|A1KI28|MDH_MYCBP,GAS[+80]SAASAASATIDAAR,519.901669,3,22,1262.633519,1,y14,y,14,S,0,,#N/A,#N/A,0,#N/A,#N/A,0.149553,False,#N/A
sp|A1KI28|MDH_MYCBP,GAS[+80]SAASAASATIDAAR,519.901669,3,22,1175.601491,1,y13,y,13,A,0,,#N/A,#N/A,0,#N/A,#N/A,0.13436,False,#N/A
sp|A1KI28|MDH_MYCBP,GAS[+80]SAASAASATIDAAR,519.901669,3,22,1104.564377,1,y12,y,12,A,0,,#N/A,#N/A,0,#N/A,#N/A,0.122367,False,#N/A
sp|A1KI28|MDH_MYCBP,GAS[+80]SAASAASATIDAAR,519.901669,3,22,1033.527263,1,y11,y,11,S,0,,#N/A,#N/A,0,#N/A,#N/A,0.110755,False,#N/A
sp|A1KI28|MDH_MYCBP,GAS[+80]SAASAASATIDAAR,519.901669,3,22,946.495235,1,y10,y,10,A,0,,#N/A,#N/A,0,#N/A,#N/A,0.097064,False,#N/A
sp|A1KI28|MDH_MYCBP,GAS[+80]SAASAASATIDAAR,519.901669,3,22,875.458121,1,y9,y,9,A,0,,#N/A,#N/A,0,#N/A,#N/A,0.086344,False,#N/A
sp|A1KI28|MDH_MYCBP,GAS[+80]SAASAASATIDAAR,519.901669,3,22,804.421007,1,y8,y,8,S,0,,#N/A,#N/A,0,#N/A,#N/A,0.076051,False,#N/A
sp|A1KI28|MDH_MYCBP,GAS[+80]SAASAASATIDAAR,519.901669,3,22,717.388979,1,y7,y,7,A,0,,#N/A,#N/A,0,#N/A,#N/A,0.064049,False,#N/A
sp|A1KI28|MDH_MYCBP,GAS[+80]SAASAASATIDAAR,519.901669,3,22,646.351865,1,y6,y,6,T,0,,#N/A,#N/A,0,#N/A,#N/A,0.054775,False,#N/A
sp|A1KI28|MDH_MYCBP,GAS[+80]SAASAASATIDAAR,519.901669,3,22,545.304186,1,y5,y,5,I,0,,#N/A,#N/A,0,#N/A,#N/A,0.042446,False,#N/A
sp|A1KI28|MDH_MYCBP,GAS[+80]SAASAASATIDAAR,519.901669,3,22,432.220122,1,y4,y,4,D,0,,#N/A,#N/A,0,#N/A,#N/A,0.029953,False,#N/A
sp|A1KI28|MDH_MYCBP,GAS[+80]SAASAASATIDAAR,519.901669,3,22,317.193179,1,y3,y,3,A,0,,#N/A,#N/A,0,#N/A,#N/A,0.018831,False,#N/A
sp|A1KI28|MDH_MYCBP,GAS[+80]SAASAASATIDAAR,519.901669,3,22,246.156066,1,y2,y,2,A,0,,#N/A,#N/A,0,#N/A,#N/A,0.012873,False,#N/A
sp|A1KI28|MDH_MYCBP,GAS[+80]SAASAASATIDAAR,519.901669,3,22,175.118952,1,y1,y,1,R,0,,#N/A,#N/A,0,#N/A,#N/A,0.007725,False,#N/A
sp|A1KI28|MDH_MYCBP,GAS[+80]SAASAASATIDAAR,519.901669,3,22,750.838134,2,y16,y,16,A,0,,#N/A,#N/A,0,#N/A,#N/A,0.06858,False,#N/A
sp|A1KI28|MDH_MYCBP,GAS[+80]SAASAASATIDAAR,519.901669,3,22,715.319577,2,y15,y,15,S,0,,#N/A,#N/A,0,#N/A,#N/A,0.063772,False,#N/A
sp|A1KI28|MDH_MYCBP,GAS[+80]SAASAASATIDAAR,519.901669,3,22,631.820398,2,y14,y,14,S,0,,#N/A,#N/A,0,#N/A,#N/A,0.052938,False,#N/A
sp|A1KI28|MDH_MYCBP,GAS[+80]SAASAASATIDAAR,519.901669,3,22,588.304383,2,y13,y,13,A,0,,#N/A,#N/A,0,#N/A,#N/A,0.047564,False,#N/A
sp|A1KI28|MDH_MYCBP,GAS[+80]SAASAASATIDAAR,519.901669,3,22,552.785827,2,y12,y,12,A,0,,#N/A,#N/A,0,#N/A,#N/A,0.043323,False,#N/A
sp|A1KI28|MDH_MYCBP,GAS[+80]SAASAASATIDAAR,519.901669,3,22,517.26727,2,y11,y,11,S,0,,#N/A,#N/A,0,#N/A,#N/A,0.039215,False,#N/A
sp|A1KI28|MDH_MYCBP,GAS[+80]SAASAASATIDAAR,519.901669,3,22,473.751255,2,y10,y,10,A,0,,#N/A,#N/A,0,#N/A,#N/A,0.034372,False,#N/A
sp|A1KI28|MDH_MYCBP,GAS[+80]SAASAASATIDAAR,519.901669,3,22,438.232698,2,y9,y,9,A,0,,#N/A,#N/A,0,#N/A,#N/A,0.03058,False,#N/A
sp|A1KI28|MDH_MYCBP,GAS[+80]SAASAASATIDAAR,519.901669,3,22,402.714142,2,y8,y,8,S,0,,#N/A,#N/A,0,#N/A,#N/A,0.026939,False,#N/A
sp|A1KI28|MDH_MYCBP,GAS[+80]SAASAASATIDAAR,519.901669,3,22,359.198127,2,y7,y,7,A,0,,#N/A,#N/A,0,#N/A,#N/A,0.022692,False,#N/A
sp|A1KI28|MDH_MYCBP,GAS[+80]SAASAASATIDAAR,519.901669,3,22,323.67957,2,y6,y,6,T,0,,#N/A,#N/A,0,#N/A,#N/A,0.019411,False,#N/A
sp|A1KI28|MDH_MYCBP,GAS[+80]SAASAASATIDAAR,519.901669,3,22,273.155731,2,y5,y,5,I,0,,#N/A,#N/A,0,#N/A,#N/A,0.015049,False,#N/A
sp|A1KI28|MDH_MYCBP,GAS[+80]SAASAASATIDAAR,519.901669,3,22,216.613699,2,y4,y,4,D,0,,#N/A,#N/A,0,#N/A,#N/A,0.010627,False,#N/A
sp|A1KI28|MDH_MYCBP,GAS[+80]SAASAASATIDAAR,519.901669,3,22,159.100228,2,y3,y,3,A,0,,#N/A,#N/A,0,#N/A,#N/A,0.006689,False,#N/A
sp|A1KI28|MDH_MYCBP,GAS[+80]SAASAASATIDAAR,519.901669,3,22,123.581671,2,y2,y,2,A,0,,#N/A,#N/A,0,#N/A,#N/A,0.004579,False,#N/A
sp|A1KI28|MDH_MYCBP,GAS[+80]SAASAASATIDAAR,519.901669,3,22,88.063114,2,y1,y,1,R,0,,#N/A,#N/A,0,#N/A,#N/A,0.002755,False,#N/A
sp|A0A0G2Q9F8|GYRA_MYCBP,GVVEVEEDSR,559.769842,2,19.7,157.097154,1,b2,b,2,V,0,,5,1044616,0,#N/A,#N/A,0.006563,False,#N/A
sp|A0A0G2Q9F8|GYRA_MYCBP,GVVEVEEDSR,559.769842,2,19.7,256.165568,1,b3,b,3,V,0,,7,603585.5,0,#N/A,#N/A,0.013667,False,#N/A
sp|A0A0G2Q9F8|GYRA_MYCBP,GVVEVEEDSR,559.769842,2,19.7,385.208161,1,b4,b,4,E,0,,10,258327,0,#N/A,#N/A,0.025201,False,#N/A
sp|A0A0G2Q9F8|GYRA_MYCBP,GVVEVEEDSR,559.769842,2,19.7,962.442531,1,y8,y,8,V,0,,6,1014946,0,#N/A,#N/A,0.099527,False,#N/A
sp|A0A0G2Q9F8|GYRA_MYCBP,GVVEVEEDSR,559.769842,2,19.7,863.374117,1,y7,y,7,E,0,,2,1947597,0,#N/A,#N/A,0.084562,False,#N/A
sp|A0A0G2Q9F8|GYRA_MYCBP,GVVEVEEDSR,559.769842,2,19.7,734.331523,1,y6,y,6,V,0,,1,2453436,0,#N/A,#N/A,0.066331,False,#N/A
sp|A0A0G2Q9F8|GYRA_MYCBP,GVVEVEEDSR,559.769842,2,19.7,635.26311,1,y5,y,5,E,0,,4,1324365,0,#N/A,#N/A,0.053371,False,#N/A
sp|A0A0G2Q9F8|GYRA_MYCBP,GVVEVEEDSR,559.769842,2,19.7,506.220516,1,y4,y,4,E,0,,8,405777.90625,0,#N/A,#N/A,0.037965,False,#N/A
sp|A0A0G2Q9F8|GYRA_MYCBP,GVVEVEEDSR,559.769842,2,19.7,262.15098,1,y2,y,2,S,0,,3,1717459,0,#N/A,#N/A,0.014148,False,#N/A
sp|A0A0G2Q9F8|GYRA_MYCBP,GVVEVEEDSR,373.515653,3,16.5,58.02874,1,b1,b,1,G,0,,#N/A,#N/A,0,#N/A,#N/A,0.001473,False,#N/A
sp|A0A0G2Q9F8|GYRA_MYCBP,GVVEVEEDSR,373.515653,3,16.5,157.097154,1,b2,b,2,V,0,,#N/A,#N/A,0,#N/A,#N/A,0.006563,False,#N/A
sp|A0A0G2Q9F8|GYRA_MYCBP,GVVEVEEDSR,373.515653,3,16.5,256.165568,1,b3,b,3,V,0,,#N/A,#N/A,0,#N/A,#N/A,0.013667,False,#N/A
sp|A0A0G2Q9F8|GYRA_MYCBP,GVVEVEEDSR,373.515653,3,16.5,385.208161,1,b4,b,4,E,0,,#N/A,#N/A,0,#N/A,#N/A,0.025201,False,#N/A
sp|A0A0G2Q9F8|GYRA_MYCBP,GVVEVEEDSR,373.515653,3,16.5,484.276575,1,b5,b,5,V,0,,#N/A,#N/A,0,#N/A,#N/A,0.035524,False,#N/A
sp|A0A0G2Q9F8|GYRA_MYCBP,GVVEVEEDSR,373.515653,3,16.5,613.319168,1,b6,b,6,E,0,,#N/A,#N/A,0,#N/A,#N/A,0.05063,False,#N/A
sp|A0A0G2Q9F8|GYRA_MYCBP,GVVEVEEDSR,373.515653,3,16.5,742.361761,1,b7,b,7,E,0,,#N/A,#N/A,0,#N/A,#N/A,0.067422,False,#N/A
sp|A0A0G2Q9F8|GYRA_MYCBP,GVVEVEEDSR,373.515653,3,16.5,857.388704,1,b8,b,8,D,0,,#N/A,#N/A,0,#N/A,#N/A,0.083685,False,#N/A
sp|A0A0G2Q9F8|GYRA_MYCBP,GVVEVEEDSR,373.515653,3,16.5,944.420732,1,b9,b,9,S,0,,#N/A,#N/A,0,#N/A,#N/A,0.096745,False,#N/A
sp|A0A0G2Q9F8|GYRA_MYCBP,GVVEVEEDSR,373.515653,3,16.5,79.052215,2,b2,b,2,V,0,,#N/A,#N/A,0,#N/A,#N/A,0.002343,False,#N/A
sp|A0A0G2Q9F8|GYRA_MYCBP,GVVEVEEDSR,373.515653,3,16.5,128.586422,2,b3,b,3,V,0,,#N/A,#N/A,0,#N/A,#N/A,0.00486,False,#N/A
sp|A0A0G2Q9F8|GYRA_MYCBP,GVVEVEEDSR,373.515653,3,16.5,193.107718,2,b4,b,4,E,0,,#N/A,#N/A,0,#N/A,#N/A,0.008945,False,#N/A
sp|A0A0G2Q9F8|GYRA_MYCBP,GVVEVEEDSR,373.515653,3,16.5,242.641925,2,b5,b,5,V,0,,#N/A,#N/A,0,#N/A,#N/A,0.012599,False,#N/A
sp|A0A0G2Q9F8|GYRA_MYCBP,GVVEVEEDSR,373.515653,3,16.5,307.163222,2,b6,b,6,E,0,,#N/A,#N/A,0,#N/A,#N/A,0.017945,False,#N/A
sp|A0A0G2Q9F8|GYRA_MYCBP,GVVEVEEDSR,373.515653,3,16.5,371.684518,2,b7,b,7,E,0,,#N/A,#N/A,0,#N/A,#N/A,0.023886,False,#N/A
sp|A0A0G2Q9F8|GYRA_MYCBP,GVVEVEEDSR,373.515653,3,16.5,429.19799,2,b8,b,8,D,0,,#N/A,#N/A,0,#N/A,#N/A,0.029639,False,#N/A
sp|A0A0G2Q9F8|GYRA_MYCBP,GVVEVEEDSR,373.515653,3,16.5,472.714004,2,b9,b,9,S,0,,#N/A,#N/A,0,#N/A,#N/A,0.034259,False,#N/A
sp|A0A0G2Q9F8|GYRA_MYCBP,GVVEVEEDSR,373.515653,3,16.5,1061.510944,1,y9,y,9,V,0,,#N/A,#N/A,0,#N/A,#N/A,0.115283,False,#N/A
sp|A0A0G2Q9F8|GYRA_MYCBP,GVVEVEEDSR,373.515653,3,16.5,962.442531,1,y8,y,8,V,0,,#N/A,#N/A,0,#N/A,#N/A,0.099527,False,#N/A
sp|A0A0G2Q9F8|GYRA_MYCBP,GVVEVEEDSR,373.515653,3,16.5,863.374117,1,y7,y,7,E,0,,#N/A,#N/A,0,#N/A,#N/A,0.084562,False,#N/A
sp|A0A0G2Q9F8|GYRA_MYCBP,GVVEVEEDSR,373.515653,3,16.5,734.331523,1,y6,y,6,V,0,,#N/A,#N/A,0,#N/A,#N/A,0.066331,False,#N/A
sp|A0A0G2Q9F8|GYRA_MYCBP,GVVEVEEDSR,373.515653,3,16.5,635.26311,1,y5,y,5,E,0,,#N/A,#N/A,0,#N/A,#N/A,0.053371,False,#N/A
sp|A0A0G2Q9F8|GYRA_MYCBP,GVVEVEEDSR,373.515653,3,16.5,506.220516,1,y4,y,4,E,0,,#N/A,#N/A,0,#N/A,#N/A,0.037965,False,#N/A
sp|A0A0G2Q9F8|GYRA_MYCBP,GVVEVEEDSR,373.515653,3,16.5,377.177923,1,y3,y,3,D,0,,#N/A,#N/A,0,#N/A,#N/A,0.024417,False,#N/A
sp|A0A0G2Q9F8|GYRA_MYCBP,GVVEVEEDSR,373.515653,3,16.5,262.15098,1,y2,y,2,S,0,,#N/A,#N/A,0,#N/A,#N/A,0.014148,False,#N/A
sp|A0A0G2Q9F8|GYRA_MYCBP,GVVEVEEDSR,373.515653,3,16.5,175.118952,1,y1,y,1,R,0,,#N/A,#N/A,0,#N/A,#N/A,0.007725,False,#N/A
sp|A0A0G2Q9F8|GYRA_MYCBP,GVVEVEEDSR,373.515653,3,16.5,531.25911,2,y9,y,9,V,0,,#N/A,#N/A,0,#N/A,#N/A,0.040817,False,#N/A
sp|A0A0G2Q9F8|GYRA_MYCBP,GVVEVEEDSR,373.515653,3,16.5,481.724903,2,y8,y,8,V,0,,#N/A,#N/A,0,#N/A,#N/A,0.035243,False,#N/A
sp|A0A0G2Q9F8|GYRA_MYCBP,GVVEVEEDSR,373.515653,3,16.5,432.190696,2,y7,y,7,E,0,,#N/A,#N/A,0,#N/A,#N/A,0.02995,False,#N/A
sp|A0A0G2Q9F8|GYRA_MYCBP,GVVEVEEDSR,373.515653,3,16.5,367.6694,2,y6,y,6,V,0,,#N/A,#N/A,0,#N/A,#N/A,0.0235,False,#N/A
sp|A0A0G2Q9F8|GYRA_MYCBP,GVVEVEEDSR,373.515653,3,16.5,318.135193,2,y5,y,5,E,0,,#N/A,#N/A,0,#N/A,#N/A,0.018915,False,#N/A
sp|A0A0G2Q9F8|GYRA_MYCBP,GVVEVEEDSR,373.515653,3,16.5,253.613896,2,y4,y,4,E,0,,#N/A,#N/A,0,#N/A,#N/A,0.013463,False,#N/A
sp|A0A0G2Q9F8|GYRA_MYCBP,GVVEVEEDSR,373.515653,3,16.5,189.0926,2,y3,y,3,D,0,,#N/A,#N/A,0,#N/A,#N/A,0.008667,False,#N/A
sp|A0A0G2Q9F8|GYRA_MYCBP,GVVEVEEDSR,373.515653,3,16.5,131.579128,2,y2,y,2,S,0,,#N/A,#N/A,0,#N/A,#N/A,0.005031,False,#N/A
sp|A0A0G2Q9F8|GYRA_MYCBP,GVVEVEEDSR,373.515653,3,16.5,88.063114,2,y1,y,1,R,0,,#N/A,#N/A,0,#N/A,#N/A,0.002755,False,#N/A
sp|A0A0G2Q9F8|GYRA_MYCBP,GVVEVEEDS[+80]R,599.753008,2,20.9,944.431966,1,y8 -98,y,8,V,97.976896,97.9769 - H3O4P,9,14584.2998046875,0,#N/A,#N/A,0.096746,False,#N/A
sp|A0A0G2Q9F8|GYRA_MYCBP,GVVEVEEDS[+80]R,599.753008,2,20.9,845.363552,1,y7 -98,y,7,E,97.976896,97.9769 - H3O4P,2,81206.1015625,0,#N/A,#N/A,0.08193,False,#N/A
sp|A0A0G2Q9F8|GYRA_MYCBP,GVVEVEEDS[+80]R,599.753008,2,20.9,814.297854,1,y6,y,6,V,0,,6,32200.69921875,0,#N/A,#N/A,0.077456,False,#N/A
sp|A0A0G2Q9F8|GYRA_MYCBP,GVVEVEEDS[+80]R,599.753008,2,20.9,716.320958,1,y6 -98,y,6,V,97.976896,97.9769 - H3O4P,1,95808.796875,0,#N/A,#N/A,0.063906,False,#N/A
sp|A0A0G2Q9F8|GYRA_MYCBP,GVVEVEEDS[+80]R,599.753008,2,20.9,617.252545,1,y5 -98,y,5,E,97.976896,97.9769 - H3O4P,5,39020.6015625,0,#N/A,#N/A,0.051118,False,#N/A
sp|A0A0G2Q9F8|GYRA_MYCBP,GVVEVEEDS[+80]R,599.753008,2,20.9,488.209951,1,y4 -98,y,4,E,97.976896,97.9769 - H3O4P,7,25111.30078125,0,#N/A,#N/A,0.035957,False,#N/A
sp|A0A0G2Q9F8|GYRA_MYCBP,GVVEVEEDS[+80]R,599.753008,2,20.9,359.167358,1,y3 -98,y,3,D,97.976896,97.9769 - H3O4P,10,11304.7001953125,0,#N/A,#N/A,0.022689,False,#N/A
sp|A0A0G2Q9F8|GYRA_MYCBP,GVVEVEEDS[+80]R,599.753008,2,20.9,175.118952,1,y1,y,1,R,0,,3,69398.6015625,0,#N/A,#N/A,0.007725,False,#N/A
sp|A0A0G2Q9F8|GYRA_MYCBP,GVVEVEEDS[+80]R,599.753008,2,20.9,171.562294,2,y2,y,2,S,0,,#N/A,#N/A,0,#N/A,#N/A,0.007491,False,#N/A
sp|A0A0G2Q9F8|GYRA_MYCBP,GVVEVEEDS[+80]R,599.753008,2,20.9,122.573846,2,y2 -98,y,2,S,97.976896,97.9769 - H3O4P,#N/A,#N/A,0,#N/A,#N/A,0.004524,False,#N/A
sp|A0A0G2Q9F8|GYRA_MYCBP,GVVEVEEDS[+80]R,599.753008,2,20.9,157.097154,1,b2,b,2,V,0,,4,48752.69921875,0,#N/A,#N/A,0.006563,False,#N/A
sp|A0A0G2Q9F8|GYRA_MYCBP,GVVEVEEDS[+80]R,599.753008,2,20.9,256.165568,1,b3,b,3,V,0,,8,17133.5,0,#N/A,#N/A,0.013667,False,#N/A
sp|A0A0G2Q9F8|GYRA_MYCBP,GVVEVEEDS[+80]R,599.753008,2,20.9,512.69717,2,b9,b,9,S,0,,#N/A,#N/A,0,#N/A,#N/A,0.038696,False,#N/A
sp|A0A0G2Q9F8|GYRA_MYCBP,GVVEVEEDS[+80]R,599.753008,2,20.9,463.708722,2,b9 -98,b,9,S,97.976896,97.9769 - H3O4P,#N/A,#N/A,0,#N/A,#N/A,0.033285,False,#N/A
sp|A0A0G2Q9F8|GYRA_MYCBP,GVVEVEEDS[+80]R,400.171097,3,17.5,58.02874,1,b1,b,1,G,0,,#N/A,#N/A,0,#N/A,#N/A,0.001473,False,#N/A
sp|A0A0G2Q9F8|GYRA_MYCBP,GVVEVEEDS[+80]R,400.171097,3,17.5,157.097154,1,b2,b,2,V,0,,#N/A,#N/A,0,#N/A,#N/A,0.006563,False,#N/A
sp|A0A0G2Q9F8|GYRA_MYCBP,GVVEVEEDS[+80]R,400.171097,3,17.5,256.165568,1,b3,b,3,V,0,,#N/A,#N/A,0,#N/A,#N/A,0.013667,False,#N/A
sp|A0A0G2Q9F8|GYRA_MYCBP,GVVEVEEDS[+80]R,400.171097,3,17.5,385.208161,1,b4,b,4,E,0,,#N/A,#N/A,0,#N/A,#N/A,0.025201,False,#N/A
sp|A0A0G2Q9F8|GYRA_MYCBP,GVVEVEEDS[+80]R,400.171097,3,17.5,484.276575,1,b5,b,5,V,0,,#N/A,#N/A,0,#N/A,#N/A,0.035524,False,#N/A
sp|A0A0G2Q9F8|GYRA_MYCBP,GVVEVEEDS[+80]R,400.171097,3,17.5,613.319168,1,b6,b,6,E,0,,#N/A,#N/A,0,#N/A,#N/A,0.05063,False,#N/A
sp|A0A0G2Q9F8|GYRA_MYCBP,GVVEVEEDS[+80]R,400.171097,3,17.5,742.361761,1,b7,b,7,E,0,,#N/A,#N/A,0,#N/A,#N/A,0.067422,False,#N/A
sp|A0A0G2Q9F8|GYRA_MYCBP,GVVEVEEDS[+80]R,400.171097,3,17.5,857.388704,1,b8,b,8,D,0,,#N/A,#N/A,0,#N/A,#N/A,0.083685,False,#N/A
sp|A0A0G2Q9F8|GYRA_MYCBP,GVVEVEEDS[+80]R,400.171097,3,17.5,1024.387063,1,b9,b,9,S,0,,#N/A,#N/A,0,#N/A,#N/A,0.109289,False,#N/A
sp|A0A0G2Q9F8|GYRA_MYCBP,GVVEVEEDS[+80]R,400.171097,3,17.5,79.052215,2,b2,b,2,V,0,,#N/A,#N/A,0,#N/A,#N/A,0.002343,False,#N/A
sp|A0A0G2Q9F8|GYRA_MYCBP,GVVEVEEDS[+80]R,400.171097,3,17.5,128.586422,2,b3,b,3,V,0,,#N/A,#N/A,0,#N/A,#N/A,0.00486,False,#N/A
sp|A0A0G2Q9F8|GYRA_MYCBP,GVVEVEEDS[+80]R,400.171097,3,17.5,193.107718,2,b4,b,4,E,0,,#N/A,#N/A,0,#N/A,#N/A,0.008945,False,#N/A
sp|A0A0G2Q9F8|GYRA_MYCBP,GVVEVEEDS[+80]R,400.171097,3,17.5,242.641925,2,b5,b,5,V,0,,#N/A,#N/A,0,#N/A,#N/A,0.012599,False,#N/A
sp|A0A0G2Q9F8|GYRA_MYCBP,GVVEVEEDS[+80]R,400.171097,3,17.5,307.163222,2,b6,b,6,E,0,,#N/A,#N/A,0,#N/A,#N/A,0.017945,False,#N/A
sp|A0A0G2Q9F8|GYRA_MYCBP,GVVEVEEDS[+80]R,400.171097,3,17.5,371.684518,2,b7,b,7,E,0,,#N/A,#N/A,0,#N/A,#N/A,0.023886,False,#N/A
sp|A0A0G2Q9F8|GYRA_MYCBP,GVVEVEEDS[+80]R,400.171097,3,17.5,429.19799,2,b8,b,8,D,0,,#N/A,#N/A,0,#N/A,#N/A,0.029639,False,#N/A
sp|A0A0G2Q9F8|GYRA_MYCBP,GVVEVEEDS[+80]R,400.171097,3,17.5,512.69717,2,b9,b,9,S,0,,#N/A,#N/A,0,#N/A,#N/A,0.038696,False,#N/A
sp|A0A0G2Q9F8|GYRA_MYCBP,GVVEVEEDS[+80]R,400.171097,3,17.5,1141.477275,1,y9,y,9,V,0,,#N/A,#N/A,0,#N/A,#N/A,0.128552,False,#N/A
sp|A0A0G2Q9F8|GYRA_MYCBP,GVVEVEEDS[+80]R,400.171097,3,17.5,1042.408862,1,y8,y,8,V,0,,#N/A,#N/A,0,#N/A,#N/A,0.112185,False,#N/A
sp|A0A0G2Q9F8|GYRA_MYCBP,GVVEVEEDS[+80]R,400.171097,3,17.5,943.340448,1,y7,y,7,E,0,,#N/A,#N/A,0,#N/A,#N/A,0.096579,False,#N/A
sp|A0A0G2Q9F8|GYRA_MYCBP,GVVEVEEDS[+80]R,400.171097,3,17.5,814.297854,1,y6,y,6,V,0,,#N/A,#N/A,0,#N/A,#N/A,0.077456,False,#N/A
sp|A0A0G2Q9F8|GYRA_MYCBP,GVVEVEEDS[+80]R,400.171097,3,17.5,715.229441,1,y5,y,5,E,0,,#N/A,#N/A,0,#N/A,#N/A,0.06376,False,#N/A
sp|A0A0G2Q9F8|GYRA_MYCBP,GVVEVEEDS[+80]R,400.171097,3,17.5,586.186847,1,y4,y,4,E,0,,#N/A,#N/A,0,#N/A,#N/A,0.047308,False,#N/A
sp|A0A0G2Q9F8|GYRA_MYCBP,GVVEVEEDS[+80]R,400.171097,3,17.5,457.144254,1,y3,y,3,D,0,,#N/A,#N/A,0,#N/A,#N/A,0.032581,False,#N/A
sp|A0A0G2Q9F8|GYRA_MYCBP,GVVEVEEDS[+80]R,400.171097,3,17.5,342.117311,1,y2,y,2,S,0,,#N/A,#N/A,0,#N/A,#N/A,0.021093,False,#N/A
sp|A0A0G2Q9F8|GYRA_MYCBP,GVVEVEEDS[+80]R,400.171097,3,17.5,175.118952,1,y1,y,1,R,0,,#N/A,#N/A,0,#N/A,#N/A,0.007725,False,#N/A
sp|A0A0G2Q9F8|GYRA_MYCBP,GVVEVEEDS[+80]R,400.171097,3,17.5,571.242276,2,y9,y,9,V,0,,#N/A,#N/A,0,#N/A,#N/A,0.04551,False,#N/A
sp|A0A0G2Q9F8|GYRA_MYCBP,GVVEVEEDS[+80]R,400.171097,3,17.5,521.708069,2,y8,y,8,V,0,,#N/A,#N/A,0,#N/A,#N/A,0.039721,False,#N/A
sp|A0A0G2Q9F8|GYRA_MYCBP,GVVEVEEDS[+80]R,400.171097,3,17.5,472.173862,2,y7,y,7,E,0,,#N/A,#N/A,0,#N/A,#N/A,0.0342,False,#N/A
sp|A0A0G2Q9F8|GYRA_MYCBP,GVVEVEEDS[+80]R,400.171097,3,17.5,407.652565,2,y6,y,6,V,0,,#N/A,#N/A,0,#N/A,#N/A,0.027436,False,#N/A
sp|A0A0G2Q9F8|GYRA_MYCBP,GVVEVEEDS[+80]R,400.171097,3,17.5,358.118358,2,y5,y,5,E,0,,#N/A,#N/A,0,#N/A,#N/A,0.02259,False,#N/A
sp|A0A0G2Q9F8|GYRA_MYCBP,GVVEVEEDS[+80]R,400.171097,3,17.5,293.597062,2,y4,y,4,E,0,,#N/A,#N/A,0,#N/A,#N/A,0.016769,False,#N/A
sp|A0A0G2Q9F8|GYRA_MYCBP,GVVEVEEDS[+80]R,400.171097,3,17.5,229.075765,2,y3,y,3,D,0,,#N/A,#N/A,0,#N/A,#N/A,0.011557,False,#N/A
sp|A0A0G2Q9F8|GYRA_MYCBP,GVVEVEEDS[+80]R,400.171097,3,17.5,171.562294,2,y2,y,2,S,0,,#N/A,#N/A,0,#N/A,#N/A,0.007491,False,#N/A
sp|A0A0G2Q9F8|GYRA_MYCBP,GVVEVEEDS[+80]R,400.171097,3,17.5,88.063114,2,y1,y,1,R,0,,#N/A,#N/A,0,#N/A,#N/A,0.002755,False,#N/A
sp|A1KML3|ISPG_MYCBP,LAAEMGEQDPGATPSGSPIVTVS[+80],1147.516531,2,37.3,925.498923,1,y10 -98,y,10,P,97.976896,97.9769 - H3O4P,4,291911.6875,0,#N/A,#N/A,0.093852,False,#N/A
sp|A1KML3|ISPG_MYCBP,LAAEMGEQDPGATPSGSPIVTVS[+80],1147.516531,2,37.3,695.337534,1,y6,y,6,P,0,,8,154665.09375,0,#N/A,#N/A,0.061118,False,#N/A
sp|A1KML3|ISPG_MYCBP,LAAEMGEQDPGATPSGSPIVTVS[+80],1147.516531,2,37.3,597.360638,1,y6 -98,y,6,P,97.976896,97.9769 - H3O4P,10,139877,0,#N/A,#N/A,0.048667,False,#N/A
sp|A1KML3|ISPG_MYCBP,LAAEMGEQDPGATPSGSPIVTVS[+80],1147.516531,2,37.3,485.200707,1,y4,y,4,V,0,,7,159179,0,#N/A,#N/A,0.035625,False,#N/A
sp|A1KML3|ISPG_MYCBP,LAAEMGEQDPGATPSGSPIVTVS[+80],1147.516531,2,37.3,386.132293,1,y3,y,3,T,0,,3,323062.1875,0,#N/A,#N/A,0.025292,False,#N/A
sp|A1KML3|ISPG_MYCBP,LAAEMGEQDPGATPSGSPIVTVS[+80],1147.516531,2,37.3,285.084614,1,y2,y,2,V,0,,5,274363.40625,0,#N/A,#N/A,0.016045,False,#N/A
sp|A1KML3|ISPG_MYCBP,LAAEMGEQDPGATPSGSPIVTVS[+80],1147.516531,2,37.3,187.107718,1,y2 -98,y,2,V,97.976896,97.9769 - H3O4P,9,151003.5,0,#N/A,#N/A,0.008531,False,#N/A
sp|A1KML3|ISPG_MYCBP,LAAEMGEQDPGATPSGSPIVTVS[+80],1147.516531,2,37.3,186.0162,1,y1,y,1,S,0,,20,49643,0,#N/A,#N/A,0.008457,False,#N/A
sp|A1KML3|ISPG_MYCBP,LAAEMGEQDPGATPSGSPIVTVS[+80],1147.516531,2,37.3,88.039304,1,y1 -98,y,1,S,97.976896,97.9769 - H3O4P,#N/A,#N/A,0,#N/A,#N/A,0.002754,False,#N/A
sp|A1KML3|ISPG_MYCBP,LAAEMGEQDPGATPSGSPIVTVS[+80],1147.516531,2,37.3,945.398223,1,b9,b,9,D,0,,2,354881.1875,0,#N/A,#N/A,0.096895,False,#N/A
sp|A1KML3|ISPG_MYCBP,LAAEMGEQDPGATPSGSPIVTVS[+80],1147.516531,2,37.3,1170.509564,1,b12,b,12,A,0,,6,195213.703125,0,#N/A,#N/A,0.133488,False,#N/A
sp|A1KML3|ISPG_MYCBP,LAAEMGEQDPGATPSGSPIVTVS[+80],1147.516531,2,37.3,1271.557243,1,b13,b,13,T,0,,1,445212.1875,0,#N/A,#N/A,0.151141,False,#N/A
sp|A1KML3|ISPG_MYCBP,LAAEMGEQDPGATPSGSPIVTVS[+80],765.346779,3,31.4,114.09134,1,b1,b,1,L,0,,#N/A,#N/A,0,#N/A,#N/A,0.004062,False,#N/A
sp|A1KML3|ISPG_MYCBP,LAAEMGEQDPGATPSGSPIVTVS[+80],765.346779,3,31.4,185.128454,1,b2,b,2,A,0,,#N/A,#N/A,0,#N/A,#N/A,0.008396,False,#N/A
sp|A1KML3|ISPG_MYCBP,LAAEMGEQDPGATPSGSPIVTVS[+80],765.346779,3,31.4,256.165568,1,b3,b,3,A,0,,#N/A,#N/A,0,#N/A,#N/A,0.013667,False,#N/A
sp|A1KML3|ISPG_MYCBP,LAAEMGEQDPGATPSGSPIVTVS[+80],765.346779,3,31.4,385.208161,1,b4,b,4,E,0,,#N/A,#N/A,0,#N/A,#N/A,0.025201,False,#N/A
sp|A1KML3|ISPG_MYCBP,LAAEMGEQDPGATPSGSPIVTVS[+80],765.346779,3,31.4,516.248645,1,b5,b,5,M,0,,#N/A,#N/A,0,#N/A,#N/A,0.039099,False,#N/A
sp|A1KML3|ISPG_MYCBP,LAAEMGEQDPGATPSGSPIVTVS[+80],765.346779,3,31.4,573.270109,1,b6,b,6,G,0,,#N/A,#N/A,0,#N/A,#N/A,0.045753,False,#N/A
sp|A1KML3|ISPG_MYCBP,LAAEMGEQDPGATPSGSPIVTVS[+80],765.346779,3,31.4,702.312702,1,b7,b,7,E,0,,#N/A,#N/A,0,#N/A,#N/A,0.06204,False,#N/A
sp|A1KML3|ISPG_MYCBP,LAAEMGEQDPGATPSGSPIVTVS[+80],765.346779,3,31.4,830.37128,1,b8,b,8,Q,0,,#N/A,#N/A,0,#N/A,#N/A,0.07976,False,#N/A
sp|A1KML3|ISPG_MYCBP,LAAEMGEQDPGATPSGSPIVTVS[+80],765.346779,3,31.4,945.398223,1,b9,b,9,D,0,,#N/A,#N/A,0,#N/A,#N/A,0.096895,False,#N/A
sp|A1KML3|ISPG_MYCBP,LAAEMGEQDPGATPSGSPIVTVS[+80],765.346779,3,31.4,1042.450987,1,b10,b,10,P,0,,#N/A,#N/A,0,#N/A,#N/A,0.112192,False,#N/A
sp|A1KML3|ISPG_MYCBP,LAAEMGEQDPGATPSGSPIVTVS[+80],765.346779,3,31.4,1099.47245,1,b11,b,11,G,0,,#N/A,#N/A,0,#N/A,#N/A,0.121522,False,#N/A
sp|A1KML3|ISPG_MYCBP,LAAEMGEQDPGATPSGSPIVTVS[+80],765.346779,3,31.4,1170.509564,1,b12,b,12,A,0,,#N/A,#N/A,0,#N/A,#N/A,0.133488,False,#N/A
sp|A1KML3|ISPG_MYCBP,LAAEMGEQDPGATPSGSPIVTVS[+80],765.346779,3,31.4,1271.557243,1,b13,b,13,T,0,,#N/A,#N/A,0,#N/A,#N/A,0.151141,False,#N/A
sp|A1KML3|ISPG_MYCBP,LAAEMGEQDPGATPSGSPIVTVS[+80],765.346779,3,31.4,1368.610007,1,b14,b,14,P,0,,#N/A,#N/A,0,#N/A,#N/A,0.168771,False,#N/A
sp|A1KML3|ISPG_MYCBP,LAAEMGEQDPGATPSGSPIVTVS[+80],765.346779,3,31.4,1455.642035,1,b15,b,15,S,0,,#N/A,#N/A,0,#N/A,#N/A,0.185123,False,#N/A
sp|A1KML3|ISPG_MYCBP,LAAEMGEQDPGATPSGSPIVTVS[+80],765.346779,3,31.4,1512.663499,1,b16,b,16,G,0,,#N/A,#N/A,0,#N/A,#N/A,0.196107,False,#N/A
sp|A1KML3|ISPG_MYCBP,LAAEMGEQDPGATPSGSPIVTVS[+80],765.346779,3,31.4,1599.695527,1,b17,b,17,S,0,,#N/A,#N/A,0,#N/A,#N/A,0.213272,False,#N/A
sp|A1KML3|ISPG_MYCBP,LAAEMGEQDPGATPSGSPIVTVS[+80],765.346779,3,31.4,1696.748291,1,b18,b,18,P,0,,#N/A,#N/A,0,#N/A,#N/A,0.232973,False,#N/A
sp|A1KML3|ISPG_MYCBP,LAAEMGEQDPGATPSGSPIVTVS[+80],765.346779,3,31.4,57.549308,2,b1,b,1,L,0,,#N/A,#N/A,0,#N/A,#N/A,0.001455,False,#N/A
sp|A1KML3|ISPG_MYCBP,LAAEMGEQDPGATPSGSPIVTVS[+80],765.346779,3,31.4,93.067865,2,b2,b,2,A,0,,#N/A,#N/A,0,#N/A,#N/A,0.002993,False,#N/A
sp|A1KML3|ISPG_MYCBP,LAAEMGEQDPGATPSGSPIVTVS[+80],765.346779,3,31.4,128.586422,2,b3,b,3,A,0,,#N/A,#N/A,0,#N/A,#N/A,0.00486,False,#N/A
sp|A1KML3|ISPG_MYCBP,LAAEMGEQDPGATPSGSPIVTVS[+80],765.346779,3,31.4,193.107718,2,b4,b,4,E,0,,#N/A,#N/A,0,#N/A,#N/A,0.008945,False,#N/A
sp|A1KML3|ISPG_MYCBP,LAAEMGEQDPGATPSGSPIVTVS[+80],765.346779,3,31.4,258.627961,2,b5,b,5,M,0,,#N/A,#N/A,0,#N/A,#N/A,0.013864,False,#N/A
sp|A1KML3|ISPG_MYCBP,LAAEMGEQDPGATPSGSPIVTVS[+80],765.346779,3,31.4,287.138693,2,b6,b,6,G,0,,#N/A,#N/A,0,#N/A,#N/A,0.016219,False,#N/A
sp|A1KML3|ISPG_MYCBP,LAAEMGEQDPGATPSGSPIVTVS[+80],765.346779,3,31.4,351.659989,2,b7,b,7,E,0,,#N/A,#N/A,0,#N/A,#N/A,0.021982,False,#N/A
sp|A1KML3|ISPG_MYCBP,LAAEMGEQDPGATPSGSPIVTVS[+80],765.346779,3,31.4,415.689278,2,b8,b,8,Q,0,,#N/A,#N/A,0,#N/A,#N/A,0.028251,False,#N/A
sp|A1KML3|ISPG_MYCBP,LAAEMGEQDPGATPSGSPIVTVS[+80],765.346779,3,31.4,473.202749,2,b9,b,9,D,0,,#N/A,#N/A,0,#N/A,#N/A,0.034312,False,#N/A
sp|A1KML3|ISPG_MYCBP,LAAEMGEQDPGATPSGSPIVTVS[+80],765.346779,3,31.4,521.729131,2,b10,b,10,P,0,,#N/A,#N/A,0,#N/A,#N/A,0.039723,False,#N/A
sp|A1KML3|ISPG_MYCBP,LAAEMGEQDPGATPSGSPIVTVS[+80],765.346779,3,31.4,550.239863,2,b11,b,11,G,0,,#N/A,#N/A,0,#N/A,#N/A,0.043024,False,#N/A
sp|A1KML3|ISPG_MYCBP,LAAEMGEQDPGATPSGSPIVTVS[+80],765.346779,3,31.4,585.75842,2,b12,b,12,A,0,,#N/A,#N/A,0,#N/A,#N/A,0.047256,False,#N/A
sp|A1KML3|ISPG_MYCBP,LAAEMGEQDPGATPSGSPIVTVS[+80],765.346779,3,31.4,636.282259,2,b13,b,13,T,0,,#N/A,#N/A,0,#N/A,#N/A,0.0535,False,#N/A
sp|A1KML3|ISPG_MYCBP,LAAEMGEQDPGATPSGSPIVTVS[+80],765.346779,3,31.4,684.808641,2,b14,b,14,P,0,,#N/A,#N/A,0,#N/A,#N/A,0.059736,False,#N/A
sp|A1KML3|ISPG_MYCBP,LAAEMGEQDPGATPSGSPIVTVS[+80],765.346779,3,31.4,728.324656,2,b15,b,15,S,0,,#N/A,#N/A,0,#N/A,#N/A,0.065519,False,#N/A
sp|A1KML3|ISPG_MYCBP,LAAEMGEQDPGATPSGSPIVTVS[+80],765.346779,3,31.4,756.835387,2,b16,b,16,G,0,,#N/A,#N/A,0,#N/A,#N/A,0.069403,False,#N/A
sp|A1KML3|ISPG_MYCBP,LAAEMGEQDPGATPSGSPIVTVS[+80],765.346779,3,31.4,800.351402,2,b17,b,17,S,0,,#N/A,#N/A,0,#N/A,#N/A,0.075474,False,#N/A
sp|A1KML3|ISPG_MYCBP,LAAEMGEQDPGATPSGSPIVTVS[+80],765.346779,3,31.4,848.877784,2,b18,b,18,P,0,,#N/A,#N/A,0,#N/A,#N/A,0.082442,False,#N/A
sp|A1KML3|ISPG_MYCBP,LAAEMGEQDPGATPSGSPIVTVS[+80],765.346779,3,31.4,905.419816,2,b19,b,19,I,0,,#N/A,#N/A,0,#N/A,#N/A,0.090814,False,#N/A
sp|A1KML3|ISPG_MYCBP,LAAEMGEQDPGATPSGSPIVTVS[+80],765.346779,3,31.4,954.954023,2,b20,b,20,V,0,,#N/A,#N/A,0,#N/A,#N/A,0.098368,False,#N/A
sp|A1KML3|ISPG_MYCBP,LAAEMGEQDPGATPSGSPIVTVS[+80],765.346779,3,31.4,1005.477862,2,b21,b,21,T,0,,#N/A,#N/A,0,#N/A,#N/A,0.106277,False,#N/A
sp|A1KML3|ISPG_MYCBP,LAAEMGEQDPGATPSGSPIVTVS[+80],765.346779,3,31.4,1055.012069,2,b22,b,22,V,0,,#N/A,#N/A,0,#N/A,#N/A,0.114226,False,#N/A
sp|A1KML3|ISPG_MYCBP,LAAEMGEQDPGATPSGSPIVTVS[+80],765.346779,3,31.4,1778.784416,1,y18,y,18,G,0,,#N/A,#N/A,0,#N/A,#N/A,0.250071,False,#N/A
sp|A1KML3|ISPG_MYCBP,LAAEMGEQDPGATPSGSPIVTVS[+80],765.346779,3,31.4,1721.762953,1,y17,y,17,E,0,,#N/A,#N/A,0,#N/A,#N/A,0.238144,False,#N/A
sp|A1KML3|ISPG_MYCBP,LAAEMGEQDPGATPSGSPIVTVS[+80],765.346779,3,31.4,1592.720359,1,y16,y,16,Q,0,,#N/A,#N/A,0,#N/A,#N/A,0.211879,False,#N/A
sp|A1KML3|ISPG_MYCBP,LAAEMGEQDPGATPSGSPIVTVS[+80],765.346779,3,31.4,1464.661782,1,y15,y,15,D,0,,#N/A,#N/A,0,#N/A,#N/A,0.186846,False,#N/A
sp|A1KML3|ISPG_MYCBP,LAAEMGEQDPGATPSGSPIVTVS[+80],765.346779,3,31.4,1349.634839,1,y14,y,14,P,0,,#N/A,#N/A,0,#N/A,#N/A,0.165273,False,#N/A
sp|A1KML3|ISPG_MYCBP,LAAEMGEQDPGATPSGSPIVTVS[+80],765.346779,3,31.4,1252.582075,1,y13,y,13,G,0,,#N/A,#N/A,0,#N/A,#N/A,0.147771,False,#N/A
sp|A1KML3|ISPG_MYCBP,LAAEMGEQDPGATPSGSPIVTVS[+80],765.346779,3,31.4,1195.560611,1,y12,y,12,A,0,,#N/A,#N/A,0,#N/A,#N/A,0.137796,False,#N/A
sp|A1KML3|ISPG_MYCBP,LAAEMGEQDPGATPSGSPIVTVS[+80],765.346779,3,31.4,1124.523497,1,y11,y,11,T,0,,#N/A,#N/A,0,#N/A,#N/A,0.125699,False,#N/A
sp|A1KML3|ISPG_MYCBP,LAAEMGEQDPGATPSGSPIVTVS[+80],765.346779,3,31.4,1023.475819,1,y10,y,10,P,0,,#N/A,#N/A,0,#N/A,#N/A,0.109143,False,#N/A
sp|A1KML3|ISPG_MYCBP,LAAEMGEQDPGATPSGSPIVTVS[+80],765.346779,3,31.4,926.423055,1,y9,y,9,S,0,,#N/A,#N/A,0,#N/A,#N/A,0.093992,False,#N/A
sp|A1KML3|ISPG_MYCBP,LAAEMGEQDPGATPSGSPIVTVS[+80],765.346779,3,31.4,839.391027,1,y8,y,8,G,0,,#N/A,#N/A,0,#N/A,#N/A,0.081063,False,#N/A
sp|A1KML3|ISPG_MYCBP,LAAEMGEQDPGATPSGSPIVTVS[+80],765.346779,3,31.4,782.369563,1,y7,y,7,S,0,,#N/A,#N/A,0,#N/A,#N/A,0.072945,False,#N/A
sp|A1KML3|ISPG_MYCBP,LAAEMGEQDPGATPSGSPIVTVS[+80],765.346779,3,31.4,695.337534,1,y6,y,6,P,0,,#N/A,#N/A,0,#N/A,#N/A,0.061118,False,#N/A
sp|A1KML3|ISPG_MYCBP,LAAEMGEQDPGATPSGSPIVTVS[+80],765.346779,3,31.4,598.284771,1,y5,y,5,I,0,,#N/A,#N/A,0,#N/A,#N/A,0.04878,False,#N/A
sp|A1KML3|ISPG_MYCBP,LAAEMGEQDPGATPSGSPIVTVS[+80],765.346779,3,31.4,485.200707,1,y4,y,4,V,0,,#N/A,#N/A,0,#N/A,#N/A,0.035625,False,#N/A
sp|A1KML3|ISPG_MYCBP,LAAEMGEQDPGATPSGSPIVTVS[+80],765.346779,3,31.4,386.132293,1,y3,y,3,T,0,,#N/A,#N/A,0,#N/A,#N/A,0.025292,False,#N/A
sp|A1KML3|ISPG_MYCBP,LAAEMGEQDPGATPSGSPIVTVS[+80],765.346779,3,31.4,285.084614,1,y2,y,2,V,0,,#N/A,#N/A,0,#N/A,#N/A,0.016045,False,#N/A
sp|A1KML3|ISPG_MYCBP,LAAEMGEQDPGATPSGSPIVTVS[+80],765.346779,3,31.4,186.0162,1,y1,y,1,S,0,,#N/A,#N/A,0,#N/A,#N/A,0.008457,False,#N/A
sp|A1KML3|ISPG_MYCBP,LAAEMGEQDPGATPSGSPIVTVS[+80],765.346779,3,31.4,1090.974499,2,y22,y,22,A,0,,#N/A,#N/A,0,#N/A,#N/A,0.120116,False,#N/A
sp|A1KML3|ISPG_MYCBP,LAAEMGEQDPGATPSGSPIVTVS[+80],765.346779,3,31.4,1055.455942,2,y21,y,21,A,0,,#N/A,#N/A,0,#N/A,#N/A,0.114298,False,#N/A
sp|A1KML3|ISPG_MYCBP,LAAEMGEQDPGATPSGSPIVTVS[+80],765.346779,3,31.4,1019.937385,2,y20,y,20,E,0,,#N/A,#N/A,0,#N/A,#N/A,0.108577,False,#N/A
sp|A1KML3|ISPG_MYCBP,LAAEMGEQDPGATPSGSPIVTVS[+80],765.346779,3,31.4,955.416088,2,y19,y,19,M,0,,#N/A,#N/A,0,#N/A,#N/A,0.098439,False,#N/A
sp|A1KML3|ISPG_MYCBP,LAAEMGEQDPGATPSGSPIVTVS[+80],765.346779,3,31.4,889.895846,2,y18,y,18,G,0,,#N/A,#N/A,0,#N/A,#N/A,0.088489,False,#N/A
sp|A1KML3|ISPG_MYCBP,LAAEMGEQDPGATPSGSPIVTVS[+80],765.346779,3,31.4,861.385114,2,y17,y,17,E,0,,#N/A,#N/A,0,#N/A,#N/A,0.08427,False,#N/A
sp|A1KML3|ISPG_MYCBP,LAAEMGEQDPGATPSGSPIVTVS[+80],765.346779,3,31.4,796.863818,2,y16,y,16,Q,0,,#N/A,#N/A,0,#N/A,#N/A,0.074982,False,#N/A
sp|A1KML3|ISPG_MYCBP,LAAEMGEQDPGATPSGSPIVTVS[+80],765.346779,3,31.4,732.834529,2,y15,y,15,D,0,,#N/A,#N/A,0,#N/A,#N/A,0.066128,False,#N/A
sp|A1KML3|ISPG_MYCBP,LAAEMGEQDPGATPSGSPIVTVS[+80],765.346779,3,31.4,675.321057,2,y14,y,14,P,0,,#N/A,#N/A,0,#N/A,#N/A,0.058498,False,#N/A
sp|A1KML3|ISPG_MYCBP,LAAEMGEQDPGATPSGSPIVTVS[+80],765.346779,3,31.4,626.794675,2,y13,y,13,G,0,,#N/A,#N/A,0,#N/A,#N/A,0.052308,False,#N/A
sp|A1KML3|ISPG_MYCBP,LAAEMGEQDPGATPSGSPIVTVS[+80],765.346779,3,31.4,598.283944,2,y12,y,12,A,0,,#N/A,#N/A,0,#N/A,#N/A,0.04878,False,#N/A
sp|A1KML3|ISPG_MYCBP,LAAEMGEQDPGATPSGSPIVTVS[+80],765.346779,3,31.4,562.765387,2,y11,y,11,T,0,,#N/A,#N/A,0,#N/A,#N/A,0.044501,False,#N/A
sp|A1KML3|ISPG_MYCBP,LAAEMGEQDPGATPSGSPIVTVS[+80],765.346779,3,31.4,512.241547,2,y10,y,10,P,0,,#N/A,#N/A,0,#N/A,#N/A,0.038645,False,#N/A
sp|A1KML3|ISPG_MYCBP,LAAEMGEQDPGATPSGSPIVTVS[+80],765.346779,3,31.4,463.715166,2,y9,y,9,S,0,,#N/A,#N/A,0,#N/A,#N/A,0.033286,False,#N/A
sp|A1KML3|ISPG_MYCBP,LAAEMGEQDPGATPSGSPIVTVS[+80],765.346779,3,31.4,420.199151,2,y8,y,8,G,0,,#N/A,#N/A,0,#N/A,#N/A,0.028712,False,#N/A
sp|A1KML3|ISPG_MYCBP,LAAEMGEQDPGATPSGSPIVTVS[+80],765.346779,3,31.4,391.688419,2,y7,y,7,S,0,,#N/A,#N/A,0,#N/A,#N/A,0.02584,False,#N/A
sp|A1KML3|ISPG_MYCBP,LAAEMGEQDPGATPSGSPIVTVS[+80],765.346779,3,31.4,348.172405,2,y6,y,6,P,0,,#N/A,#N/A,0,#N/A,#N/A,0.021656,False,#N/A
sp|A1KML3|ISPG_MYCBP,LAAEMGEQDPGATPSGSPIVTVS[+80],765.346779,3,31.4,299.646023,2,y5,y,5,I,0,,#N/A,#N/A,0,#N/A,#N/A,0.01729,False,#N/A
sp|A1KML3|ISPG_MYCBP,LAAEMGEQDPGATPSGSPIVTVS[+80],765.346779,3,31.4,243.103991,2,y4,y,4,V,0,,#N/A,#N/A,0,#N/A,#N/A,0.012635,False,#N/A
sp|A1KML3|ISPG_MYCBP,LAAEMGEQDPGATPSGSPIVTVS[+80],765.346779,3,31.4,193.569784,2,y3,y,3,T,0,,#N/A,#N/A,0,#N/A,#N/A,0.008977,False,#N/A
sp|A1KML3|ISPG_MYCBP,LAAEMGEQDPGATPSGSPIVTVS[+80],765.346779,3,31.4,143.045945,2,y2,y,2,V,0,,#N/A,#N/A,0,#N/A,#N/A,0.005703,False,#N/A
sp|A1KML3|ISPG_MYCBP,LAAEMGEQDPGATPSGSPIVTVS[+80],765.346779,3,31.4,93.511738,2,y1,y,1,S,0,,#N/A,#N/A,0,#N/A,#N/A,0.003014,False,#N/A
sp|A1KML3|ISPG_MYCBP,LAAEMGEQDPGATPSGSPIVTVS,1107.533365,2,36.1,385.208161,1,b4,b,4,E,0,,6,408107.90625,0,#N/A,#N/A,0.025201,False,#N/A
sp|A1KML3|ISPG_MYCBP,LAAEMGEQDPGATPSGSPIVTVS,1107.533365,2,36.1,516.248645,1,b5,b,5,M,0,,9,275895.90625,0,#N/A,#N/A,0.039099,False,#N/A
sp|A1KML3|ISPG_MYCBP,LAAEMGEQDPGATPSGSPIVTVS,1107.533365,2,36.1,702.312702,1,b7,b,7,E,0,,8,286488.6875,0,#N/A,#N/A,0.06204,False,#N/A
sp|A1KML3|ISPG_MYCBP,LAAEMGEQDPGATPSGSPIVTVS,1107.533365,2,36.1,830.37128,1,b8,b,8,Q,0,,5,472733.40625,0,#N/A,#N/A,0.07976,False,#N/A
sp|A1KML3|ISPG_MYCBP,LAAEMGEQDPGATPSGSPIVTVS,1107.533365,2,36.1,945.398223,1,b9,b,9,D,0,,2,1760559,0,#N/A,#N/A,0.096895,False,#N/A
sp|A1KML3|ISPG_MYCBP,LAAEMGEQDPGATPSGSPIVTVS,1107.533365,2,36.1,1170.509564,1,b12,b,12,A,0,,3,864628.875,0,#N/A,#N/A,0.133488,False,#N/A
sp|A1KML3|ISPG_MYCBP,LAAEMGEQDPGATPSGSPIVTVS,1107.533365,2,36.1,1271.557243,1,b13,b,13,T,0,,1,1817734,0,#N/A,#N/A,0.151141,False,#N/A
sp|A1KML3|ISPG_MYCBP,LAAEMGEQDPGATPSGSPIVTVS,1107.533365,2,36.1,1269.668508,1,y14,y,14,P,0,,10,261766.09375,0,#N/A,#N/A,0.150804,False,#N/A
sp|A1KML3|ISPG_MYCBP,LAAEMGEQDPGATPSGSPIVTVS,1107.533365,2,36.1,943.509488,1,y10,y,10,P,0,,4,616409.1875,0,#N/A,#N/A,0.096605,False,#N/A
sp|A1KML3|ISPG_MYCBP,LAAEMGEQDPGATPSGSPIVTVS,1107.533365,2,36.1,615.371203,1,y6,y,6,P,0,,7,310649.59375,0,#N/A,#N/A,0.050884,False,#N/A
sp|A1KML3|ISPG_MYCBP,LAAEMGEQDPGATPSGSPIVTVS,738.691336,3,30.4,185.128454,1,b2,b,2,A,0,,5,217606.40625,0,#N/A,#N/A,0.008396,False,#N/A
sp|A1KML3|ISPG_MYCBP,LAAEMGEQDPGATPSGSPIVTVS,738.691336,3,30.4,385.208161,1,b4,b,4,E,0,,6,175440.09375,0,#N/A,#N/A,0.025201,False,#N/A
sp|A1KML3|ISPG_MYCBP,LAAEMGEQDPGATPSGSPIVTVS,738.691336,3,30.4,516.248645,1,b5,b,5,M,0,,8,142287,0,#N/A,#N/A,0.039099,False,#N/A
sp|A1KML3|ISPG_MYCBP,LAAEMGEQDPGATPSGSPIVTVS,738.691336,3,30.4,830.37128,1,b8,b,8,Q,0,,7,144939.796875,0,#N/A,#N/A,0.07976,False,#N/A
sp|A1KML3|ISPG_MYCBP,LAAEMGEQDPGATPSGSPIVTVS,738.691336,3,30.4,945.398223,1,b9,b,9,D,0,,1,676837.1875,0,#N/A,#N/A,0.096895,False,#N/A
sp|A1KML3|ISPG_MYCBP,LAAEMGEQDPGATPSGSPIVTVS,738.691336,3,30.4,1099.47245,1,b11,b,11,G,0,,2,259810.40625,0,#N/A,#N/A,0.121522,False,#N/A
sp|A1KML3|ISPG_MYCBP,LAAEMGEQDPGATPSGSPIVTVS,738.691336,3,30.4,1170.509564,1,b12,b,12,A,0,,4,233265.296875,0,#N/A,#N/A,0.133488,False,#N/A
sp|A1KML3|ISPG_MYCBP,LAAEMGEQDPGATPSGSPIVTVS,738.691336,3,30.4,1271.557243,1,b13,b,13,T,0,,3,235739.203125,0,#N/A,#N/A,0.151141,False,#N/A
sp|A1KML3|ISPG_MYCBP,LAAEMGEQDPGATPSGSPIVTVS,738.691336,3,30.4,943.509488,1,y10,y,10,P,0,,9,103688.1015625,0,#N/A,#N/A,0.096605,False,#N/A
sp|A1KML3|ISPG_MYCBP,LAAEMGEQDPGATPSGSPIVTVS,738.691336,3,30.4,205.118283,1,y2,y,2,V,0,,10,102530.8984375,0,#N/A,#N/A,0.009792,False,#N/A
peptides2,PDGEQSQPPAQEDAEDDSRPDAAEAAAAEPK,1596.695427,2,50.8,98.06004,1,b1,b,1,P,0,,#N/A,#N/A,0,#N/A,#N/A,0.003237,False,#N/A
peptides2,PDGEQSQPPAQEDAEDDSRPDAAEAAAAEPK,1596.695427,2,50.8,213.086983,1,b2,b,2,D,0,,#N/A,#N/A,0,#N/A,#N/A,0.010368,False,#N/A
peptides2,PDGEQSQPPAQEDAEDDSRPDAAEAAAAEPK,1596.695427,2,50.8,270.108447,1,b3,b,3,G,0,,#N/A,#N/A,0,#N/A,#N/A,0.014797,False,#N/A
peptides2,PDGEQSQPPAQEDAEDDSRPDAAEAAAAEPK,1596.695427,2,50.8,399.15104,1,b4,b,4,E,0,,#N/A,#N/A,0,#N/A,#N/A,0.026582,False,#N/A
peptides2,PDGEQSQPPAQEDAEDDSRPDAAEAAAAEPK,1596.695427,2,50.8,527.209617,1,b5,b,5,Q,0,,#N/A,#N/A,0,#N/A,#N/A,0.040351,False,#N/A
peptides2,PDGEQSQPPAQEDAEDDSRPDAAEAAAAEPK,1596.695427,2,50.8,614.241646,1,b6,b,6,S,0,,#N/A,#N/A,0,#N/A,#N/A,0.050744,False,#N/A
peptides2,PDGEQSQPPAQEDAEDDSRPDAAEAAAAEPK,1596.695427,2,50.8,742.300223,1,b7,b,7,Q,0,,#N/A,#N/A,0,#N/A,#N/A,0.067414,False,#N/A
peptides2,PDGEQSQPPAQEDAEDDSRPDAAEAAAAEPK,1596.695427,2,50.8,839.352987,1,b8,b,8,P,0,,#N/A,#N/A,0,#N/A,#N/A,0.081058,False,#N/A
peptides2,PDGEQSQPPAQEDAEDDSRPDAAEAAAAEPK,1596.695427,2,50.8,936.405751,1,b9,b,9,P,0,,#N/A,#N/A,0,#N/A,#N/A,0.095516,False,#N/A
peptides2,PDGEQSQPPAQEDAEDDSRPDAAEAAAAEPK,1596.695427,2,50.8,1007.442865,1,b10,b,10,A,0,,#N/A,#N/A,0,#N/A,#N/A,0.106588,False,#N/A
peptides2,PDGEQSQPPAQEDAEDDSRPDAAEAAAAEPK,1596.695427,2,50.8,1135.501442,1,b11,b,11,Q,0,,#N/A,#N/A,0,#N/A,#N/A,0.127544,False,#N/A
peptides2,PDGEQSQPPAQEDAEDDSRPDAAEAAAAEPK,1596.695427,2,50.8,1264.544036,1,b12,b,12,E,0,,#N/A,#N/A,0,#N/A,#N/A,0.149892,False,#N/A
peptides2,PDGEQSQPPAQEDAEDDSRPDAAEAAAAEPK,1596.695427,2,50.8,1379.570979,1,b13,b,13,D,0,,#N/A,#N/A,0,#N/A,#N/A,0.170803,False,#N/A
peptides2,PDGEQSQPPAQEDAEDDSRPDAAEAAAAEPK,1596.695427,2,50.8,1450.608092,1,b14,b,14,A,0,,#N/A,#N/A,0,#N/A,#N/A,0.184164,False,#N/A
peptides2,PDGEQSQPPAQEDAEDDSRPDAAEAAAAEPK,1596.695427,2,50.8,1579.650686,1,b15,b,15,E,0,,#N/A,#N/A,0,#N/A,#N/A,0.209276,False,#N/A
peptides2,PDGEQSQPPAQEDAEDDSRPDAAEAAAAEPK,1596.695427,2,50.8,1694.677629,1,b16,b,16,D,0,,#N/A,#N/A,0,#N/A,#N/A,0.232546,False,#N/A
peptides2,PDGEQSQPPAQEDAEDDSRPDAAEAAAAEPK,1596.695427,2,50.8,107.047129,2,b2,b,2,D,0,,#N/A,#N/A,0,#N/A,#N/A,0.003692,False,#N/A
peptides2,PDGEQSQPPAQEDAEDDSRPDAAEAAAAEPK,1596.695427,2,50.8,135.557861,2,b3,b,3,G,0,,#N/A,#N/A,0,#N/A,#N/A,0.005261,False,#N/A
peptides2,PDGEQSQPPAQEDAEDDSRPDAAEAAAAEPK,1596.695427,2,50.8,200.079158,2,b4,b,4,E,0,,#N/A,#N/A,0,#N/A,#N/A,0.009434,False,#N/A
peptides2,PDGEQSQPPAQEDAEDDSRPDAAEAAAAEPK,1596.695427,2,50.8,264.108447,2,b5,b,5,Q,0,,#N/A,#N/A,0,#N/A,#N/A,0.014307,False,#N/A
peptides2,PDGEQSQPPAQEDAEDDSRPDAAEAAAAEPK,1596.695427,2,50.8,307.624461,2,b6,b,6,S,0,,#N/A,#N/A,0,#N/A,#N/A,0.017985,False,#N/A
peptides2,PDGEQSQPPAQEDAEDDSRPDAAEAAAAEPK,1596.695427,2,50.8,371.65375,2,b7,b,7,Q,0,,#N/A,#N/A,0,#N/A,#N/A,0.023883,False,#N/A
peptides2,PDGEQSQPPAQEDAEDDSRPDAAEAAAAEPK,1596.695427,2,50.8,420.180132,2,b8,b,8,P,0,,#N/A,#N/A,0,#N/A,#N/A,0.02871,False,#N/A
peptides2,PDGEQSQPPAQEDAEDDSRPDAAEAAAAEPK,1596.695427,2,50.8,468.706514,2,b9,b,9,P,0,,#N/A,#N/A,0,#N/A,#N/A,0.033824,False,#N/A
peptides2,PDGEQSQPPAQEDAEDDSRPDAAEAAAAEPK,1596.695427,2,50.8,504.22507,2,b10,b,10,A,0,,#N/A,#N/A,0,#N/A,#N/A,0.037741,False,#N/A
peptides2,PDGEQSQPPAQEDAEDDSRPDAAEAAAAEPK,1596.695427,2,50.8,568.254359,2,b11,b,11,Q,0,,#N/A,#N/A,0,#N/A,#N/A,0.045154,False,#N/A
peptides2,PDGEQSQPPAQEDAEDDSRPDAAEAAAAEPK,1596.695427,2,50.8,632.775656,2,b12,b,12,E,0,,#N/A,#N/A,0,#N/A,#N/A,0.053058,False,#N/A
peptides2,PDGEQSQPPAQEDAEDDSRPDAAEAAAAEPK,1596.695427,2,50.8,690.289127,2,b13,b,13,D,0,,#N/A,#N/A,0,#N/A,#N/A,0.060454,False,#N/A
peptides2,PDGEQSQPPAQEDAEDDSRPDAAEAAAAEPK,1596.695427,2,50.8,725.807684,2,b14,b,14,A,0,,#N/A,#N/A,0,#N/A,#N/A,0.06518,False,#N/A
peptides2,PDGEQSQPPAQEDAEDDSRPDAAEAAAAEPK,1596.695427,2,50.8,790.328981,2,b15,b,15,E,0,,#N/A,#N/A,0,#N/A,#N/A,0.074061,False,#N/A
peptides2,PDGEQSQPPAQEDAEDDSRPDAAEAAAAEPK,1596.695427,2,50.8,847.842452,2,b16,b,16,D,0,,#N/A,#N/A,0,#N/A,#N/A,0.082291,False,#N/A
peptides2,PDGEQSQPPAQEDAEDDSRPDAAEAAAAEPK,1596.695427,2,50.8,905.355924,2,b17,b,17,D,0,,#N/A,#N/A,0,#N/A,#N/A,0.090805,False,#N/A
peptides2,PDGEQSQPPAQEDAEDDSRPDAAEAAAAEPK,1596.695427,2,50.8,948.871938,2,b18,b,18,S,0,,#N/A,#N/A,0,#N/A,#N/A,0.097429,False,#N/A
peptides2,PDGEQSQPPAQEDAEDDSRPDAAEAAAAEPK,1596.695427,2,50.8,1026.922494,2,b19,b,19,R,0,,#N/A,#N/A,0,#N/A,#N/A,0.109695,False,#N/A
peptides2,PDGEQSQPPAQEDAEDDSRPDAAEAAAAEPK,1596.695427,2,50.8,1075.448876,2,b20,b,20,P,0,,#N/A,#N/A,0,#N/A,#N/A,0.117561,False,#N/A
peptides2,PDGEQSQPPAQEDAEDDSRPDAAEAAAAEPK,1596.695427,2,50.8,1132.962347,2,b21,b,21,D,0,,#N/A,#N/A,0,#N/A,#N/A,0.127117,False,#N/A
peptides2,PDGEQSQPPAQEDAEDDSRPDAAEAAAAEPK,1596.695427,2,50.8,1168.480904,2,b22,b,22,A,0,,#N/A,#N/A,0,#N/A,#N/A,0.133141,False,#N/A
peptides2,PDGEQSQPPAQEDAEDDSRPDAAEAAAAEPK,1596.695427,2,50.8,1203.999461,2,b23,b,23,A,0,,#N/A,#N/A,0,#N/A,#N/A,0.139257,False,#N/A
peptides2,PDGEQSQPPAQEDAEDDSRPDAAEAAAAEPK,1596.695427,2,50.8,1268.520757,2,b24,b,24,E,0,,#N/A,#N/A,0,#N/A,#N/A,0.1506,False,#N/A
peptides2,PDGEQSQPPAQEDAEDDSRPDAAEAAAAEPK,1596.695427,2,50.8,1304.039314,2,b25,b,25,A,0,,#N/A,#N/A,0,#N/A,#N/A,0.156969,False,#N/A
peptides2,PDGEQSQPPAQEDAEDDSRPDAAEAAAAEPK,1596.695427,2,50.8,1339.557871,2,b26,b,26,A,0,,#N/A,#N/A,0,#N/A,#N/A,0.163426,False,#N/A
peptides2,PDGEQSQPPAQEDAEDDSRPDAAEAAAAEPK,1596.695427,2,50.8,1375.076428,2,b27,b,27,A,0,,#N/A,#N/A,0,#N/A,#N/A,0.169969,False,#N/A
peptides2,PDGEQSQPPAQEDAEDDSRPDAAEAAAAEPK,1596.695427,2,50.8,1410.594985,2,b28,b,28,A,0,,#N/A,#N/A,0,#N/A,#N/A,0.176597,False,#N/A
peptides2,PDGEQSQPPAQEDAEDDSRPDAAEAAAAEPK,1596.695427,2,50.8,1475.116282,2,b29,b,29,E,0,,#N/A,#N/A,0,#N/A,#N/A,0.18885,False,#N/A
peptides2,PDGEQSQPPAQEDAEDDSRPDAAEAAAAEPK,1596.695427,2,50.8,1523.642664,2,b30,b,30,P,0,,#N/A,#N/A,0,#N/A,#N/A,0.198246,False,#N/A
peptides2,PDGEQSQPPAQEDAEDDSRPDAAEAAAAEPK,1596.695427,2,50.8,1742.782762,1,y17,y,17,E,0,,#N/A,#N/A,0,#N/A,#N/A,0.242518,False,#N/A
peptides2,PDGEQSQPPAQEDAEDDSRPDAAEAAAAEPK,1596.695427,2,50.8,1613.740169,1,y16,y,16,D,0,,#N/A,#N/A,0,#N/A,#N/A,0.216087,False,#N/A
peptides2,PDGEQSQPPAQEDAEDDSRPDAAEAAAAEPK,1596.695427,2,50.8,1498.713226,1,y15,y,15,D,0,,#N/A,#N/A,0,#N/A,#N/A,0.1934,False,#N/A
peptides2,PDGEQSQPPAQEDAEDDSRPDAAEAAAAEPK,1596.695427,2,50.8,1383.686283,1,y14,y,14,S,0,,#N/A,#N/A,0,#N/A,#N/A,0.171568,False,#N/A
peptides2,PDGEQSQPPAQEDAEDDSRPDAAEAAAAEPK,1596.695427,2,50.8,1296.654255,1,y13,y,13,R,0,,#N/A,#N/A,0,#N/A,#N/A,0.155638,False,#N/A
peptides2,PDGEQSQPPAQEDAEDDSRPDAAEAAAAEPK,1596.695427,2,50.8,1140.553144,1,y12,y,12,P,0,,#N/A,#N/A,0,#N/A,#N/A,0.128396,False,#N/A
peptides2,PDGEQSQPPAQEDAEDDSRPDAAEAAAAEPK,1596.695427,2,50.8,1043.50038,1,y11,y,11,D,0,,#N/A,#N/A,0,#N/A,#N/A,0.112362,False,#N/A
peptides2,PDGEQSQPPAQEDAEDDSRPDAAEAAAAEPK,1596.695427,2,50.8,928.473437,1,y10,y,10,A,0,,#N/A,#N/A,0,#N/A,#N/A,0.094305,False,#N/A
peptides2,PDGEQSQPPAQEDAEDDSRPDAAEAAAAEPK,1596.695427,2,50.8,857.436323,1,y9,y,9,A,0,,#N/A,#N/A,0,#N/A,#N/A,0.083692,False,#N/A
peptides2,PDGEQSQPPAQEDAEDDSRPDAAEAAAAEPK,1596.695427,2,50.8,786.399209,1,y8,y,8,E,0,,#N/A,#N/A,0,#N/A,#N/A,0.073509,False,#N/A
peptides2,PDGEQSQPPAQEDAEDDSRPDAAEAAAAEPK,1596.695427,2,50.8,657.356616,1,y7,y,7,A,0,,#N/A,#N/A,0,#N/A,#N/A,0.05618,False,#N/A
peptides2,PDGEQSQPPAQEDAEDDSRPDAAEAAAAEPK,1596.695427,2,50.8,586.319502,1,y6,y,6,A,0,,#N/A,#N/A,0,#N/A,#N/A,0.047324,False,#N/A
peptides2,PDGEQSQPPAQEDAEDDSRPDAAEAAAAEPK,1596.695427,2,50.8,515.282388,1,y5,y,5,A,0,,#N/A,#N/A,0,#N/A,#N/A,0.038989,False,#N/A
peptides2,PDGEQSQPPAQEDAEDDSRPDAAEAAAAEPK,1596.695427,2,50.8,444.245275,1,y4,y,4,A,0,,#N/A,#N/A,0,#N/A,#N/A,0.031211,False,#N/A
peptides2,PDGEQSQPPAQEDAEDDSRPDAAEAAAAEPK,1596.695427,2,50.8,373.208161,1,y3,y,3,E,0,,#N/A,#N/A,0,#N/A,#N/A,0.024033,False,#N/A
peptides2,PDGEQSQPPAQEDAEDDSRPDAAEAAAAEPK,1596.695427,2,50.8,244.165568,1,y2,y,2,P,0,,#N/A,#N/A,0,#N/A,#N/A,0.012718,False,#N/A
peptides2,PDGEQSQPPAQEDAEDDSRPDAAEAAAAEPK,1596.695427,2,50.8,147.112804,1,y1,y,1,K,0,,#N/A,#N/A,0,#N/A,#N/A,0.005948,False,#N/A
peptides2,PDGEQSQPPAQEDAEDDSRPDAAEAAAAEPK,1596.695427,2,50.8,1548.169045,2,y30,y,30,D,0,,#N/A,#N/A,0,#N/A,#N/A,0.203052,False,#N/A
peptides2,PDGEQSQPPAQEDAEDDSRPDAAEAAAAEPK,1596.695427,2,50.8,1490.655574,2,y29,y,29,G,0,,#N/A,#N/A,0,#N/A,#N/A,0.191842,False,#N/A
peptides2,PDGEQSQPPAQEDAEDDSRPDAAEAAAAEPK,1596.695427,2,50.8,1462.144842,2,y28,y,28,E,0,,#N/A,#N/A,0,#N/A,#N/A,0.186365,False,#N/A
peptides2,PDGEQSQPPAQEDAEDDSRPDAAEAAAAEPK,1596.695427,2,50.8,1397.623546,2,y27,y,27,Q,0,,#N/A,#N/A,0,#N/A,#N/A,0.174166,False,#N/A
peptides2,PDGEQSQPPAQEDAEDDSRPDAAEAAAAEPK,1596.695427,2,50.8,1333.594257,2,y26,y,26,S,0,,#N/A,#N/A,0,#N/A,#N/A,0.162336,False,#N/A
peptides2,PDGEQSQPPAQEDAEDDSRPDAAEAAAAEPK,1596.695427,2,50.8,1290.078243,2,y25,y,25,Q,0,,#N/A,#N/A,0,#N/A,#N/A,0.154455,False,#N/A
peptides2,PDGEQSQPPAQEDAEDDSRPDAAEAAAAEPK,1596.695427,2,50.8,1226.048954,2,y24,y,24,P,0,,#N/A,#N/A,0,#N/A,#N/A,0.1431,False,#N/A
peptides2,PDGEQSQPPAQEDAEDDSRPDAAEAAAAEPK,1596.695427,2,50.8,1177.522572,2,y23,y,23,P,0,,#N/A,#N/A,0,#N/A,#N/A,0.134689,False,#N/A
peptides2,PDGEQSQPPAQEDAEDDSRPDAAEAAAAEPK,1596.695427,2,50.8,1128.99619,2,y22,y,22,A,0,,#N/A,#N/A,0,#N/A,#N/A,0.12645,False,#N/A
peptides2,PDGEQSQPPAQEDAEDDSRPDAAEAAAAEPK,1596.695427,2,50.8,1093.477633,2,y21,y,21,Q,0,,#N/A,#N/A,0,#N/A,#N/A,0.12053,False,#N/A
peptides2,PDGEQSQPPAQEDAEDDSRPDAAEAAAAEPK,1596.695427,2,50.8,1029.448344,2,y20,y,20,E,0,,#N/A,#N/A,0,#N/A,#N/A,0.1101,False,#N/A
peptides2,PDGEQSQPPAQEDAEDDSRPDAAEAAAAEPK,1596.695427,2,50.8,964.927048,2,y19,y,19,D,0,,#N/A,#N/A,0,#N/A,#N/A,0.099913,False,#N/A
peptides2,PDGEQSQPPAQEDAEDDSRPDAAEAAAAEPK,1596.695427,2,50.8,907.413576,2,y18,y,18,A,0,,#N/A,#N/A,0,#N/A,#N/A,0.091114,False,#N/A
peptides2,PDGEQSQPPAQEDAEDDSRPDAAEAAAAEPK,1596.695427,2,50.8,871.895019,2,y17,y,17,E,0,,#N/A,#N/A,0,#N/A,#N/A,0.085817,False,#N/A
peptides2,PDGEQSQPPAQEDAEDDSRPDAAEAAAAEPK,1596.695427,2,50.8,807.373723,2,y16,y,16,D,0,,#N/A,#N/A,0,#N/A,#N/A,0.07647,False,#N/A
peptides2,PDGEQSQPPAQEDAEDDSRPDAAEAAAAEPK,1596.695427,2,50.8,749.860251,2,y15,y,15,D,0,,#N/A,#N/A,0,#N/A,#N/A,0.068446,False,#N/A
peptides2,PDGEQSQPPAQEDAEDDSRPDAAEAAAAEPK,1596.695427,2,50.8,692.34678,2,y14,y,14,S,0,,#N/A,#N/A,0,#N/A,#N/A,0.060725,False,#N/A
peptides2,PDGEQSQPPAQEDAEDDSRPDAAEAAAAEPK,1596.695427,2,50.8,648.830765,2,y13,y,13,R,0,,#N/A,#N/A,0,#N/A,#N/A,0.05509,False,#N/A
peptides2,PDGEQSQPPAQEDAEDDSRPDAAEAAAAEPK,1596.695427,2,50.8,570.78021,2,y12,y,12,P,0,,#N/A,#N/A,0,#N/A,#N/A,0.045455,False,#N/A
peptides2,PDGEQSQPPAQEDAEDDSRPDAAEAAAAEPK,1596.695427,2,50.8,522.253828,2,y11,y,11,D,0,,#N/A,#N/A,0,#N/A,#N/A,0.039783,False,#N/A
peptides2,PDGEQSQPPAQEDAEDDSRPDAAEAAAAEPK,1596.695427,2,50.8,464.740356,2,y10,y,10,A,0,,#N/A,#N/A,0,#N/A,#N/A,0.033396,False,#N/A
peptides2,PDGEQSQPPAQEDAEDDSRPDAAEAAAAEPK,1596.695427,2,50.8,429.221799,2,y9,y,9,A,0,,#N/A,#N/A,0,#N/A,#N/A,0.029642,False,#N/A
peptides2,PDGEQSQPPAQEDAEDDSRPDAAEAAAAEPK,1596.695427,2,50.8,393.703243,2,y8,y,8,E,0,,#N/A,#N/A,0,#N/A,#N/A,0.026039,False,#N/A
peptides2,PDGEQSQPPAQEDAEDDSRPDAAEAAAAEPK,1596.695427,2,50.8,329.181946,2,y7,y,7,A,0,,#N/A,#N/A,0,#N/A,#N/A,0.019908,False,#N/A
peptides2,PDGEQSQPPAQEDAEDDSRPDAAEAAAAEPK,1596.695427,2,50.8,293.663389,2,y6,y,6,A,0,,#N/A,#N/A,0,#N/A,#N/A,0.016775,False,#N/A
peptides2,PDGEQSQPPAQEDAEDDSRPDAAEAAAAEPK,1596.695427,2,50.8,258.144832,2,y5,y,5,A,0,,#N/A,#N/A,0,#N/A,#N/A,0.013825,False,#N/A
peptides2,PDGEQSQPPAQEDAEDDSRPDAAEAAAAEPK,1596.695427,2,50.8,222.626275,2,y4,y,4,A,0,,#N/A,#N/A,0,#N/A,#N/A,0.011072,False,#N/A
peptides2,PDGEQSQPPAQEDAEDDSRPDAAEAAAAEPK,1596.695427,2,50.8,187.107718,2,y3,y,3,E,0,,#N/A,#N/A,0,#N/A,#N/A,0.008531,False,#N/A
peptides2,PDGEQSQPPAQEDAEDDSRPDAAEAAAAEPK,1596.695427,2,50.8,122.586422,2,y2,y,2,P,0,,#N/A,#N/A,0,#N/A,#N/A,0.004524,False,#N/A
peptides2,PDGEQSQPPAQEDAEDDSRPDAAEAAAAEPK,1596.695427,2,50.8,74.06004,2,y1,y,1,K,0,,#N/A,#N/A,0,#N/A,#N/A,0.002124,False,#N/A
peptides2,PDGEQSQPPAQEDAEDDSRPDAAEAAAAEPK,1064.799377,3,42.7,399.15104,1,b4,b,4,E,0,,5,4483780,0,#N/A,#N/A,0.026582,False,#N/A
peptides2,PDGEQSQPPAQEDAEDDSRPDAAEAAAAEPK,1064.799377,3,42.7,527.209617,1,b5,b,5,Q,0,,4,4698911,0,#N/A,#N/A,0.040351,False,#N/A
peptides2,PDGEQSQPPAQEDAEDDSRPDAAEAAAAEPK,1064.799377,3,42.7,614.241646,1,b6,b,6,S,0,,7,2475521,0,#N/A,#N/A,0.050744,False,#N/A
peptides2,PDGEQSQPPAQEDAEDDSRPDAAEAAAAEPK,1064.799377,3,42.7,742.300223,1,b7,b,7,Q,0,,1,7492160,0,#N/A,#N/A,0.067414,False,#N/A
peptides2,PDGEQSQPPAQEDAEDDSRPDAAEAAAAEPK,1064.799377,3,42.7,1498.713226,1,y15,y,15,D,0,,9,1668360,0,#N/A,#N/A,0.1934,False,#N/A
peptides2,PDGEQSQPPAQEDAEDDSRPDAAEAAAAEPK,1064.799377,3,42.7,1383.686283,1,y14,y,14,S,0,,3,7121252,0,#N/A,#N/A,0.171568,False,#N/A
peptides2,PDGEQSQPPAQEDAEDDSRPDAAEAAAAEPK,1064.799377,3,42.7,1140.553144,1,y12,y,12,P,0,,6,3025031,0,#N/A,#N/A,0.128396,False,#N/A
peptides2,PDGEQSQPPAQEDAEDDSRPDAAEAAAAEPK,1064.799377,3,42.7,928.473437,1,y10,y,10,A,0,,8,2266536,0,#N/A,#N/A,0.094305,False,#N/A
peptides2,PDGEQSQPPAQEDAEDDSRPDAAEAAAAEPK,1064.799377,3,42.7,244.165568,1,y2,y,2,P,0,,2,7301894,0,#N/A,#N/A,0.012718,False,#N/A
peptides2,PDGEQSQPPAQEDAEDDSRPDAAEAAAAEPK,1064.799377,3,42.7,1128.99619,2,y22,y,22,A,0,,10,1436590,0,#N/A,#N/A,0.12645,False,#N/A
peptides2,PDGEQSQPPAQEDAEDDS[+80]RPDAAEAAAAEPK,1636.678593,2,52,98.06004,1,b1,b,1,P,0,,#N/A,#N/A,0,#N/A,#N/A,0.003237,False,#N/A
peptides2,PDGEQSQPPAQEDAEDDS[+80]RPDAAEAAAAEPK,1636.678593,2,52,213.086983,1,b2,b,2,D,0,,#N/A,#N/A,0,#N/A,#N/A,0.010368,False,#N/A
peptides2,PDGEQSQPPAQEDAEDDS[+80]RPDAAEAAAAEPK,1636.678593,2,52,270.108447,1,b3,b,3,G,0,,#N/A,#N/A,0,#N/A,#N/A,0.014797,False,#N/A
peptides2,PDGEQSQPPAQEDAEDDS[+80]RPDAAEAAAAEPK,1636.678593,2,52,399.15104,1,b4,b,4,E,0,,#N/A,#N/A,0,#N/A,#N/A,0.026582,False,#N/A
peptides2,PDGEQSQPPAQEDAEDDS[+80]RPDAAEAAAAEPK,1636.678593,2,52,527.209617,1,b5,b,5,Q,0,,#N/A,#N/A,0,#N/A,#N/A,0.040351,False,#N/A
peptides2,PDGEQSQPPAQEDAEDDS[+80]RPDAAEAAAAEPK,1636.678593,2,52,614.241646,1,b6,b,6,S,0,,#N/A,#N/A,0,#N/A,#N/A,0.050744,False,#N/A
peptides2,PDGEQSQPPAQEDAEDDS[+80]RPDAAEAAAAEPK,1636.678593,2,52,742.300223,1,b7,b,7,Q,0,,#N/A,#N/A,0,#N/A,#N/A,0.067414,False,#N/A
peptides2,PDGEQSQPPAQEDAEDDS[+80]RPDAAEAAAAEPK,1636.678593,2,52,839.352987,1,b8,b,8,P,0,,#N/A,#N/A,0,#N/A,#N/A,0.081058,False,#N/A
peptides2,PDGEQSQPPAQEDAEDDS[+80]RPDAAEAAAAEPK,1636.678593,2,52,936.405751,1,b9,b,9,P,0,,#N/A,#N/A,0,#N/A,#N/A,0.095516,False,#N/A
peptides2,PDGEQSQPPAQEDAEDDS[+80]RPDAAEAAAAEPK,1636.678593,2,52,1007.442865,1,b10,b,10,A,0,,#N/A,#N/A,0,#N/A,#N/A,0.106588,False,#N/A
peptides2,PDGEQSQPPAQEDAEDDS[+80]RPDAAEAAAAEPK,1636.678593,2,52,1135.501442,1,b11,b,11,Q,0,,#N/A,#N/A,0,#N/A,#N/A,0.127544,False,#N/A
peptides2,PDGEQSQPPAQEDAEDDS[+80]RPDAAEAAAAEPK,1636.678593,2,52,1264.544036,1,b12,b,12,E,0,,#N/A,#N/A,0,#N/A,#N/A,0.149892,False,#N/A
peptides2,PDGEQSQPPAQEDAEDDS[+80]RPDAAEAAAAEPK,1636.678593,2,52,1379.570979,1,b13,b,13,D,0,,#N/A,#N/A,0,#N/A,#N/A,0.170803,False,#N/A
peptides2,PDGEQSQPPAQEDAEDDS[+80]RPDAAEAAAAEPK,1636.678593,2,52,1450.608092,1,b14,b,14,A,0,,#N/A,#N/A,0,#N/A,#N/A,0.184164,False,#N/A
peptides2,PDGEQSQPPAQEDAEDDS[+80]RPDAAEAAAAEPK,1636.678593,2,52,1579.650686,1,b15,b,15,E,0,,#N/A,#N/A,0,#N/A,#N/A,0.209276,False,#N/A
peptides2,PDGEQSQPPAQEDAEDDS[+80]RPDAAEAAAAEPK,1636.678593,2,52,1694.677629,1,b16,b,16,D,0,,#N/A,#N/A,0,#N/A,#N/A,0.232546,False,#N/A
peptides2,PDGEQSQPPAQEDAEDDS[+80]RPDAAEAAAAEPK,1636.678593,2,52,107.047129,2,b2,b,2,D,0,,#N/A,#N/A,0,#N/A,#N/A,0.003692,False,#N/A
peptides2,PDGEQSQPPAQEDAEDDS[+80]RPDAAEAAAAEPK,1636.678593,2,52,135.557861,2,b3,b,3,G,0,,#N/A,#N/A,0,#N/A,#N/A,0.005261,False,#N/A
peptides2,PDGEQSQPPAQEDAEDDS[+80]RPDAAEAAAAEPK,1636.678593,2,52,200.079158,2,b4,b,4,E,0,,#N/A,#N/A,0,#N/A,#N/A,0.009434,False,#N/A
peptides2,PDGEQSQPPAQEDAEDDS[+80]RPDAAEAAAAEPK,1636.678593,2,52,264.108447,2,b5,b,5,Q,0,,#N/A,#N/A,0,#N/A,#N/A,0.014307,False,#N/A
peptides2,PDGEQSQPPAQEDAEDDS[+80]RPDAAEAAAAEPK,1636.678593,2,52,307.624461,2,b6,b,6,S,0,,#N/A,#N/A,0,#N/A,#N/A,0.017985,False,#N/A
peptides2,PDGEQSQPPAQEDAEDDS[+80]RPDAAEAAAAEPK,1636.678593,2,52,371.65375,2,b7,b,7,Q,0,,#N/A,#N/A,0,#N/A,#N/A,0.023883,False,#N/A
peptides2,PDGEQSQPPAQEDAEDDS[+80]RPDAAEAAAAEPK,1636.678593,2,52,420.180132,2,b8,b,8,P,0,,#N/A,#N/A,0,#N/A,#N/A,0.02871,False,#N/A
peptides2,PDGEQSQPPAQEDAEDDS[+80]RPDAAEAAAAEPK,1636.678593,2,52,468.706514,2,b9,b,9,P,0,,#N/A,#N/A,0,#N/A,#N/A,0.033824,False,#N/A
peptides2,PDGEQSQPPAQEDAEDDS[+80]RPDAAEAAAAEPK,1636.678593,2,52,504.22507,2,b10,b,10,A,0,,#N/A,#N/A,0,#N/A,#N/A,0.037741,False,#N/A
peptides2,PDGEQSQPPAQEDAEDDS[+80]RPDAAEAAAAEPK,1636.678593,2,52,568.254359,2,b11,b,11,Q,0,,#N/A,#N/A,0,#N/A,#N/A,0.045154,False,#N/A
peptides2,PDGEQSQPPAQEDAEDDS[+80]RPDAAEAAAAEPK,1636.678593,2,52,632.775656,2,b12,b,12,E,0,,#N/A,#N/A,0,#N/A,#N/A,0.053058,False,#N/A
peptides2,PDGEQSQPPAQEDAEDDS[+80]RPDAAEAAAAEPK,1636.678593,2,52,690.289127,2,b13,b,13,D,0,,#N/A,#N/A,0,#N/A,#N/A,0.060454,False,#N/A
peptides2,PDGEQSQPPAQEDAEDDS[+80]RPDAAEAAAAEPK,1636.678593,2,52,725.807684,2,b14,b,14,A,0,,#N/A,#N/A,0,#N/A,#N/A,0.06518,False,#N/A
peptides2,PDGEQSQPPAQEDAEDDS[+80]RPDAAEAAAAEPK,1636.678593,2,52,790.328981,2,b15,b,15,E,0,,#N/A,#N/A,0,#N/A,#N/A,0.074061,False,#N/A
peptides2,PDGEQSQPPAQEDAEDDS[+80]RPDAAEAAAAEPK,1636.678593,2,52,847.842452,2,b16,b,16,D,0,,#N/A,#N/A,0,#N/A,#N/A,0.082291,False,#N/A
peptides2,PDGEQSQPPAQEDAEDDS[+80]RPDAAEAAAAEPK,1636.678593,2,52,905.355924,2,b17,b,17,D,0,,#N/A,#N/A,0,#N/A,#N/A,0.090805,False,#N/A
peptides2,PDGEQSQPPAQEDAEDDS[+80]RPDAAEAAAAEPK,1636.678593,2,52,988.855104,2,b18,b,18,S,0,,#N/A,#N/A,0,#N/A,#N/A,0.103652,False,#N/A
peptides2,PDGEQSQPPAQEDAEDDS[+80]RPDAAEAAAAEPK,1636.678593,2,52,1066.905659,2,b19,b,19,R,0,,#N/A,#N/A,0,#N/A,#N/A,0.116163,False,#N/A
peptides2,PDGEQSQPPAQEDAEDDS[+80]RPDAAEAAAAEPK,1636.678593,2,52,1115.432041,2,b20,b,20,P,0,,#N/A,#N/A,0,#N/A,#N/A,0.124178,False,#N/A
peptides2,PDGEQSQPPAQEDAEDDS[+80]RPDAAEAAAAEPK,1636.678593,2,52,1172.945513,2,b21,b,21,D,0,,#N/A,#N/A,0,#N/A,#N/A,0.133905,False,#N/A
peptides2,PDGEQSQPPAQEDAEDDS[+80]RPDAAEAAAAEPK,1636.678593,2,52,1208.464069,2,b22,b,22,A,0,,#N/A,#N/A,0,#N/A,#N/A,0.140033,False,#N/A
peptides2,PDGEQSQPPAQEDAEDDS[+80]RPDAAEAAAAEPK,1636.678593,2,52,1243.982626,2,b23,b,23,A,0,,#N/A,#N/A,0,#N/A,#N/A,0.146251,False,#N/A
peptides2,PDGEQSQPPAQEDAEDDS[+80]RPDAAEAAAAEPK,1636.678593,2,52,1308.503923,2,b24,b,24,E,0,,#N/A,#N/A,0,#N/A,#N/A,0.157776,False,#N/A
peptides2,PDGEQSQPPAQEDAEDDS[+80]RPDAAEAAAAEPK,1636.678593,2,52,1344.02248,2,b25,b,25,A,0,,#N/A,#N/A,0,#N/A,#N/A,0.164244,False,#N/A
peptides2,PDGEQSQPPAQEDAEDDS[+80]RPDAAEAAAAEPK,1636.678593,2,52,1379.541037,2,b26,b,26,A,0,,#N/A,#N/A,0,#N/A,#N/A,0.170797,False,#N/A
peptides2,PDGEQSQPPAQEDAEDDS[+80]RPDAAEAAAAEPK,1636.678593,2,52,1415.059594,2,b27,b,27,A,0,,#N/A,#N/A,0,#N/A,#N/A,0.177436,False,#N/A
peptides2,PDGEQSQPPAQEDAEDDS[+80]RPDAAEAAAAEPK,1636.678593,2,52,1450.578151,2,b28,b,28,A,0,,#N/A,#N/A,0,#N/A,#N/A,0.184158,False,#N/A
peptides2,PDGEQSQPPAQEDAEDDS[+80]RPDAAEAAAAEPK,1636.678593,2,52,1515.099447,2,b29,b,29,E,0,,#N/A,#N/A,0,#N/A,#N/A,0.196581,False,#N/A
peptides2,PDGEQSQPPAQEDAEDDS[+80]RPDAAEAAAAEPK,1636.678593,2,52,1563.625829,2,b30,b,30,P,0,,#N/A,#N/A,0,#N/A,#N/A,0.2061,False,#N/A
peptides2,PDGEQSQPPAQEDAEDDS[+80]RPDAAEAAAAEPK,1636.678593,2,52,1693.7065,1,y16,y,16,D,0,,#N/A,#N/A,0,#N/A,#N/A,0.232346,False,#N/A
peptides2,PDGEQSQPPAQEDAEDDS[+80]RPDAAEAAAAEPK,1636.678593,2,52,1578.679557,1,y15,y,15,D,0,,#N/A,#N/A,0,#N/A,#N/A,0.209083,False,#N/A
peptides2,PDGEQSQPPAQEDAEDDS[+80]RPDAAEAAAAEPK,1636.678593,2,52,1463.652614,1,y14,y,14,S,0,,#N/A,#N/A,0,#N/A,#N/A,0.186653,False,#N/A
peptides2,PDGEQSQPPAQEDAEDDS[+80]RPDAAEAAAAEPK,1636.678593,2,52,1296.654255,1,y13,y,13,R,0,,#N/A,#N/A,0,#N/A,#N/A,0.155638,False,#N/A
peptides2,PDGEQSQPPAQEDAEDDS[+80]RPDAAEAAAAEPK,1636.678593,2,52,1140.553144,1,y12,y,12,P,0,,#N/A,#N/A,0,#N/A,#N/A,0.128396,False,#N/A
peptides2,PDGEQSQPPAQEDAEDDS[+80]RPDAAEAAAAEPK,1636.678593,2,52,1043.50038,1,y11,y,11,D,0,,#N/A,#N/A,0,#N/A,#N/A,0.112362,False,#N/A
peptides2,PDGEQSQPPAQEDAEDDS[+80]RPDAAEAAAAEPK,1636.678593,2,52,928.473437,1,y10,y,10,A,0,,#N/A,#N/A,0,#N/A,#N/A,0.094305,False,#N/A
peptides2,PDGEQSQPPAQEDAEDDS[+80]RPDAAEAAAAEPK,1636.678593,2,52,857.436323,1,y9,y,9,A,0,,#N/A,#N/A,0,#N/A,#N/A,0.083692,False,#N/A
peptides2,PDGEQSQPPAQEDAEDDS[+80]RPDAAEAAAAEPK,1636.678593,2,52,786.399209,1,y8,y,8,E,0,,#N/A,#N/A,0,#N/A,#N/A,0.073509,False,#N/A
peptides2,PDGEQSQPPAQEDAEDDS[+80]RPDAAEAAAAEPK,1636.678593,2,52,657.356616,1,y7,y,7,A,0,,#N/A,#N/A,0,#N/A,#N/A,0.05618,False,#N/A
peptides2,PDGEQSQPPAQEDAEDDS[+80]RPDAAEAAAAEPK,1636.678593,2,52,586.319502,1,y6,y,6,A,0,,#N/A,#N/A,0,#N/A,#N/A,0.047324,False,#N/A
peptides2,PDGEQSQPPAQEDAEDDS[+80]RPDAAEAAAAEPK,1636.678593,2,52,515.282388,1,y5,y,5,A,0,,#N/A,#N/A,0,#N/A,#N/A,0.038989,False,#N/A
peptides2,PDGEQSQPPAQEDAEDDS[+80]RPDAAEAAAAEPK,1636.678593,2,52,444.245275,1,y4,y,4,A,0,,#N/A,#N/A,0,#N/A,#N/A,0.031211,False,#N/A
peptides2,PDGEQSQPPAQEDAEDDS[+80]RPDAAEAAAAEPK,1636.678593,2,52,373.208161,1,y3,y,3,E,0,,#N/A,#N/A,0,#N/A,#N/A,0.024033,False,#N/A
peptides2,PDGEQSQPPAQEDAEDDS[+80]RPDAAEAAAAEPK,1636.678593,2,52,244.165568,1,y2,y,2,P,0,,#N/A,#N/A,0,#N/A,#N/A,0.012718,False,#N/A
peptides2,PDGEQSQPPAQEDAEDDS[+80]RPDAAEAAAAEPK,1636.678593,2,52,147.112804,1,y1,y,1,K,0,,#N/A,#N/A,0,#N/A,#N/A,0.005948,False,#N/A
peptides2,PDGEQSQPPAQEDAEDDS[+80]RPDAAEAAAAEPK,1636.678593,2,52,1588.152211,2,y30,y,30,D,0,,#N/A,#N/A,0,#N/A,#N/A,0.210968,False,#N/A
peptides2,PDGEQSQPPAQEDAEDDS[+80]RPDAAEAAAAEPK,1636.678593,2,52,1530.638739,2,y29,y,29,G,0,,#N/A,#N/A,0,#N/A,#N/A,0.199613,False,#N/A
peptides2,PDGEQSQPPAQEDAEDDS[+80]RPDAAEAAAAEPK,1636.678593,2,52,1502.128008,2,y28,y,28,E,0,,#N/A,#N/A,0,#N/A,#N/A,0.194061,False,#N/A
peptides2,PDGEQSQPPAQEDAEDDS[+80]RPDAAEAAAAEPK,1636.678593,2,52,1437.606711,2,y27,y,27,Q,0,,#N/A,#N/A,0,#N/A,#N/A,0.181693,False,#N/A
peptides2,PDGEQSQPPAQEDAEDDS[+80]RPDAAEAAAAEPK,1636.678593,2,52,1373.577422,2,y26,y,26,S,0,,#N/A,#N/A,0,#N/A,#N/A,0.169691,False,#N/A
peptides2,PDGEQSQPPAQEDAEDDS[+80]RPDAAEAAAAEPK,1636.678593,2,52,1330.061408,2,y25,y,25,Q,0,,#N/A,#N/A,0,#N/A,#N/A,0.161691,False,#N/A
peptides2,PDGEQSQPPAQEDAEDDS[+80]RPDAAEAAAAEPK,1636.678593,2,52,1266.032119,2,y24,y,24,P,0,,#N/A,#N/A,0,#N/A,#N/A,0.150157,False,#N/A
peptides2,PDGEQSQPPAQEDAEDDS[+80]RPDAAEAAAAEPK,1636.678593,2,52,1217.505737,2,y23,y,23,P,0,,#N/A,#N/A,0,#N/A,#N/A,0.141607,False,#N/A
peptides2,PDGEQSQPPAQEDAEDDS[+80]RPDAAEAAAAEPK,1636.678593,2,52,1168.979355,2,y22,y,22,A,0,,#N/A,#N/A,0,#N/A,#N/A,0.133226,False,#N/A
peptides2,PDGEQSQPPAQEDAEDDS[+80]RPDAAEAAAAEPK,1636.678593,2,52,1133.460798,2,y21,y,21,Q,0,,#N/A,#N/A,0,#N/A,#N/A,0.1272,False,#N/A
peptides2,PDGEQSQPPAQEDAEDDS[+80]RPDAAEAAAAEPK,1636.678593,2,52,1069.43151,2,y20,y,20,E,0,,#N/A,#N/A,0,#N/A,#N/A,0.116576,False,#N/A
peptides2,PDGEQSQPPAQEDAEDDS[+80]RPDAAEAAAAEPK,1636.678593,2,52,1004.910213,2,y19,y,19,D,0,,#N/A,#N/A,0,#N/A,#N/A,0.106187,False,#N/A
peptides2,PDGEQSQPPAQEDAEDDS[+80]RPDAAEAAAAEPK,1636.678593,2,52,947.396742,2,y18,y,18,A,0,,#N/A,#N/A,0,#N/A,#N/A,0.097202,False,#N/A
peptides2,PDGEQSQPPAQEDAEDDS[+80]RPDAAEAAAAEPK,1636.678593,2,52,911.878185,2,y17,y,17,E,0,,#N/A,#N/A,0,#N/A,#N/A,0.091788,False,#N/A
peptides2,PDGEQSQPPAQEDAEDDS[+80]RPDAAEAAAAEPK,1636.678593,2,52,847.356888,2,y16,y,16,D,0,,#N/A,#N/A,0,#N/A,#N/A,0.08222,False,#N/A
peptides2,PDGEQSQPPAQEDAEDDS[+80]RPDAAEAAAAEPK,1636.678593,2,52,789.843417,2,y15,y,15,D,0,,#N/A,#N/A,0,#N/A,#N/A,0.073993,False,#N/A
peptides2,PDGEQSQPPAQEDAEDDS[+80]RPDAAEAAAAEPK,1636.678593,2,52,732.329945,2,y14,y,14,S,0,,#N/A,#N/A,0,#N/A,#N/A,0.06606,False,#N/A
peptides2,PDGEQSQPPAQEDAEDDS[+80]RPDAAEAAAAEPK,1636.678593,2,52,648.830765,2,y13,y,13,R,0,,#N/A,#N/A,0,#N/A,#N/A,0.05509,False,#N/A
peptides2,PDGEQSQPPAQEDAEDDS[+80]RPDAAEAAAAEPK,1636.678593,2,52,570.78021,2,y12,y,12,P,0,,#N/A,#N/A,0,#N/A,#N/A,0.045455,False,#N/A
peptides2,PDGEQSQPPAQEDAEDDS[+80]RPDAAEAAAAEPK,1636.678593,2,52,522.253828,2,y11,y,11,D,0,,#N/A,#N/A,0,#N/A,#N/A,0.039783,False,#N/A
peptides2,PDGEQSQPPAQEDAEDDS[+80]RPDAAEAAAAEPK,1636.678593,2,52,464.740356,2,y10,y,10,A,0,,#N/A,#N/A,0,#N/A,#N/A,0.033396,False,#N/A
peptides2,PDGEQSQPPAQEDAEDDS[+80]RPDAAEAAAAEPK,1636.678593,2,52,429.221799,2,y9,y,9,A,0,,#N/A,#N/A,0,#N/A,#N/A,0.029642,False,#N/A
peptides2,PDGEQSQPPAQEDAEDDS[+80]RPDAAEAAAAEPK,1636.678593,2,52,393.703243,2,y8,y,8,E,0,,#N/A,#N/A,0,#N/A,#N/A,0.026039,False,#N/A
peptides2,PDGEQSQPPAQEDAEDDS[+80]RPDAAEAAAAEPK,1636.678593,2,52,329.181946,2,y7,y,7,A,0,,#N/A,#N/A,0,#N/A,#N/A,0.019908,False,#N/A
peptides2,PDGEQSQPPAQEDAEDDS[+80]RPDAAEAAAAEPK,1636.678593,2,52,293.663389,2,y6,y,6,A,0,,#N/A,#N/A,0,#N/A,#N/A,0.016775,False,#N/A
peptides2,PDGEQSQPPAQEDAEDDS[+80]RPDAAEAAAAEPK,1636.678593,2,52,258.144832,2,y5,y,5,A,0,,#N/A,#N/A,0,#N/A,#N/A,0.013825,False,#N/A
peptides2,PDGEQSQPPAQEDAEDDS[+80]RPDAAEAAAAEPK,1636.678593,2,52,222.626275,2,y4,y,4,A,0,,#N/A,#N/A,0,#N/A,#N/A,0.011072,False,#N/A
peptides2,PDGEQSQPPAQEDAEDDS[+80]RPDAAEAAAAEPK,1636.678593,2,52,187.107718,2,y3,y,3,E,0,,#N/A,#N/A,0,#N/A,#N/A,0.008531,False,#N/A
peptides2,PDGEQSQPPAQEDAEDDS[+80]RPDAAEAAAAEPK,1636.678593,2,52,122.586422,2,y2,y,2,P,0,,#N/A,#N/A,0,#N/A,#N/A,0.004524,False,#N/A
peptides2,PDGEQSQPPAQEDAEDDS[+80]RPDAAEAAAAEPK,1636.678593,2,52,74.06004,2,y1,y,1,K,0,,#N/A,#N/A,0,#N/A,#N/A,0.002124,False,#N/A
peptides2,PDGEQSQPPAQEDAEDDS[+80]RPDAAEAAAAEPK,1091.454821,3,43.8,1463.652614,1,y14,y,14,S,0,,#N/A,#N/A,0,#N/A,#N/A,0.186653,False,#N/A
peptides2,PDGEQSQPPAQEDAEDDS[+80]RPDAAEAAAAEPK,1091.454821,3,43.8,1365.675718,1,y14 -98,y,14,S,97.976896,97.9769 - H3O4P,#N/A,#N/A,0,#N/A,#N/A,0.168229,False,#N/A
peptides2,PDGEQSQPPAQEDAEDDS[+80]RPDAAEAAAAEPK,1091.454821,3,43.8,928.473437,1,y10,y,10,A,0,,10,19850.69921875,0,#N/A,#N/A,0.094305,False,#N/A
peptides2,PDGEQSQPPAQEDAEDDS[+80]RPDAAEAAAAEPK,1091.454821,3,43.8,244.165568,1,y2,y,2,P,0,,2,132973.203125,0,#N/A,#N/A,0.012718,False,#N/A
peptides2,PDGEQSQPPAQEDAEDDS[+80]RPDAAEAAAAEPK,1091.454821,3,43.8,1266.032119,2,y24,y,24,P,0,,6,64881.69921875,0,#N/A,#N/A,0.150157,False,#N/A
peptides2,PDGEQSQPPAQEDAEDDS[+80]RPDAAEAAAAEPK,1091.454821,3,43.8,1069.43151,2,y20,y,20,E,0,,9,21893.30078125,0,#N/A,#N/A,0.116576,False,#N/A
peptides2,PDGEQSQPPAQEDAEDDS[+80]RPDAAEAAAAEPK,1091.454821,3,43.8,399.15104,1,b4,b,4,E,0,,5,67412.6015625,0,#N/A,#N/A,0.026582,False,#N/A
peptides2,PDGEQSQPPAQEDAEDDS[+80]RPDAAEAAAAEPK,1091.454821,3,43.8,527.209617,1,b5,b,5,Q,0,,8,46101.30078125,0,#N/A,#N/A,0.040351,False,#N/A
peptides2,PDGEQSQPPAQEDAEDDS[+80]RPDAAEAAAAEPK,1091.454821,3,43.8,742.300223,1,b7,b,7,Q,0,,3,113833.1015625,0,#N/A,#N/A,0.067414,False,#N/A
tr|A0A0H3M7J9|A0A0H3M7J9_MYCBP,YGTDVLAAGGR,540.277637,2,19.1,164.070605,1,b1,b,1,Y,0,,#N/A,#N/A,0,#N/A,#N/A,0.007005,False,#N/A
tr|A0A0H3M7J9|A0A0H3M7J9_MYCBP,YGTDVLAAGGR,540.277637,2,19.1,221.092068,1,b2,b,2,G,0,,#N/A,#N/A,0,#N/A,#N/A,0.010958,False,#N/A
tr|A0A0H3M7J9|A0A0H3M7J9_MYCBP,YGTDVLAAGGR,540.277637,2,19.1,322.139747,1,b3,b,3,T,0,,#N/A,#N/A,0,#N/A,#N/A,0.019273,False,#N/A
tr|A0A0H3M7J9|A0A0H3M7J9_MYCBP,YGTDVLAAGGR,540.277637,2,19.1,437.16669,1,b4,b,4,D,0,,#N/A,#N/A,0,#N/A,#N/A,0.030468,False,#N/A
tr|A0A0H3M7J9|A0A0H3M7J9_MYCBP,YGTDVLAAGGR,540.277637,2,19.1,536.235104,1,b5,b,5,V,0,,#N/A,#N/A,0,#N/A,#N/A,0.041392,False,#N/A
tr|A0A0H3M7J9|A0A0H3M7J9_MYCBP,YGTDVLAAGGR,540.277637,2,19.1,649.319168,1,b6,b,6,L,0,,#N/A,#N/A,0,#N/A,#N/A,0.055153,False,#N/A
tr|A0A0H3M7J9|A0A0H3M7J9_MYCBP,YGTDVLAAGGR,540.277637,2,19.1,720.356282,1,b7,b,7,A,0,,#N/A,#N/A,0,#N/A,#N/A,0.064447,False,#N/A
tr|A0A0H3M7J9|A0A0H3M7J9_MYCBP,YGTDVLAAGGR,540.277637,2,19.1,791.393395,1,b8,b,8,A,0,,#N/A,#N/A,0,#N/A,#N/A,0.074211,False,#N/A
tr|A0A0H3M7J9|A0A0H3M7J9_MYCBP,YGTDVLAAGGR,540.277637,2,19.1,848.414859,1,b9,b,9,G,0,,#N/A,#N/A,0,#N/A,#N/A,0.082374,False,#N/A
tr|A0A0H3M7J9|A0A0H3M7J9_MYCBP,YGTDVLAAGGR,540.277637,2,19.1,905.436323,1,b10,b,10,G,0,,#N/A,#N/A,0,#N/A,#N/A,0.090817,False,#N/A
tr|A0A0H3M7J9|A0A0H3M7J9_MYCBP,YGTDVLAAGGR,540.277637,2,19.1,82.53894,2,b1,b,1,Y,0,,#N/A,#N/A,0,#N/A,#N/A,0.0025,False,#N/A
tr|A0A0H3M7J9|A0A0H3M7J9_MYCBP,YGTDVLAAGGR,540.277637,2,19.1,111.049672,2,b2,b,2,G,0,,#N/A,#N/A,0,#N/A,#N/A,0.003901,False,#N/A
tr|A0A0H3M7J9|A0A0H3M7J9_MYCBP,YGTDVLAAGGR,540.277637,2,19.1,161.573511,2,b3,b,3,T,0,,#N/A,#N/A,0,#N/A,#N/A,0.006846,False,#N/A
tr|A0A0H3M7J9|A0A0H3M7J9_MYCBP,YGTDVLAAGGR,540.277637,2,19.1,219.086983,2,b4,b,4,D,0,,#N/A,#N/A,0,#N/A,#N/A,0.010809,False,#N/A
tr|A0A0H3M7J9|A0A0H3M7J9_MYCBP,YGTDVLAAGGR,540.277637,2,19.1,268.62119,2,b5,b,5,V,0,,#N/A,#N/A,0,#N/A,#N/A,0.014675,False,#N/A
tr|A0A0H3M7J9|A0A0H3M7J9_MYCBP,YGTDVLAAGGR,540.277637,2,19.1,325.163222,2,b6,b,6,L,0,,#N/A,#N/A,0,#N/A,#N/A,0.019545,False,#N/A
tr|A0A0H3M7J9|A0A0H3M7J9_MYCBP,YGTDVLAAGGR,540.277637,2,19.1,360.681779,2,b7,b,7,A,0,,#N/A,#N/A,0,#N/A,#N/A,0.022833,False,#N/A
tr|A0A0H3M7J9|A0A0H3M7J9_MYCBP,YGTDVLAAGGR,540.277637,2,19.1,396.200336,2,b8,b,8,A,0,,#N/A,#N/A,0,#N/A,#N/A,0.026288,False,#N/A
tr|A0A0H3M7J9|A0A0H3M7J9_MYCBP,YGTDVLAAGGR,540.277637,2,19.1,424.711068,2,b9,b,9,G,0,,#N/A,#N/A,0,#N/A,#N/A,0.029176,False,#N/A
tr|A0A0H3M7J9|A0A0H3M7J9_MYCBP,YGTDVLAAGGR,540.277637,2,19.1,453.221799,2,b10,b,10,G,0,,#N/A,#N/A,0,#N/A,#N/A,0.032162,False,#N/A
tr|A0A0H3M7J9|A0A0H3M7J9_MYCBP,YGTDVLAAGGR,540.277637,2,19.1,916.48467,1,y10,y,10,G,0,,#N/A,#N/A,0,#N/A,#N/A,0.092484,False,#N/A
tr|A0A0H3M7J9|A0A0H3M7J9_MYCBP,YGTDVLAAGGR,540.277637,2,19.1,859.463206,1,y9,y,9,T,0,,#N/A,#N/A,0,#N/A,#N/A,0.083988,False,#N/A
tr|A0A0H3M7J9|A0A0H3M7J9_MYCBP,YGTDVLAAGGR,540.277637,2,19.1,758.415528,1,y8,y,8,D,0,,#N/A,#N/A,0,#N/A,#N/A,0.069621,False,#N/A
tr|A0A0H3M7J9|A0A0H3M7J9_MYCBP,YGTDVLAAGGR,540.277637,2,19.1,643.388585,1,y7,y,7,V,0,,#N/A,#N/A,0,#N/A,#N/A,0.054399,False,#N/A
tr|A0A0H3M7J9|A0A0H3M7J9_MYCBP,YGTDVLAAGGR,540.277637,2,19.1,544.320171,1,y6,y,6,L,0,,#N/A,#N/A,0,#N/A,#N/A,0.042331,False,#N/A
tr|A0A0H3M7J9|A0A0H3M7J9_MYCBP,YGTDVLAAGGR,540.277637,2,19.1,431.236107,1,y5,y,5,A,0,,#N/A,#N/A,0,#N/A,#N/A,0.02985,False,#N/A
tr|A0A0H3M7J9|A0A0H3M7J9_MYCBP,YGTDVLAAGGR,540.277637,2,19.1,360.198993,1,y4,y,4,A,0,,#N/A,#N/A,0,#N/A,#N/A,0.022787,False,#N/A
tr|A0A0H3M7J9|A0A0H3M7J9_MYCBP,YGTDVLAAGGR,540.277637,2,19.1,289.161879,1,y3,y,3,G,0,,#N/A,#N/A,0,#N/A,#N/A,0.01639,False,#N/A
tr|A0A0H3M7J9|A0A0H3M7J9_MYCBP,YGTDVLAAGGR,540.277637,2,19.1,232.140415,1,y2,y,2,G,0,,#N/A,#N/A,0,#N/A,#N/A,0.01179,False,#N/A
tr|A0A0H3M7J9|A0A0H3M7J9_MYCBP,YGTDVLAAGGR,540.277637,2,19.1,175.118952,1,y1,y,1,R,0,,#N/A,#N/A,0,#N/A,#N/A,0.007725,False,#N/A
tr|A0A0H3M7J9|A0A0H3M7J9_MYCBP,YGTDVLAAGGR,540.277637,2,19.1,458.745973,2,y10,y,10,G,0,,#N/A,#N/A,0,#N/A,#N/A,0.032752,False,#N/A
tr|A0A0H3M7J9|A0A0H3M7J9_MYCBP,YGTDVLAAGGR,540.277637,2,19.1,430.235241,2,y9,y,9,T,0,,#N/A,#N/A,0,#N/A,#N/A,0.029747,False,#N/A
tr|A0A0H3M7J9|A0A0H3M7J9_MYCBP,YGTDVLAAGGR,540.277637,2,19.1,379.711402,2,y8,y,8,D,0,,#N/A,#N/A,0,#N/A,#N/A,0.024664,False,#N/A
tr|A0A0H3M7J9|A0A0H3M7J9_MYCBP,YGTDVLAAGGR,540.277637,2,19.1,322.19793,2,y7,y,7,V,0,,#N/A,#N/A,0,#N/A,#N/A,0.019278,False,#N/A
tr|A0A0H3M7J9|A0A0H3M7J9_MYCBP,YGTDVLAAGGR,540.277637,2,19.1,272.663723,2,y6,y,6,L,0,,#N/A,#N/A,0,#N/A,#N/A,0.015008,False,#N/A
tr|A0A0H3M7J9|A0A0H3M7J9_MYCBP,YGTDVLAAGGR,540.277637,2,19.1,216.121691,2,y5,y,5,A,0,,#N/A,#N/A,0,#N/A,#N/A,0.010591,False,#N/A
tr|A0A0H3M7J9|A0A0H3M7J9_MYCBP,YGTDVLAAGGR,540.277637,2,19.1,180.603135,2,y4,y,4,A,0,,#N/A,#N/A,0,#N/A,#N/A,0.00809,False,#N/A
tr|A0A0H3M7J9|A0A0H3M7J9_MYCBP,YGTDVLAAGGR,540.277637,2,19.1,145.084578,2,y3,y,3,G,0,,#N/A,#N/A,0,#N/A,#N/A,0.005825,False,#N/A
tr|A0A0H3M7J9|A0A0H3M7J9_MYCBP,YGTDVLAAGGR,540.277637,2,19.1,116.573846,2,y2,y,2,G,0,,#N/A,#N/A,0,#N/A,#N/A,0.004195,False,#N/A
tr|A0A0H3M7J9|A0A0H3M7J9_MYCBP,YGTDVLAAGGR,540.277637,2,19.1,88.063114,2,y1,y,1,R,0,,#N/A,#N/A,0,#N/A,#N/A,0.002755,False,#N/A
tr|A0A0H3M7J9|A0A0H3M7J9_MYCBP,YGTDVLAAGGR,360.52085,3,16,164.070605,1,b1,b,1,Y,0,,#N/A,#N/A,0,#N/A,#N/A,0.007005,False,#N/A
tr|A0A0H3M7J9|A0A0H3M7J9_MYCBP,YGTDVLAAGGR,360.52085,3,16,221.092068,1,b2,b,2,G,0,,#N/A,#N/A,0,#N/A,#N/A,0.010958,False,#N/A
tr|A0A0H3M7J9|A0A0H3M7J9_MYCBP,YGTDVLAAGGR,360.52085,3,16,322.139747,1,b3,b,3,T,0,,#N/A,#N/A,0,#N/A,#N/A,0.019273,False,#N/A
tr|A0A0H3M7J9|A0A0H3M7J9_MYCBP,YGTDVLAAGGR,360.52085,3,16,437.16669,1,b4,b,4,D,0,,#N/A,#N/A,0,#N/A,#N/A,0.030468,False,#N/A
tr|A0A0H3M7J9|A0A0H3M7J9_MYCBP,YGTDVLAAGGR,360.52085,3,16,536.235104,1,b5,b,5,V,0,,#N/A,#N/A,0,#N/A,#N/A,0.041392,False,#N/A
tr|A0A0H3M7J9|A0A0H3M7J9_MYCBP,YGTDVLAAGGR,360.52085,3,16,649.319168,1,b6,b,6,L,0,,#N/A,#N/A,0,#N/A,#N/A,0.055153,False,#N/A
tr|A0A0H3M7J9|A0A0H3M7J9_MYCBP,YGTDVLAAGGR,360.52085,3,16,720.356282,1,b7,b,7,A,0,,#N/A,#N/A,0,#N/A,#N/A,0.064447,False,#N/A
tr|A0A0H3M7J9|A0A0H3M7J9_MYCBP,YGTDVLAAGGR,360.52085,3,16,791.393395,1,b8,b,8,A,0,,#N/A,#N/A,0,#N/A,#N/A,0.074211,False,#N/A
tr|A0A0H3M7J9|A0A0H3M7J9_MYCBP,YGTDVLAAGGR,360.52085,3,16,848.414859,1,b9,b,9,G,0,,#N/A,#N/A,0,#N/A,#N/A,0.082374,False,#N/A
tr|A0A0H3M7J9|A0A0H3M7J9_MYCBP,YGTDVLAAGGR,360.52085,3,16,905.436323,1,b10,b,10,G,0,,#N/A,#N/A,0,#N/A,#N/A,0.090817,False,#N/A
tr|A0A0H3M7J9|A0A0H3M7J9_MYCBP,YGTDVLAAGGR,360.52085,3,16,82.53894,2,b1,b,1,Y,0,,#N/A,#N/A,0,#N/A,#N/A,0.0025,False,#N/A
tr|A0A0H3M7J9|A0A0H3M7J9_MYCBP,YGTDVLAAGGR,360.52085,3,16,111.049672,2,b2,b,2,G,0,,#N/A,#N/A,0,#N/A,#N/A,0.003901,False,#N/A
tr|A0A0H3M7J9|A0A0H3M7J9_MYCBP,YGTDVLAAGGR,360.52085,3,16,161.573511,2,b3,b,3,T,0,,#N/A,#N/A,0,#N/A,#N/A,0.006846,False,#N/A
tr|A0A0H3M7J9|A0A0H3M7J9_MYCBP,YGTDVLAAGGR,360.52085,3,16,219.086983,2,b4,b,4,D,0,,#N/A,#N/A,0,#N/A,#N/A,0.010809,False,#N/A
tr|A0A0H3M7J9|A0A0H3M7J9_MYCBP,YGTDVLAAGGR,360.52085,3,16,268.62119,2,b5,b,5,V,0,,#N/A,#N/A,0,#N/A,#N/A,0.014675,False,#N/A
tr|A0A0H3M7J9|A0A0H3M7J9_MYCBP,YGTDVLAAGGR,360.52085,3,16,325.163222,2,b6,b,6,L,0,,#N/A,#N/A,0,#N/A,#N/A,0.019545,False,#N/A
tr|A0A0H3M7J9|A0A0H3M7J9_MYCBP,YGTDVLAAGGR,360.52085,3,16,360.681779,2,b7,b,7,A,0,,#N/A,#N/A,0,#N/A,#N/A,0.022833,False,#N/A
tr|A0A0H3M7J9|A0A0H3M7J9_MYCBP,YGTDVLAAGGR,360.52085,3,16,396.200336,2,b8,b,8,A,0,,#N/A,#N/A,0,#N/A,#N/A,0.026288,False,#N/A
tr|A0A0H3M7J9|A0A0H3M7J9_MYCBP,YGTDVLAAGGR,360.52085,3,16,424.711068,2,b9,b,9,G,0,,#N/A,#N/A,0,#N/A,#N/A,0.029176,False,#N/A
tr|A0A0H3M7J9|A0A0H3M7J9_MYCBP,YGTDVLAAGGR,360.52085,3,16,453.221799,2,b10,b,10,G,0,,#N/A,#N/A,0,#N/A,#N/A,0.032162,False,#N/A
tr|A0A0H3M7J9|A0A0H3M7J9_MYCBP,YGTDVLAAGGR,360.52085,3,16,916.48467,1,y10,y,10,G,0,,#N/A,#N/A,0,#N/A,#N/A,0.092484,False,#N/A
tr|A0A0H3M7J9|A0A0H3M7J9_MYCBP,YGTDVLAAGGR,360.52085,3,16,859.463206,1,y9,y,9,T,0,,#N/A,#N/A,0,#N/A,#N/A,0.083988,False,#N/A
tr|A0A0H3M7J9|A0A0H3M7J9_MYCBP,YGTDVLAAGGR,360.52085,3,16,758.415528,1,y8,y,8,D,0,,#N/A,#N/A,0,#N/A,#N/A,0.069621,False,#N/A
tr|A0A0H3M7J9|A0A0H3M7J9_MYCBP,YGTDVLAAGGR,360.52085,3,16,643.388585,1,y7,y,7,V,0,,#N/A,#N/A,0,#N/A,#N/A,0.054399,False,#N/A
tr|A0A0H3M7J9|A0A0H3M7J9_MYCBP,YGTDVLAAGGR,360.52085,3,16,544.320171,1,y6,y,6,L,0,,#N/A,#N/A,0,#N/A,#N/A,0.042331,False,#N/A
tr|A0A0H3M7J9|A0A0H3M7J9_MYCBP,YGTDVLAAGGR,360.52085,3,16,431.236107,1,y5,y,5,A,0,,#N/A,#N/A,0,#N/A,#N/A,0.02985,False,#N/A
tr|A0A0H3M7J9|A0A0H3M7J9_MYCBP,YGTDVLAAGGR,360.52085,3,16,360.198993,1,y4,y,4,A,0,,#N/A,#N/A,0,#N/A,#N/A,0.022787,False,#N/A
tr|A0A0H3M7J9|A0A0H3M7J9_MYCBP,YGTDVLAAGGR,360.52085,3,16,289.161879,1,y3,y,3,G,0,,#N/A,#N/A,0,#N/A,#N/A,0.01639,False,#N/A
tr|A0A0H3M7J9|A0A0H3M7J9_MYCBP,YGTDVLAAGGR,360.52085,3,16,232.140415,1,y2,y,2,G,0,,#N/A,#N/A,0,#N/A,#N/A,0.01179,False,#N/A
tr|A0A0H3M7J9|A0A0H3M7J9_MYCBP,YGTDVLAAGGR,360.52085,3,16,175.118952,1,y1,y,1,R,0,,#N/A,#N/A,0,#N/A,#N/A,0.007725,False,#N/A
tr|A0A0H3M7J9|A0A0H3M7J9_MYCBP,YGTDVLAAGGR,360.52085,3,16,458.745973,2,y10,y,10,G,0,,#N/A,#N/A,0,#N/A,#N/A,0.032752,False,#N/A
tr|A0A0H3M7J9|A0A0H3M7J9_MYCBP,YGTDVLAAGGR,360.52085,3,16,430.235241,2,y9,y,9,T,0,,#N/A,#N/A,0,#N/A,#N/A,0.029747,False,#N/A
tr|A0A0H3M7J9|A0A0H3M7J9_MYCBP,YGTDVLAAGGR,360.52085,3,16,379.711402,2,y8,y,8,D,0,,#N/A,#N/A,0,#N/A,#N/A,0.024664,False,#N/A
tr|A0A0H3M7J9|A0A0H3M7J9_MYCBP,YGTDVLAAGGR,360.52085,3,16,322.19793,2,y7,y,7,V,0,,#N/A,#N/A,0,#N/A,#N/A,0.019278,False,#N/A
tr|A0A0H3M7J9|A0A0H3M7J9_MYCBP,YGTDVLAAGGR,360.52085,3,16,272.663723,2,y6,y,6,L,0,,#N/A,#N/A,0,#N/A,#N/A,0.015008,False,#N/A
tr|A0A0H3M7J9|A0A0H3M7J9_MYCBP,YGTDVLAAGGR,360.52085,3,16,216.121691,2,y5,y,5,A,0,,#N/A,#N/A,0,#N/A,#N/A,0.010591,False,#N/A
tr|A0A0H3M7J9|A0A0H3M7J9_MYCBP,YGTDVLAAGGR,360.52085,3,16,180.603135,2,y4,y,4,A,0,,#N/A,#N/A,0,#N/A,#N/A,0.00809,False,#N/A
tr|A0A0H3M7J9|A0A0H3M7J9_MYCBP,YGTDVLAAGGR,360.52085,3,16,145.084578,2,y3,y,3,G,0,,#N/A,#N/A,0,#N/A,#N/A,0.005825,False,#N/A
tr|A0A0H3M7J9|A0A0H3M7J9_MYCBP,YGTDVLAAGGR,360.52085,3,16,116.573846,2,y2,y,2,G,0,,#N/A,#N/A,0,#N/A,#N/A,0.004195,False,#N/A
tr|A0A0H3M7J9|A0A0H3M7J9_MYCBP,YGTDVLAAGGR,360.52085,3,16,88.063114,2,y1,y,1,R,0,,#N/A,#N/A,0,#N/A,#N/A,0.002755,False,#N/A
tr|A0A0H3M7J9|A0A0H3M7J9_MYCBP,YGT[+80]DVLAAGGR,580.260803,2,20.3,898.474105,1,y10 -98,y,10,G,97.976896,97.9769 - H3O4P,3,208754.59375,0,#N/A,#N/A,0.089771,False,#N/A
tr|A0A0H3M7J9|A0A0H3M7J9_MYCBP,YGT[+80]DVLAAGGR,580.260803,2,20.3,939.429537,1,y9,y,9,T,0,,#N/A,#N/A,0,#N/A,#N/A,0.095979,False,#N/A
tr|A0A0H3M7J9|A0A0H3M7J9_MYCBP,YGT[+80]DVLAAGGR,580.260803,2,20.3,841.452641,1,y9 -98,y,9,T,97.976896,97.9769 - H3O4P,8,88457.3984375,0,#N/A,#N/A,0.081362,False,#N/A
tr|A0A0H3M7J9|A0A0H3M7J9_MYCBP,YGT[+80]DVLAAGGR,580.260803,2,20.3,758.415528,1,y8,y,8,D,0,,6,109841.5,0,#N/A,#N/A,0.069621,False,#N/A
tr|A0A0H3M7J9|A0A0H3M7J9_MYCBP,YGT[+80]DVLAAGGR,580.260803,2,20.3,643.388585,1,y7,y,7,V,0,,4,189589.296875,0,#N/A,#N/A,0.054399,False,#N/A
tr|A0A0H3M7J9|A0A0H3M7J9_MYCBP,YGT[+80]DVLAAGGR,580.260803,2,20.3,544.320171,1,y6,y,6,L,0,,2,446643.59375,0,#N/A,#N/A,0.042331,False,#N/A
tr|A0A0H3M7J9|A0A0H3M7J9_MYCBP,YGT[+80]DVLAAGGR,580.260803,2,20.3,431.236107,1,y5,y,5,A,0,,1,454034.8125,0,#N/A,#N/A,0.02985,False,#N/A
tr|A0A0H3M7J9|A0A0H3M7J9_MYCBP,YGT[+80]DVLAAGGR,580.260803,2,20.3,360.198993,1,y4,y,4,A,0,,5,138277.703125,0,#N/A,#N/A,0.022787,False,#N/A
tr|A0A0H3M7J9|A0A0H3M7J9_MYCBP,YGT[+80]DVLAAGGR,580.260803,2,20.3,289.161879,1,y3,y,3,G,0,,10,51626.30078125,0,#N/A,#N/A,0.01639,False,#N/A
tr|A0A0H3M7J9|A0A0H3M7J9_MYCBP,YGT[+80]DVLAAGGR,580.260803,2,20.3,221.092068,1,b2,b,2,G,0,,9,86923.1015625,0,#N/A,#N/A,0.010958,False,#N/A
tr|A0A0H3M7J9|A0A0H3M7J9_MYCBP,YGT[+80]DVLAAGGR,387.176294,3,17,164.070605,1,b1,b,1,Y,0,,#N/A,#N/A,0,#N/A,#N/A,0.007005,False,#N/A
tr|A0A0H3M7J9|A0A0H3M7J9_MYCBP,YGT[+80]DVLAAGGR,387.176294,3,17,221.092068,1,b2,b,2,G,0,,#N/A,#N/A,0,#N/A,#N/A,0.010958,False,#N/A
tr|A0A0H3M7J9|A0A0H3M7J9_MYCBP,YGT[+80]DVLAAGGR,387.176294,3,17,402.106078,1,b3,b,3,T,0,,#N/A,#N/A,0,#N/A,#N/A,0.026878,False,#N/A
tr|A0A0H3M7J9|A0A0H3M7J9_MYCBP,YGT[+80]DVLAAGGR,387.176294,3,17,517.133021,1,b4,b,4,D,0,,#N/A,#N/A,0,#N/A,#N/A,0.0392,False,#N/A
tr|A0A0H3M7J9|A0A0H3M7J9_MYCBP,YGT[+80]DVLAAGGR,387.176294,3,17,616.201435,1,b5,b,5,V,0,,#N/A,#N/A,0,#N/A,#N/A,0.050987,False,#N/A
tr|A0A0H3M7J9|A0A0H3M7J9_MYCBP,YGT[+80]DVLAAGGR,387.176294,3,17,729.285499,1,b6,b,6,L,0,,#N/A,#N/A,0,#N/A,#N/A,0.065649,False,#N/A
tr|A0A0H3M7J9|A0A0H3M7J9_MYCBP,YGT[+80]DVLAAGGR,387.176294,3,17,800.322613,1,b7,b,7,A,0,,#N/A,#N/A,0,#N/A,#N/A,0.07547,False,#N/A
tr|A0A0H3M7J9|A0A0H3M7J9_MYCBP,YGT[+80]DVLAAGGR,387.176294,3,17,871.359726,1,b8,b,8,A,0,,#N/A,#N/A,0,#N/A,#N/A,0.085738,False,#N/A
tr|A0A0H3M7J9|A0A0H3M7J9_MYCBP,YGT[+80]DVLAAGGR,387.176294,3,17,928.38119,1,b9,b,9,G,0,,#N/A,#N/A,0,#N/A,#N/A,0.094291,False,#N/A
tr|A0A0H3M7J9|A0A0H3M7J9_MYCBP,YGT[+80]DVLAAGGR,387.176294,3,17,985.402654,1,b10,b,10,G,0,,#N/A,#N/A,0,#N/A,#N/A,0.10311,False,#N/A
tr|A0A0H3M7J9|A0A0H3M7J9_MYCBP,YGT[+80]DVLAAGGR,387.176294,3,17,82.53894,2,b1,b,1,Y,0,,#N/A,#N/A,0,#N/A,#N/A,0.0025,False,#N/A
tr|A0A0H3M7J9|A0A0H3M7J9_MYCBP,YGT[+80]DVLAAGGR,387.176294,3,17,111.049672,2,b2,b,2,G,0,,#N/A,#N/A,0,#N/A,#N/A,0.003901,False,#N/A
tr|A0A0H3M7J9|A0A0H3M7J9_MYCBP,YGT[+80]DVLAAGGR,387.176294,3,17,201.556677,2,b3,b,3,T,0,,#N/A,#N/A,0,#N/A,#N/A,0.009538,False,#N/A
tr|A0A0H3M7J9|A0A0H3M7J9_MYCBP,YGT[+80]DVLAAGGR,387.176294,3,17,259.070148,2,b4,b,4,D,0,,#N/A,#N/A,0,#N/A,#N/A,0.0139,False,#N/A
tr|A0A0H3M7J9|A0A0H3M7J9_MYCBP,YGT[+80]DVLAAGGR,387.176294,3,17,308.604355,2,b5,b,5,V,0,,#N/A,#N/A,0,#N/A,#N/A,0.018071,False,#N/A
tr|A0A0H3M7J9|A0A0H3M7J9_MYCBP,YGT[+80]DVLAAGGR,387.176294,3,17,365.146387,2,b6,b,6,L,0,,#N/A,#N/A,0,#N/A,#N/A,0.023258,False,#N/A
tr|A0A0H3M7J9|A0A0H3M7J9_MYCBP,YGT[+80]DVLAAGGR,387.176294,3,17,400.664944,2,b7,b,7,A,0,,#N/A,#N/A,0,#N/A,#N/A,0.026733,False,#N/A
tr|A0A0H3M7J9|A0A0H3M7J9_MYCBP,YGT[+80]DVLAAGGR,387.176294,3,17,436.183501,2,b8,b,8,A,0,,#N/A,#N/A,0,#N/A,#N/A,0.030366,False,#N/A
tr|A0A0H3M7J9|A0A0H3M7J9_MYCBP,YGT[+80]DVLAAGGR,387.176294,3,17,464.694233,2,b9,b,9,G,0,,#N/A,#N/A,0,#N/A,#N/A,0.033391,False,#N/A
tr|A0A0H3M7J9|A0A0H3M7J9_MYCBP,YGT[+80]DVLAAGGR,387.176294,3,17,493.204965,2,b10,b,10,G,0,,#N/A,#N/A,0,#N/A,#N/A,0.036511,False,#N/A
tr|A0A0H3M7J9|A0A0H3M7J9_MYCBP,YGT[+80]DVLAAGGR,387.176294,3,17,996.451001,1,y10,y,10,G,0,,#N/A,#N/A,0,#N/A,#N/A,0.104849,False,#N/A
tr|A0A0H3M7J9|A0A0H3M7J9_MYCBP,YGT[+80]DVLAAGGR,387.176294,3,17,939.429537,1,y9,y,9,T,0,,#N/A,#N/A,0,#N/A,#N/A,0.095979,False,#N/A
tr|A0A0H3M7J9|A0A0H3M7J9_MYCBP,YGT[+80]DVLAAGGR,387.176294,3,17,758.415528,1,y8,y,8,D,0,,#N/A,#N/A,0,#N/A,#N/A,0.069621,False,#N/A
tr|A0A0H3M7J9|A0A0H3M7J9_MYCBP,YGT[+80]DVLAAGGR,387.176294,3,17,643.388585,1,y7,y,7,V,0,,#N/A,#N/A,0,#N/A,#N/A,0.054399,False,#N/A
tr|A0A0H3M7J9|A0A0H3M7J9_MYCBP,YGT[+80]DVLAAGGR,387.176294,3,17,544.320171,1,y6,y,6,L,0,,#N/A,#N/A,0,#N/A,#N/A,0.042331,False,#N/A
tr|A0A0H3M7J9|A0A0H3M7J9_MYCBP,YGT[+80]DVLAAGGR,387.176294,3,17,431.236107,1,y5,y,5,A,0,,#N/A,#N/A,0,#N/A,#N/A,0.02985,False,#N/A
tr|A0A0H3M7J9|A0A0H3M7J9_MYCBP,YGT[+80]DVLAAGGR,387.176294,3,17,360.198993,1,y4,y,4,A,0,,#N/A,#N/A,0,#N/A,#N/A,0.022787,False,#N/A
tr|A0A0H3M7J9|A0A0H3M7J9_MYCBP,YGT[+80]DVLAAGGR,387.176294,3,17,289.161879,1,y3,y,3,G,0,,#N/A,#N/A,0,#N/A,#N/A,0.01639,False,#N/A
tr|A0A0H3M7J9|A0A0H3M7J9_MYCBP,YGT[+80]DVLAAGGR,387.176294,3,17,232.140415,1,y2,y,2,G,0,,#N/A,#N/A,0,#N/A,#N/A,0.01179,False,#N/A
tr|A0A0H3M7J9|A0A0H3M7J9_MYCBP,YGT[+80]DVLAAGGR,387.176294,3,17,175.118952,1,y1,y,1,R,0,,#N/A,#N/A,0,#N/A,#N/A,0.007725,False,#N/A
tr|A0A0H3M7J9|A0A0H3M7J9_MYCBP,YGT[+80]DVLAAGGR,387.176294,3,17,498.729139,2,y10,y,10,G,0,,#N/A,#N/A,0,#N/A,#N/A,0.037126,False,#N/A
tr|A0A0H3M7J9|A0A0H3M7J9_MYCBP,YGT[+80]DVLAAGGR,387.176294,3,17,470.218407,2,y9,y,9,T,0,,#N/A,#N/A,0,#N/A,#N/A,0.033988,False,#N/A
tr|A0A0H3M7J9|A0A0H3M7J9_MYCBP,YGT[+80]DVLAAGGR,387.176294,3,17,379.711402,2,y8,y,8,D,0,,#N/A,#N/A,0,#N/A,#N/A,0.024664,False,#N/A
tr|A0A0H3M7J9|A0A0H3M7J9_MYCBP,YGT[+80]DVLAAGGR,387.176294,3,17,322.19793,2,y7,y,7,V,0,,#N/A,#N/A,0,#N/A,#N/A,0.019278,False,#N/A
tr|A0A0H3M7J9|A0A0H3M7J9_MYCBP,YGT[+80]DVLAAGGR,387.176294,3,17,272.663723,2,y6,y,6,L,0,,#N/A,#N/A,0,#N/A,#N/A,0.015008,False,#N/A
tr|A0A0H3M7J9|A0A0H3M7J9_MYCBP,YGT[+80]DVLAAGGR,387.176294,3,17,216.121691,2,y5,y,5,A,0,,#N/A,#N/A,0,#N/A,#N/A,0.010591,False,#N/A
tr|A0A0H3M7J9|A0A0H3M7J9_MYCBP,YGT[+80]DVLAAGGR,387.176294,3,17,180.603135,2,y4,y,4,A,0,,#N/A,#N/A,0,#N/A,#N/A,0.00809,False,#N/A
tr|A0A0H3M7J9|A0A0H3M7J9_MYCBP,YGT[+80]DVLAAGGR,387.176294,3,17,145.084578,2,y3,y,3,G,0,,#N/A,#N/A,0,#N/A,#N/A,0.005825,False,#N/A
tr|A0A0H3M7J9|A0A0H3M7J9_MYCBP,YGT[+80]DVLAAGGR,387.176294,3,17,116.573846,2,y2,y,2,G,0,,#N/A,#N/A,0,#N/A,#N/A,0.004195,False,#N/A
tr|A0A0H3M7J9|A0A0H3M7J9_MYCBP,YGT[+80]DVLAAGGR,387.176294,3,17,88.063114,2,y1,y,1,R,0,,#N/A,#N/A,0,#N/A,#N/A,0.002755,False,#N/A
tr|A0A0H3M751|A0A0H3M751_MYCBP,YTESPQVPGY[+80]APQGGGYAEPAGR,1216.531361,2,39.4,706.304246,1,b6,b,6,Q,0,,8,68894.703125,0,#N/A,#N/A,0.06257,False,#N/A
tr|A0A0H3M751|A0A0H3M751_MYCBP,YTESPQVPGY[+80]APQGGGYAEPAGR,1216.531361,2,39.4,805.37266,1,b7,b,7,V,0,,6,110039.3984375,0,#N/A,#N/A,0.076186,False,#N/A
tr|A0A0H3M751|A0A0H3M751_MYCBP,YTESPQVPGY[+80]APQGGGYAEPAGR,1216.531361,2,39.4,1726.758476,1,y17,y,17,V,0,,9,46542.5,0,#N/A,#N/A,0.239181,False,#N/A
tr|A0A0H3M751|A0A0H3M751_MYCBP,YTESPQVPGY[+80]APQGGGYAEPAGR,1216.531361,2,39.4,1627.690062,1,y16,y,16,P,0,,1,1906985,0,#N/A,#N/A,0.218895,False,#N/A
tr|A0A0H3M751|A0A0H3M751_MYCBP,YTESPQVPGY[+80]APQGGGYAEPAGR,1216.531361,2,39.4,1230.586175,1,y13,y,13,A,0,,4,153956.296875,0,#N/A,#N/A,0.143895,False,#N/A
tr|A0A0H3M751|A0A0H3M751_MYCBP,YTESPQVPGY[+80]APQGGGYAEPAGR,1216.531361,2,39.4,1159.549061,1,y12,y,12,P,0,,2,343120.8125,0,#N/A,#N/A,0.131617,False,#N/A
tr|A0A0H3M751|A0A0H3M751_MYCBP,YTESPQVPGY[+80]APQGGGYAEPAGR,1216.531361,2,39.4,934.43772,1,y10,y,10,G,0,,7,86570.6015625,0,#N/A,#N/A,0.095215,False,#N/A
tr|A0A0H3M751|A0A0H3M751_MYCBP,YTESPQVPGY[+80]APQGGGYAEPAGR,1216.531361,2,39.4,600.31,1,y6,y,6,A,0,,10,43817,0,#N/A,#N/A,0.049028,False,#N/A
tr|A0A0H3M751|A0A0H3M751_MYCBP,YTESPQVPGY[+80]APQGGGYAEPAGR,1216.531361,2,39.4,400.230293,1,y4,y,4,P,0,,3,265535.40625,0,#N/A,#N/A,0.02669,False,#N/A
tr|A0A0H3M751|A0A0H3M751_MYCBP,YTESPQVPGY[+80]APQGGGYAEPAGR,1216.531361,2,39.4,814.348669,2,y16,y,16,P,0,,5,118353,0,#N/A,#N/A,0.077463,False,#N/A
tr|A0A0H3M751|A0A0H3M751_MYCBP,YTESPQVPGY[+80]APQGGGYAEPAGR,811.356666,3,33.1,1627.690062,1,y16,y,16,P,0,,3,200021.796875,0,#N/A,#N/A,0.218895,False,#N/A
tr|A0A0H3M751|A0A0H3M751_MYCBP,YTESPQVPGY[+80]APQGGGYAEPAGR,811.356666,3,33.1,1473.615835,1,y14,y,14,Y,0,,#N/A,#N/A,0,#N/A,#N/A,0.188562,False,#N/A
tr|A0A0H3M751|A0A0H3M751_MYCBP,YTESPQVPGY[+80]APQGGGYAEPAGR,811.356666,3,33.1,1230.586175,1,y13,y,13,A,0,,9,27353.69921875,0,#N/A,#N/A,0.143895,False,#N/A
tr|A0A0H3M751|A0A0H3M751_MYCBP,YTESPQVPGY[+80]APQGGGYAEPAGR,811.356666,3,33.1,1159.549061,1,y12,y,12,P,0,,1,315718.3125,0,#N/A,#N/A,0.131617,False,#N/A
tr|A0A0H3M751|A0A0H3M751_MYCBP,YTESPQVPGY[+80]APQGGGYAEPAGR,811.356666,3,33.1,1062.496297,1,y11,y,11,Q,0,,10,27123.599609375,0,#N/A,#N/A,0.115444,False,#N/A
tr|A0A0H3M751|A0A0H3M751_MYCBP,YTESPQVPGY[+80]APQGGGYAEPAGR,811.356666,3,33.1,934.43772,1,y10,y,10,G,0,,2,271755.6875,0,#N/A,#N/A,0.095215,False,#N/A
tr|A0A0H3M751|A0A0H3M751_MYCBP,YTESPQVPGY[+80]APQGGGYAEPAGR,811.356666,3,33.1,877.416256,1,y9,y,9,G,0,,7,64692.3984375,0,#N/A,#N/A,0.086634,False,#N/A
tr|A0A0H3M751|A0A0H3M751_MYCBP,YTESPQVPGY[+80]APQGGGYAEPAGR,811.356666,3,33.1,820.394792,1,y8,y,8,G,0,,8,33358.3984375,0,#N/A,#N/A,0.078327,False,#N/A
tr|A0A0H3M751|A0A0H3M751_MYCBP,YTESPQVPGY[+80]APQGGGYAEPAGR,811.356666,3,33.1,400.230293,1,y4,y,4,P,0,,4,152872.703125,0,#N/A,#N/A,0.02669,False,#N/A
tr|A0A0H3M751|A0A0H3M751_MYCBP,YTESPQVPGY[+80]APQGGGYAEPAGR,811.356666,3,33.1,737.311555,2,y14,y,14,Y,0,,#N/A,#N/A,0,#N/A,#N/A,0.066735,False,#N/A
tr|A0A0H3M751|A0A0H3M751_MYCBP,YTESPQVPGY[+80]APQGGGYAEPAGR,811.356666,3,33.1,805.37266,1,b7,b,7,V,0,,6,92260.6015625,0,#N/A,#N/A,0.076186,False,#N/A
tr|A0A0H3M751|A0A0H3M751_MYCBP,YTESPQVPGY[+80]APQGGGYAEPAGR,811.356666,3,33.1,1202.476547,1,b10,b,10,Y,0,,#N/A,#N/A,0,#N/A,#N/A,0.138993,False,#N/A
tr|A0A0H3M751|A0A0H3M751_MYCBP,YTESPQVPGYAPQGGGYAEPAGR,1176.548196,2,38.2,481.192905,1,b4,b,4,S,0,,9,137089.203125,0,#N/A,#N/A,0.035185,False,#N/A
tr|A0A0H3M751|A0A0H3M751_MYCBP,YTESPQVPGYAPQGGGYAEPAGR,1176.548196,2,38.2,706.304246,1,b6,b,6,Q,0,,10,127382.1015625,0,#N/A,#N/A,0.06257,False,#N/A
tr|A0A0H3M751|A0A0H3M751_MYCBP,YTESPQVPGYAPQGGGYAEPAGR,1176.548196,2,38.2,805.37266,1,b7,b,7,V,0,,6,230857.5,0,#N/A,#N/A,0.076186,False,#N/A
tr|A0A0H3M751|A0A0H3M751_MYCBP,YTESPQVPGYAPQGGGYAEPAGR,1176.548196,2,38.2,1646.792145,1,y17,y,17,V,0,,8,156294,0,#N/A,#N/A,0.22276,False,#N/A
tr|A0A0H3M751|A0A0H3M751_MYCBP,YTESPQVPGYAPQGGGYAEPAGR,1176.548196,2,38.2,1547.723731,1,y16,y,16,P,0,,1,6579210,0,#N/A,#N/A,0.202964,False,#N/A
tr|A0A0H3M751|A0A0H3M751_MYCBP,YTESPQVPGYAPQGGGYAEPAGR,1176.548196,2,38.2,1450.670967,1,y15,y,15,G,0,,7,222765.703125,0,#N/A,#N/A,0.184176,False,#N/A
tr|A0A0H3M751|A0A0H3M751_MYCBP,YTESPQVPGYAPQGGGYAEPAGR,1176.548196,2,38.2,1230.586175,1,y13,y,13,A,0,,4,488968.90625,0,#N/A,#N/A,0.143895,False,#N/A
tr|A0A0H3M751|A0A0H3M751_MYCBP,YTESPQVPGYAPQGGGYAEPAGR,1176.548196,2,38.2,1159.549061,1,y12,y,12,P,0,,2,1224072,0,#N/A,#N/A,0.131617,False,#N/A
tr|A0A0H3M751|A0A0H3M751_MYCBP,YTESPQVPGYAPQGGGYAEPAGR,1176.548196,2,38.2,934.43772,1,y10,y,10,G,0,,5,235079.40625,0,#N/A,#N/A,0.095215,False,#N/A
tr|A0A0H3M751|A0A0H3M751_MYCBP,YTESPQVPGYAPQGGGYAEPAGR,1176.548196,2,38.2,400.230293,1,y4,y,4,P,0,,3,520877.40625,0,#N/A,#N/A,0.02669,False,#N/A
tr|A0A0H3M751|A0A0H3M751_MYCBP,YTESPQVPGYAPQGGGYAEPAGR,784.701222,3,32.1,805.37266,1,b7,b,7,V,0,,9,174379,0,#N/A,#N/A,0.076186,False,#N/A
tr|A0A0H3M751|A0A0H3M751_MYCBP,YTESPQVPGYAPQGGGYAEPAGR,784.701222,3,32.1,1547.723731,1,y16,y,16,P,0,,3,548700.5,0,#N/A,#N/A,0.202964,False,#N/A
tr|A0A0H3M751|A0A0H3M751_MYCBP,YTESPQVPGYAPQGGGYAEPAGR,784.701222,3,32.1,1230.586175,1,y13,y,13,A,0,,6,248530.296875,0,#N/A,#N/A,0.143895,False,#N/A
tr|A0A0H3M751|A0A0H3M751_MYCBP,YTESPQVPGYAPQGGGYAEPAGR,784.701222,3,32.1,1159.549061,1,y12,y,12,P,0,,1,2175741,0,#N/A,#N/A,0.131617,False,#N/A
tr|A0A0H3M751|A0A0H3M751_MYCBP,YTESPQVPGYAPQGGGYAEPAGR,784.701222,3,32.1,1062.496297,1,y11,y,11,Q,0,,8,209920.59375,0,#N/A,#N/A,0.115444,False,#N/A
tr|A0A0H3M751|A0A0H3M751_MYCBP,YTESPQVPGYAPQGGGYAEPAGR,784.701222,3,32.1,934.43772,1,y10,y,10,G,0,,2,1039870,0,#N/A,#N/A,0.095215,False,#N/A
tr|A0A0H3M751|A0A0H3M751_MYCBP,YTESPQVPGYAPQGGGYAEPAGR,784.701222,3,32.1,877.416256,1,y9,y,9,G,0,,7,239793.5,0,#N/A,#N/A,0.086634,False,#N/A
tr|A0A0H3M751|A0A0H3M751_MYCBP,YTESPQVPGYAPQGGGYAEPAGR,784.701222,3,32.1,820.394792,1,y8,y,8,G,0,,10,128615.5,0,#N/A,#N/A,0.078327,False,#N/A
tr|A0A0H3M751|A0A0H3M751_MYCBP,YTESPQVPGYAPQGGGYAEPAGR,784.701222,3,32.1,600.31,1,y6,y,6,A,0,,5,301078.8125,0,#N/A,#N/A,0.049028,False,#N/A
tr|A0A0H3M751|A0A0H3M751_MYCBP,YTESPQVPGYAPQGGGYAEPAGR,784.701222,3,32.1,400.230293,1,y4,y,4,P,0,,4,479676.6875,0,#N/A,#N/A,0.02669,False,#N/A
